# Supplementary material for: Characterizing the Effects of Protein Glycosylation Perturbation on Phosphorylation Signaling
Source: bioRxiv. 2025 Dec 20:2025.12.18.695253. Preprint. [Version 1] doi: 10.64898/2025.12.18.695253 (PMC12724710; doi:10.64898/2025.12.18.695253)
Supplement: Supplement 1 [file media-1.xlsx]

## Sheet: S1-1
Supplementary Table S1-1: Cross-dataset ANOVA significantly variable features
Description: Features showing significant variation across experimental groups
Method: One-way ANOVA (4 groups) using limma cell means model with empirical Bayes moderation
Groups: WT Un-treated, WT Treated, AI Un-treated, AI Treated
Conditions: Un-treated (serum-free starvation), Treated (10% FBS serum)
Selection: Top 500 features per dataset ranked by F-statistic
Significance: Padj < 0.05 (Benjamini-Hochberg FDR)
Total features: 1500
Feature_ID	Dataset	F_Statistic	P_Value	Padj	Rank
AP2A1	global	1.32783e+06	6.51934e-29	3.28435e-26	1
GOLGA4	global	1.29032e+06	7.53772e-29	3.28435e-26	2
POLE	global	1.2864e+06	7.65485e-29	3.28435e-26	3
PKN2	global	1.26564e+06	8.31216e-29	3.28435e-26	4
AFDN	global	1.20375e+06	1.07154e-28	3.28435e-26	5
DPP9	global	1.17278e+06	1.22276e-28	3.28435e-26	6
NAPG	global	1.14704e+06	1.36818e-28	3.28435e-26	7
MACF1	global	1.13848e+06	1.42109e-28	3.28435e-26	8
DST	global	1.13673e+06	1.43221e-28	3.28435e-26	9
NFX1	global	1.13614e+06	1.43597e-28	3.28435e-26	10
HERC2	global	1.13309e+06	1.45565e-28	3.28435e-26	11
AKAP9	global	1.13121e+06	1.46798e-28	3.28435e-26	12
PRRC2A	global	1.1287e+06	1.48454e-28	3.28435e-26	13
CIT	global	1.11998e+06	1.54406e-28	3.28435e-26	14
PUM1	global	1.11936e+06	1.54839e-28	3.28435e-26	15
PLEKHA5	global	1.11148e+06	1.60482e-28	3.28435e-26	16
VPS11	global	1.10252e+06	1.67195e-28	3.28435e-26	17
DHX34	global	1.08517e+06	1.81178e-28	3.28435e-26	18
HDLBP	global	1.08504e+06	1.81292e-28	3.28435e-26	19
DNM1L	global	1.0818e+06	1.84057e-28	3.28435e-26	20
HSPA1A	global	1.08046e+06	1.85216e-28	3.28435e-26	21
CUL3	global	1.07564e+06	1.89462e-28	3.28435e-26	22
TCAF1	global	1.07558e+06	1.89509e-28	3.28435e-26	23
LSG1	global	1.07006e+06	1.94519e-28	3.28435e-26	24
UBE4A	global	1.06923e+06	1.95283e-28	3.28435e-26	25
PCM1	global	1.06685e+06	1.97493e-28	3.28435e-26	26
TJP2	global	1.06663e+06	1.97709e-28	3.28435e-26	27
IQGAP2	global	1.06472e+06	1.99511e-28	3.28435e-26	28
EPB41	global	1.06381e+06	2.00377e-28	3.28435e-26	29
EXOC8	global	1.05794e+06	2.06065e-28	3.28435e-26	30
ASCC3	global	1.05048e+06	2.13592e-28	3.28435e-26	31
CDC42BPB	global	1.04783e+06	2.16334e-28	3.28435e-26	32
AP1G1	global	1.04589e+06	2.18374e-28	3.28435e-26	33
BAIAP2L1	global	1.0386e+06	2.26248e-28	3.28435e-26	34
SART3	global	1.0373e+06	2.27689e-28	3.28435e-26	35
MYL6B	global	1.03498e+06	2.30284e-28	3.28435e-26	36
POLA1	global	1.0308e+06	2.35055e-28	3.28435e-26	37
AKAP12	global	1.02871e+06	2.37484e-28	3.28435e-26	38
RPTOR	global	1.02866e+06	2.3755e-28	3.28435e-26	39
GOLGB1	global	1.02349e+06	2.43686e-28	3.28435e-26	40
SMG1	global	1.02001e+06	2.4792e-28	3.28435e-26	41
DNMT1	global	1.01938e+06	2.48697e-28	3.28435e-26	42
ATR	global	1.01854e+06	2.49739e-28	3.28435e-26	43
PIK3C3	global	1.01363e+06	2.55926e-28	3.28435e-26	44
ESPL1	global	1.00811e+06	2.63103e-28	3.28435e-26	45
CACNA2D1	global	1.00516e+06	2.67037e-28	3.28435e-26	46
SHCBP1	global	1.00333e+06	2.69514e-28	3.28435e-26	47
CNOT1	global	998775	2.75801e-28	3.28435e-26	48
WDR59	global	995861	2.79913e-28	3.28435e-26	49
EIF2AK2	global	994362	2.82057e-28	3.28435e-26	50
FKBP10	global	993611	2.83137e-28	3.28435e-26	51
RANGAP1	global	990900	2.87083e-28	3.28435e-26	52
ATP6V1C1	global	990658	2.87438e-28	3.28435e-26	53
OPA1	global	988523	2.90596e-28	3.28435e-26	54
PHF8	global	988297	2.90934e-28	3.28435e-26	55
FLNA	global	986516	2.93603e-28	3.28435e-26	56
EPS15L1	global	978615	3.05808e-28	3.28435e-26	57
IQGAP1	global	978610	3.05815e-28	3.28435e-26	58
STAU1	global	977033	3.08323e-28	3.28435e-26	59
CEP290	global	976532	3.09126e-28	3.28435e-26	60
CEP131	global	974856	3.11827e-28	3.28435e-26	61
RB1CC1	global	973548	3.13954e-28	3.28435e-26	62
GNAS	global	972743	3.15273e-28	3.28435e-26	63
KIF14	global	972635	3.15451e-28	3.28435e-26	64
TUBGCP2	global	971260	3.17719e-28	3.28435e-26	65
MIB1	global	971230	3.17768e-28	3.28435e-26	66
MYH10	global	969635	3.20425e-28	3.28435e-26	67
GALNT7	global	968944	3.21584e-28	3.28435e-26	68
EXOC3	global	963477	3.30932e-28	3.28435e-26	69
STEEP1	global	963098	3.31593e-28	3.28435e-26	70
KIF4A	global	962295	3.32997e-28	3.28435e-26	71
SORT1	global	961180	3.34958e-28	3.28435e-26	72
CCAR2	global	958503	3.39723e-28	3.28435e-26	73
UBQLN1	global	958449	3.39819e-28	3.28435e-26	74
MYO5A	global	955317	3.45501e-28	3.28435e-26	75
CYFIP2	global	954950	3.46174e-28	3.28435e-26	76
TPP2	global	952888	3.49983e-28	3.28435e-26	77
VPS26A	global	951686	3.52228e-28	3.28435e-26	78
RUFY1	global	947063	3.61024e-28	3.28435e-26	79
RAPGEF6	global	946589	3.6194e-28	3.28435e-26	80
POLR3E	global	942804	3.6936e-28	3.28435e-26	81
WAPL	global	941760	3.71438e-28	3.28435e-26	82
ZFYVE16	global	938987	3.77027e-28	3.28435e-26	83
EAPP	global	937804	3.79443e-28	3.28435e-26	84
TAOK1	global	937441	3.80188e-28	3.28435e-26	85
AP3B1	global	935716	3.8375e-28	3.28435e-26	86
SND1	global	934983	3.85275e-28	3.28435e-26	87
ITSN2	global	933348	3.88706e-28	3.28435e-26	88
UGGT1	global	929649	3.96603e-28	3.28435e-26	89
SEC13	global	928145	3.9987e-28	3.28435e-26	90
AKT2	global	927985	4.00219e-28	3.28435e-26	91
AGO2	global	927386	4.01529e-28	3.28435e-26	92
RFC5	global	926340	4.03832e-28	3.28435e-26	93
APAF1	global	926103	4.04355e-28	3.28435e-26	94
ERCC2	global	925793	4.05041e-28	3.28435e-26	95
GLG1	global	925470	4.05758e-28	3.28435e-26	96
OFD1	global	925109	4.06561e-28	3.28435e-26	97
LATS1	global	923802	4.09482e-28	3.28435e-26	98
SLC4A1AP	global	923453	4.10265e-28	3.28435e-26	99
EIF2AK4	global	922436	4.12562e-28	3.28435e-26	100
IBTK	global	922245	4.12996e-28	3.28435e-26	101
MAP7D3	global	921271	4.1521e-28	3.28435e-26	102
HSPA4	global	920385	4.17239e-28	3.28435e-26	103
CNOT9	global	919864	4.18439e-28	3.28435e-26	104
AKAP8L	global	919546	4.19171e-28	3.28435e-26	105
SETD3	global	918574	4.21422e-28	3.28435e-26	106
KPNB1	global	917610	4.2367e-28	3.28435e-26	107
ANKHD1	global	917051	4.24979e-28	3.28435e-26	108
DNAJC13	global	916848	4.25455e-28	3.28435e-26	109
ANAPC5	global	916829	4.25501e-28	3.28435e-26	110
MYO6	global	916228	4.26917e-28	3.28435e-26	111
ABR	global	916179	4.27032e-28	3.28435e-26	112
ARHGEF1	global	914577	4.30834e-28	3.28435e-26	113
USP7	global	914282	4.31538e-28	3.28435e-26	114
ABCF2	global	912427	4.36001e-28	3.28435e-26	115
SPTAN1	global	910951	4.39589e-28	3.28435e-26	116
FLNB	global	908872	4.44708e-28	3.28435e-26	117
RUFY3	global	908820	4.44835e-28	3.28435e-26	118
WASHC2A	global	908707	4.45116e-28	3.28435e-26	119
TLN1	global	908082	4.46669e-28	3.28435e-26	120
PRIM1	global	906937	4.49533e-28	3.28435e-26	121
GAK	global	906763	4.49969e-28	3.28435e-26	122
HERC5	global	906460	4.50732e-28	3.28435e-26	123
MTOR	global	906286	4.5117e-28	3.28435e-26	124
VPS13C	global	904324	4.56151e-28	3.28435e-26	125
SETX	global	902053	4.61996e-28	3.28435e-26	126
FCHSD1	global	901013	4.64703e-28	3.28435e-26	127
MARCKS	global	900895	4.65013e-28	3.28435e-26	128
CNNM3	global	900613	4.6575e-28	3.28435e-26	129
SBF1	global	900113	4.67061e-28	3.28435e-26	130
MIX23	global	899350	4.69073e-28	3.28435e-26	131
YIPF3	global	898976	4.7006e-28	3.28435e-26	132
FRYL	global	897858	4.73034e-28	3.28435e-26	133
PPFIA1	global	897084	4.75105e-28	3.28435e-26	134
IFT74	global	896635	4.7631e-28	3.28435e-26	135
LSM14B	global	896608	4.76382e-28	3.28435e-26	136
SCYL2	global	896465	4.76768e-28	3.28435e-26	137
SHC1	global	895176	4.80255e-28	3.28435e-26	138
LAMB1	global	894282	4.82693e-28	3.28435e-26	139
GSK3B	global	893911	4.83706e-28	3.28435e-26	140
LNPK	global	893639	4.84454e-28	3.28435e-26	141
BBX	global	893230	4.85579e-28	3.28435e-26	142
CCDC12	global	892149	4.88564e-28	3.28435e-26	143
HMOX2	global	890196	4.94018e-28	3.28435e-26	144
PI4KA	global	889783	4.9518e-28	3.28435e-26	145
HECTD4	global	888966	4.97489e-28	3.28435e-26	146
MAP2K6	global	888760	4.98074e-28	3.28435e-26	147
STXBP3	global	888585	4.98571e-28	3.28435e-26	148
PIK3CB	global	888094	4.99969e-28	3.28435e-26	149
WASF1	global	887719	5.01039e-28	3.28435e-26	150
IQGAP3	global	885865	5.06374e-28	3.28435e-26	151
SPTBN2	global	885063	5.08703e-28	3.28435e-26	152
KIF11	global	882554	5.16067e-28	3.28435e-26	153
CHMP1B	global	881547	5.19061e-28	3.28435e-26	154
RABEP2	global	881183	5.20148e-28	3.28435e-26	155
WDR41	global	877923	5.30005e-28	3.28435e-26	156
EPS15	global	875719	5.36796e-28	3.28435e-26	157
PMF1	global	874546	5.40451e-28	3.28435e-26	158
PARD6B	global	874194	5.41554e-28	3.28435e-26	159
CEP135	global	873218	5.44628e-28	3.28435e-26	160
CLASP1	global	871328	5.50637e-28	3.28435e-26	161
MYCBP2	global	870655	5.52796e-28	3.28435e-26	162
KARS1	global	870053	5.54736e-28	3.28435e-26	163
EIF4G1	global	868070	5.61184e-28	3.28435e-26	164
RALGAPA1	global	867901	5.61739e-28	3.28435e-26	165
BAG5	global	867825	5.61987e-28	3.28435e-26	166
MAP4	global	867161	5.64169e-28	3.28435e-26	167
ASNS	global	865518	5.69616e-28	3.28435e-26	168
FLNC	global	863818	5.75315e-28	3.28435e-26	169
KATNB1	global	863771	5.75475e-28	3.28435e-26	170
MAP7D1	global	863741	5.75576e-28	3.28435e-26	171
STX5	global	862029	5.81389e-28	3.28435e-26	172
FAM98A	global	861995	5.81503e-28	3.28435e-26	173
RINT1	global	861054	5.84732e-28	3.28435e-26	174
SSX2IP	global	860965	5.85037e-28	3.28435e-26	175
API5	global	859777	5.89142e-28	3.28435e-26	176
DAG1	global	859483	5.90164e-28	3.28435e-26	177
USP3	global	859437	5.90325e-28	3.28435e-26	178
KHSRP	global	859420	5.90384e-28	3.28435e-26	179
XRN1	global	859405	5.90435e-28	3.28435e-26	180
PPFIA3	global	858719	5.92827e-28	3.28435e-26	181
PRRC2C	global	858597	5.93256e-28	3.28435e-26	182
RBM26	global	857073	5.98618e-28	3.28435e-26	183
XPO4	global	856953	5.99042e-28	3.28435e-26	184
MYH9	global	855854	6.02948e-28	3.28435e-26	185
CPD	global	854467	6.07923e-28	3.28435e-26	186
WDR7	global	853368	6.11898e-28	3.28435e-26	187
DDX11L8	global	852594	6.14716e-28	3.28435e-26	188
SKIC3	global	850521	6.2234e-28	3.28435e-26	189
PCLAF	global	850516	6.22358e-28	3.28435e-26	190
HELZ	global	849991	6.24308e-28	3.28435e-26	191
VCL	global	849546	6.25968e-28	3.28435e-26	192
KIFC1	global	848971	6.28118e-28	3.28435e-26	193
NCKAP1	global	848379	6.30341e-28	3.28435e-26	194
CAT	global	848343	6.30476e-28	3.28435e-26	195
TEX264	global	848147	6.31216e-28	3.28435e-26	196
DYNC2H1	global	847785	6.32582e-28	3.28435e-26	197
CRYBG3	global	847750	6.32713e-28	3.28435e-26	198
SNX9	global	845875	6.39847e-28	3.28435e-26	199
REPS1	global	844894	6.43619e-28	3.28435e-26	200
FLII	global	844356	6.45698e-28	3.28435e-26	201
CCDC138	global	842275	6.53819e-28	3.28435e-26	202
TIMM10	global	841677	6.56178e-28	3.28435e-26	203
FOXK1	global	840539	6.60688e-28	3.28435e-26	204
RAB3GAP2	global	840527	6.60737e-28	3.28435e-26	205
RCN2	global	839332	6.65514e-28	3.28435e-26	206
CCNB1	global	838616	6.68398e-28	3.28435e-26	207
EPRS1	global	838217	6.70011e-28	3.28435e-26	208
BICD2	global	836599	6.76598e-28	3.28435e-26	209
ITGA6	global	834586	6.84905e-28	3.28435e-26	210
UBR7	global	834086	6.86989e-28	3.28435e-26	211
CARM1	global	834040	6.87179e-28	3.28435e-26	212
MAP1B	global	833375	6.89962e-28	3.28435e-26	213
MIA3	global	832261	6.94652e-28	3.28435e-26	214
JAK1	global	831513	6.9782e-28	3.28435e-26	215
COG1	global	830657	7.01472e-28	3.28435e-26	216
G3BP2	global	830339	7.02833e-28	3.28435e-26	217
WNK2	global	830240	7.03257e-28	3.28435e-26	218
SACS	global	829038	7.08438e-28	3.28435e-26	219
PAPOLG	global	828921	7.08944e-28	3.28435e-26	220
HSPH1	global	828681	7.09982e-28	3.28435e-26	221
HBS1L	global	828091	7.12548e-28	3.28435e-26	222
ZBTB11	global	827645	7.14495e-28	3.28435e-26	223
PPP2R5E	global	826780	7.18291e-28	3.28435e-26	224
SEC23A	global	826754	7.18406e-28	3.28435e-26	225
FMR1	global	826599	7.19086e-28	3.28435e-26	226
BAG6	global	826304	7.2039e-28	3.28435e-26	227
DHX29	global	825571	7.23636e-28	3.28435e-26	228
PTRH2	global	825422	7.24298e-28	3.28435e-26	229
AGTPBP1	global	824473	7.28529e-28	3.28435e-26	230
ARHGEF12	global	824283	7.29381e-28	3.28435e-26	231
HSPA8	global	824264	7.29464e-28	3.28435e-26	232
RASAL2	global	824036	7.30487e-28	3.28435e-26	233
BLTP3A	global	823066	7.34857e-28	3.28435e-26	234
MSN	global	822681	7.366e-28	3.28435e-26	235
PTPN2	global	822600	7.36967e-28	3.28435e-26	236
ANLN	global	821537	7.4181e-28	3.28435e-26	237
APP	global	821436	7.42273e-28	3.28435e-26	238
FAM136A	global	821403	7.42423e-28	3.28435e-26	239
MOV10	global	821257	7.43092e-28	3.28435e-26	240
NMD3	global	820586	7.46174e-28	3.28435e-26	241
KDM3B	global	820551	7.46335e-28	3.28435e-26	242
SNAP23	global	820108	7.48382e-28	3.28435e-26	243
CCDC88A	global	820094	7.48448e-28	3.28435e-26	244
NCAPD3	global	819199	7.52597e-28	3.28435e-26	245
CIP2A	global	819110	7.5301e-28	3.28435e-26	246
BIRC6	global	818374	7.56445e-28	3.28435e-26	247
FAM114A2	global	816836	7.6369e-28	3.28435e-26	248
NAA40	global	816635	7.64642e-28	3.28435e-26	249
PCNT	global	814955	7.72659e-28	3.28435e-26	250
ITPRID2	global	814533	7.74688e-28	3.28435e-26	251
HK2	global	814156	7.76505e-28	3.28435e-26	252
PPP2R5C	global	814013	7.77197e-28	3.28435e-26	253
NFXL1	global	813171	7.81281e-28	3.28435e-26	254
HSD17B12	global	812759	7.83289e-28	3.28435e-26	255
ELMO2	global	812350	7.85288e-28	3.28435e-26	256
ARHGAP35	global	811884	7.87573e-28	3.28435e-26	257
ATXN2L	global	811796	7.88007e-28	3.28435e-26	258
FAM91A1	global	811070	7.91587e-28	3.28435e-26	259
TRIM33	global	810622	7.93803e-28	3.28435e-26	260
UBR5	global	810580	7.94011e-28	3.28435e-26	261
DARS1	global	810527	7.94274e-28	3.28435e-26	262
ATF7IP	global	810489	7.94465e-28	3.28435e-26	263
OBSL1	global	809989	7.96951e-28	3.28435e-26	264
CEP170	global	808991	8.01943e-28	3.28435e-26	265
IGF2BP3	global	808866	8.02573e-28	3.28435e-26	266
KCTD3	global	808552	8.0415e-28	3.28435e-26	267
IGF2BP1	global	808046	8.06704e-28	3.28435e-26	268
UACA	global	807509	8.09426e-28	3.28435e-26	269
FNDC3A	global	804617	8.24267e-28	3.28619e-26	270
CLASP2	global	804346	8.25673e-28	3.28619e-26	271
TANC2	global	803972	8.27621e-28	3.28619e-26	272
MARK1	global	803083	8.32271e-28	3.28619e-26	273
RAB3GAP1	global	802841	8.33543e-28	3.28619e-26	274
DDX46	global	802620	8.34708e-28	3.28619e-26	275
CNOT11	global	801015	8.43212e-28	3.28619e-26	276
ROCK1	global	800073	8.48256e-28	3.28619e-26	277
DYNC1H1	global	799752	8.49981e-28	3.28619e-26	278
ARHGAP5	global	799579	8.50913e-28	3.28619e-26	279
NFKB2	global	799499	8.51344e-28	3.28619e-26	280
ARHGEF11	global	799369	8.52046e-28	3.28619e-26	281
OSTF1	global	798775	8.55259e-28	3.28619e-26	282
UNC45A	global	798457	8.56984e-28	3.28619e-26	283
RPA1	global	798421	8.57182e-28	3.28619e-26	284
IRS4	global	796774	8.6619e-28	3.28619e-26	285
IFT172	global	796751	8.66318e-28	3.28619e-26	286
SEC63	global	795921	8.70907e-28	3.28619e-26	287
POLR3B	global	795738	8.7192e-28	3.28619e-26	288
AFG2A	global	795594	8.72716e-28	3.28619e-26	289
GPD1L	global	795400	8.73795e-28	3.28619e-26	290
GLB1L2	global	794984	8.76116e-28	3.28619e-26	291
YJU2	global	792219	8.91714e-28	3.30641e-26	292
HSPA4L	global	791931	8.93357e-28	3.30641e-26	293
GCC2	global	791348	8.96697e-28	3.30641e-26	294
TTC21B	global	790940	8.99042e-28	3.30641e-26	295
ARHGAP12	global	789644	9.06538e-28	3.30641e-26	296
TFRC	global	789639	9.06566e-28	3.30641e-26	297
TACC3	global	788635	9.12428e-28	3.30641e-26	298
TMF1	global	788440	9.13569e-28	3.30641e-26	299
LUC7L	global	788022	9.1603e-28	3.30641e-26	300
PDCD6IP	global	787928	9.16584e-28	3.30641e-26	301
TSG101	global	787134	9.21276e-28	3.30641e-26	302
GAPVD1	global	786860	9.22899e-28	3.30641e-26	303
MCM10	global	786838	9.23029e-28	3.30641e-26	304
DSG2	global	786689	9.23917e-28	3.30641e-26	305
NCOA3	global	785419	9.31507e-28	3.32e-26	306
SPAG1	global	784060	9.39713e-28	3.32e-26	307
KLC1	global	783783	9.414e-28	3.32e-26	308
MICAL3	global	783283	9.44446e-28	3.32e-26	309
NUF2	global	783060	9.45811e-28	3.32e-26	310
LRCH4	global	782931	9.46599e-28	3.32e-26	311
GGA2	global	781517	9.55307e-28	3.32e-26	312
TBC1D1	global	781402	9.56018e-28	3.32e-26	313
IARS1	global	781190	9.57329e-28	3.32e-26	314
RBSN	global	780732	9.60177e-28	3.32e-26	315
EIF5B	global	779829	9.65823e-28	3.32e-26	316
ARFIP1	global	779459	9.68149e-28	3.32e-26	317
RMDN1	global	777582	9.80043e-28	3.32e-26	318
SRP54	global	777363	9.8144e-28	3.32e-26	319
ASAH1	global	777122	9.82984e-28	3.32e-26	320
JMY	global	776773	9.85222e-28	3.32e-26	321
SKA1	global	776614	9.86244e-28	3.32e-26	322
PTK7	global	776007	9.90157e-28	3.32e-26	323
MTDH	global	775782	9.91616e-28	3.32e-26	324
PELO	global	775767	9.9171e-28	3.32e-26	325
TTC19	global	775458	9.93714e-28	3.32e-26	326
PTPN13	global	775317	9.9463e-28	3.32e-26	327
PYGB	global	774683	9.9876e-28	3.32362e-26	328
RNF13	global	774082	1.00269e-27	3.32656e-26	329
ERCC1	global	773410	1.00711e-27	3.33109e-26	330
PFKP	global	772608	1.01242e-27	3.33853e-26	331
SYNJ1	global	770057	1.02952e-27	3.36178e-26	332
SNX4	global	769101	1.03602e-27	3.36178e-26	333
VPS35	global	768399	1.04082e-27	3.36178e-26	334
FAM50A	global	767972	1.04376e-27	3.36178e-26	335
VAC14	global	767398	1.04772e-27	3.36178e-26	336
MYO19	global	767317	1.04827e-27	3.36178e-26	337
WDR48	global	767279	1.04854e-27	3.36178e-26	338
IGF2BP2	global	767178	1.04924e-27	3.36178e-26	339
ELL	global	766028	1.05724e-27	3.36178e-26	340
PIK3R2	global	765959	1.05772e-27	3.36178e-26	341
AIMP1	global	765757	1.05914e-27	3.36178e-26	342
GAN	global	765717	1.05942e-27	3.36178e-26	343
MAN2B1	global	765623	1.06008e-27	3.36178e-26	344
ECT2	global	765149	1.06341e-27	3.36178e-26	345
HERC1	global	764308	1.06934e-27	3.36178e-26	346
DDX6	global	764221	1.06996e-27	3.36178e-26	347
CAMSAP1	global	763958	1.07183e-27	3.36178e-26	348
ACLY	global	761565	1.08899e-27	3.40584e-26	349
PLXNA1	global	760450	1.09711e-27	3.41666e-26	350
PSMD4	global	759582	1.10347e-27	3.41666e-26	351
TTC27	global	759378	1.10498e-27	3.41666e-26	352
ZC3H7B	global	758653	1.11033e-27	3.41666e-26	353
RAB9B	global	758630	1.1105e-27	3.41666e-26	354
ZNF668	global	758513	1.11137e-27	3.41666e-26	355
TCF12	global	757840	1.11638e-27	3.41666e-26	356
HUWE1	global	757553	1.11852e-27	3.41666e-26	357
XRCC1	global	757272	1.12063e-27	3.41666e-26	358
SPG11	global	756472	1.12664e-27	3.41916e-26	359
ADD3	global	755352	1.13513e-27	3.41916e-26	360
RNF20	global	755317	1.13539e-27	3.41916e-26	361
ACSL4	global	754555	1.14121e-27	3.41916e-26	362
LRATD2	global	754161	1.14424e-27	3.41916e-26	363
INPPL1	global	754099	1.14471e-27	3.41916e-26	364
MON2	global	753852	1.14662e-27	3.41916e-26	365
NHSL1	global	753608	1.1485e-27	3.41916e-26	366
CCDC47	global	753460	1.14964e-27	3.41916e-26	367
CCDC93	global	752714	1.15542e-27	3.42264e-26	368
CGNL1	global	751617	1.16399e-27	3.42264e-26	369
PRKG1	global	751063	1.16834e-27	3.42264e-26	370
ATG2B	global	750992	1.1689e-27	3.42264e-26	371
PPIP5K2	global	750225	1.17497e-27	3.42264e-26	372
CCNA2	global	749208	1.18307e-27	3.42264e-26	373
PURA	global	748708	1.18707e-27	3.42264e-26	374
MTG1	global	748289	1.19045e-27	3.42264e-26	375
LRP1	global	748228	1.19093e-27	3.42264e-26	376
USP34	global	748226	1.19095e-27	3.42264e-26	377
ZC3HAV1	global	747580	1.19617e-27	3.42264e-26	378
AKAP13	global	747316	1.19832e-27	3.42264e-26	379
STUB1	global	746648	1.20376e-27	3.42264e-26	380
WRN	global	746130	1.208e-27	3.42264e-26	381
XRCC5	global	745932	1.20962e-27	3.42264e-26	382
RABGAP1L	global	745845	1.21033e-27	3.42264e-26	383
KNL1	global	745658	1.21187e-27	3.42264e-26	384
PHKA1	global	745466	1.21345e-27	3.42264e-26	385
IGF2R	global	744874	1.21835e-27	3.42264e-26	386
ECD	global	744837	1.21865e-27	3.42264e-26	387
WDR35	global	744779	1.21914e-27	3.42264e-26	388
DTL	global	744699	1.2198e-27	3.42264e-26	389
SMYD2	global	743224	1.23211e-27	3.44231e-26	390
ARFGEF2	global	742903	1.23481e-27	3.44231e-26	391
ERCC6	global	742618	1.2372e-27	3.44231e-26	392
MAPRE3	global	741578	1.24602e-27	3.44231e-26	393
PCDH9	global	741523	1.24649e-27	3.44231e-26	394
SUPT5H	global	741485	1.24681e-27	3.44231e-26	395
LRRC40	global	741242	1.24888e-27	3.44231e-26	396
SEPTIN7	global	740173	1.25805e-27	3.45884e-26	397
TRAPPC12	global	739454	1.26425e-27	3.46717e-26	398
TCF25	global	738961	1.26853e-27	3.47017e-26	399
EXOC2	global	736399	1.29104e-27	3.52022e-26	400
KDM1A	global	735758	1.29675e-27	3.52022e-26	401
RAB1B	global	735270	1.30111e-27	3.52022e-26	402
IGHMBP2	global	734917	1.30429e-27	3.52022e-26	403
CALU	global	734794	1.30538e-27	3.52022e-26	404
PRRC2B	global	734707	1.30617e-27	3.52022e-26	405
TARBP1	global	733952	1.31299e-27	3.52988e-26	406
ZFYVE1	global	733295	1.31896e-27	3.5372e-26	407
NF1	global	732783	1.32364e-27	3.53769e-26	408
SIDT2	global	732566	1.32562e-27	3.53769e-26	409
NELFB	global	732159	1.32936e-27	3.53902e-26	410
EIF4G3	global	730737	1.34251e-27	3.55832e-26	411
MVK	global	730401	1.34565e-27	3.55832e-26	412
ZRANB2	global	730197	1.34754e-27	3.55832e-26	413
PFKL	global	729795	1.35131e-27	3.55832e-26	414
EEA1	global	729284	1.35611e-27	3.55832e-26	415
ZNHIT6	global	729278	1.35617e-27	3.55832e-26	416
FBRS	global	728034	1.36794e-27	3.5806e-26	417
PANK4	global	727671	1.37141e-27	3.58108e-26	418
DIAPH3	global	726456	1.38306e-27	3.59525e-26	419
FHOD1	global	725641	1.39095e-27	3.59525e-26	420
GTF2E1	global	725609	1.39126e-27	3.59525e-26	421
TOM1	global	725428	1.39302e-27	3.59525e-26	422
KNTC1	global	725399	1.3933e-27	3.59525e-26	423
FKBP9	global	724347	1.40358e-27	3.61323e-26	424
XPO1	global	722806	1.4188e-27	3.61807e-26	425
ORC2	global	722265	1.42419e-27	3.61807e-26	426
ACSL3	global	721905	1.42779e-27	3.61807e-26	427
SPDL1	global	721608	1.43078e-27	3.61807e-26	428
PHB1	global	721575	1.4311e-27	3.61807e-26	429
CLUH	global	720850	1.43841e-27	3.61807e-26	430
CLCC1	global	720473	1.44222e-27	3.61807e-26	431
PTPRF	global	720249	1.44449e-27	3.61807e-26	432
SETMAR	global	720154	1.44546e-27	3.61807e-26	433
NELFE	global	719924	1.4478e-27	3.61807e-26	434
SPART	global	719900	1.44805e-27	3.61807e-26	435
PTPN6	global	719890	1.44814e-27	3.61807e-26	436
AP3S1	global	719423	1.45291e-27	3.61807e-26	437
POGLUT2	global	719383	1.45333e-27	3.61807e-26	438
DPYSL5	global	719201	1.45518e-27	3.61807e-26	439
ZKSCAN1	global	717819	1.46944e-27	3.63127e-26	440
TUBGCP6	global	717397	1.47381e-27	3.63127e-26	441
PATL1	global	717297	1.47486e-27	3.63127e-26	442
AARS1	global	717201	1.47586e-27	3.63127e-26	443
LRIG3	global	717080	1.47713e-27	3.63127e-26	444
RNF14	global	716613	1.48201e-27	3.63508e-26	445
NEDD4	global	716020	1.48822e-27	3.64215e-26	446
SECISBP2	global	715380	1.49498e-27	3.64923e-26	447
MCM5	global	715021	1.49879e-27	3.64923e-26	448
TSPYL1	global	714658	1.50265e-27	3.64923e-26	449
UMPS	global	714263	1.50686e-27	3.64923e-26	450
RPL12	global	714172	1.50784e-27	3.64923e-26	451
DCTN1	global	713703	1.51286e-27	3.65328e-26	452
USO1	global	713165	1.51865e-27	3.65918e-26	453
PTK2	global	712504	1.5258e-27	3.66831e-26	454
OSBPL9	global	712003	1.53125e-27	3.67303e-26	455
QSER1	global	711287	1.53907e-27	3.67303e-26	456
TBC1D9B	global	711103	1.54109e-27	3.67303e-26	457
VPS54	global	711001	1.54221e-27	3.67303e-26	458
POC5	global	710581	1.54683e-27	3.67303e-26	459
RBM47	global	710302	1.54991e-27	3.67303e-26	460
CARMIL1	global	708876	1.56576e-27	3.67303e-26	461
RAMAC	global	708627	1.56855e-27	3.67303e-26	462
TUT4	global	708169	1.57369e-27	3.67303e-26	463
EIF3A	global	707865	1.57713e-27	3.67303e-26	464
RALBP1	global	707701	1.57897e-27	3.67303e-26	465
ZNF787	global	707544	1.58075e-27	3.67303e-26	466
CEP55	global	707414	1.58223e-27	3.67303e-26	467
CDK5RAP3	global	706933	1.58769e-27	3.67303e-26	468
GOLGA3	global	706890	1.58818e-27	3.67303e-26	469
RXRB	global	706606	1.59141e-27	3.67303e-26	470
MSH6	global	706011	1.59821e-27	3.67303e-26	471
RMDN3	global	705694	1.60185e-27	3.67303e-26	472
COPG1	global	705107	1.60862e-27	3.67303e-26	473
STX12	global	704590	1.61461e-27	3.67303e-26	474
LANCL1	global	704516	1.61546e-27	3.67303e-26	475
XPNPEP1	global	704470	1.61599e-27	3.67303e-26	476
PRKCZ	global	704206	1.61907e-27	3.67303e-26	477
ERBIN	global	703891	1.62274e-27	3.67303e-26	478
FLOT1	global	703795	1.62387e-27	3.67303e-26	479
HIP1R	global	703698	1.62499e-27	3.67303e-26	480
ANKRD54	global	703298	1.62968e-27	3.67303e-26	481
CDC45	global	703276	1.62994e-27	3.67303e-26	482
STX3	global	702763	1.63597e-27	3.67303e-26	483
TOPBP1	global	702734	1.63632e-27	3.67303e-26	484
ZBTB10	global	702239	1.64217e-27	3.67303e-26	485
XXYLT1	global	702148	1.64325e-27	3.67303e-26	486
NCOA2	global	702116	1.64363e-27	3.67303e-26	487
ARHGAP10	global	701739	1.6481e-27	3.67303e-26	488
SMC4	global	701484	1.65114e-27	3.67303e-26	489
SKA3	global	701445	1.6516e-27	3.67303e-26	490
SDE2	global	701389	1.65227e-27	3.67303e-26	491
MARS1	global	700220	1.66629e-27	3.67576e-26	492
TYW1	global	700024	1.66866e-27	3.67576e-26	493
PSMD6	global	699928	1.66981e-27	3.67576e-26	494
CEP44	global	699763	1.67181e-27	3.67576e-26	495
C3orf38	global	699398	1.67623e-27	3.67576e-26	496
COA4	global	699337	1.67697e-27	3.67576e-26	497
TNRC6A	global	699095	1.67991e-27	3.67576e-26	498
XRCC6	global	698808	1.68341e-27	3.67576e-26	499
MAP3K20	global	698775	1.68381e-27	3.67576e-26	500
STT3B_AMSSNETAAYK_N2H9F0S0G0	glyco	155544	3.60307e-24	6.74901e-21	1
HYOU1_VFGSQNLTTVK_N4H3F0S2G0	glyco	131232	8.5127e-24	6.74901e-21	2
PIGT_TYAIYDLLDTAMINNSR_N2H5F0S0G0	glyco	127672	9.78324e-24	6.74901e-21	3
NPTX1_GGPRNDTEERVK_N4H6F0S1G0	glyco	126687	1.01743e-23	6.74901e-21	4
FKBP9_YHYNGTLLDGTLFDSSYSR_N9H4F0S0G0	glyco	124235	1.12316e-23	6.74901e-21	5
LAMC1_QVLSYGQNLSFSFR_N2H9F0S0G0	glyco	119669	1.35741e-23	6.74901e-21	6
FKBP10_RAGAGDFMRYHYNGSLMDGTLFDSSYSR_N2H6F1S0G0	glyco	118506	1.42611e-23	6.74901e-21	7
EMC1_FINYNQTVSR_N2H8F0S0G0	glyco	117212	1.50758e-23	6.74901e-21	8
STT3B_VMSWWDYGYQIAGMANR_N2H10F0S0G0	glyco	114547	1.69363e-23	6.74901e-21	9
STT3B_AMSSNETAAYK_N4H3F0S2G0	glyco	112839	1.82732e-23	6.74901e-21	10
CD276_TALFPDLLAQGNASLR_N4H5F0S1G0	glyco	112126	1.88683e-23	6.74901e-21	11
PPT1_GINESYK_N4H3F0S2G0	glyco	111954	1.90155e-23	6.74901e-21	12
STT3B_AMSSNETAAYK_N2H6F0S0G0	glyco	111141	1.97304e-23	6.74901e-21	13
GXYLT1_KFNSTQIAAMAPEHEEPR_N2H9F0S0G0	glyco	111095	1.97712e-23	6.74901e-21	14
PCYOX1_LLHALGGDDFLGMLNR_N2H8F0S0G0	glyco	110801	2.00378e-23	6.74901e-21	15
STT3B_AMSSNETAAYK_N2H4F0S0G0	glyco	109249	2.15205e-23	6.74901e-21	16
AXDND1_SAENSSK_N2H10F1S0G0	glyco	108943	2.18281e-23	6.74901e-21	17
GLA_LGIYADVGNK_N2H9F0S0G0	glyco	107592	2.32497e-23	6.74901e-21	18
LAMC1_TANDTSTEAYNLLLR_N2H8F0S0G0	glyco	107350	2.35169e-23	6.74901e-21	19
NCSTN_ANNSWFQSILR_N2H9F0S0G0	glyco	107016	2.38899e-23	6.74901e-21	20
FKBP9_YHYNGTLLDGTLFDSSYSR_N9H3F0S0G0	glyco	104826	2.65237e-23	6.74901e-21	21
CLPTM1_DYYPINESLASLPLR_N2H9F0S0G0	glyco	104367	2.71195e-23	6.74901e-21	22
HYOU1_VINETWAWK_N2H8F0S0G0	glyco	104079	2.75016e-23	6.74901e-21	23
GXYLT1_KFNSTQIAAMAPEHEEPR_N2H8F0S0G0	glyco	103984	2.76289e-23	6.74901e-21	24
ITGAV_TAADTTGLQPILNQFTPANISR_N2H9F0S0G0	glyco	103629	2.8111e-23	6.74901e-21	25
ACP2_YEQLQNETR_N2H8F0S0G0	glyco	103163	2.8759e-23	6.74901e-21	26
NUP210_VNFTLEASEGCYR_N4H3F0S2G0	glyco	102806	2.92684e-23	6.74901e-21	27
CPD_GILNATISVAEINHPVTTYK_N3H5F0S1G0	glyco	100911	3.21562e-23	6.74901e-21	28
GNS_YYNYTLSINGK_N2H5F0S0G0	glyco	100012	3.36445e-23	6.74901e-21	29
APMAP_AGPNGTLFVADAYK_N2H7F0S0G0	glyco	99594.9	3.43641e-23	6.74901e-21	30
ASAH1_TVLENSTSYEEAK_N2H3F0S0G0	glyco	99465.6	3.45907e-23	6.74901e-21	31
FSTL1_GSNYSEILDK_N2H8F0S0G0	glyco	99368.8	3.47614e-23	6.74901e-21	32
DSC2_ANYTILK_N4H5F0S2G0	glyco	99353.2	3.47892e-23	6.74901e-21	33
PIGT_TYAIYDLLDTAMINNSR_N2H6F0S0G0	glyco	98783.6	3.58159e-23	6.74901e-21	34
STT3B_AMSSNETAAYK_N2H3F0S0G0	glyco	98607.2	3.61411e-23	6.74901e-21	35
CADM1_VSLTNVSISDEGR_N4H5F0S1G0	glyco	98138.7	3.70224e-23	6.74901e-21	36
STT3B_AMSSNETAAYK_N2H10F0S0G0	glyco	97976	3.73343e-23	6.74901e-21	37
TM2D3_NFIINMTCR_N2H8F0S0G0	glyco	97591.7	3.8084e-23	6.74901e-21	38
CTSC_VTTYCNETMTGWVHDVLGR_N2H7F0S0G0	glyco	97132.1	3.90044e-23	6.74901e-21	39
FKBP9_YHYNGTLLDGTLFDSSYSR_N2H9F1S0G0	glyco	96964.7	3.93463e-23	6.74901e-21	40
CERS2_LWLPVNLTWADLEDRDGR_N2H8F0S0G0	glyco	96846.7	3.95895e-23	6.74901e-21	41
APMAP_AGPNGTLFVADAYK_N2H5F0S0G0	glyco	96598.3	4.01071e-23	6.74901e-21	42
HYOU1_VINETWAWK_N4H3F0S2G0	glyco	96459.3	4.04002e-23	6.74901e-21	43
CD276_TALFPDLLAQGNASLR_N3H5F0S1G0	glyco	96308.7	4.07209e-23	6.74901e-21	44
HEXA_SAEGTFFINK_N2H8F0S0G0	glyco	96053.4	4.12714e-23	6.74901e-21	45
B4GAT1_VAQPGINYALGTNVSYPNNLLR_N2H8F0S0G0	glyco	95964	4.14661e-23	6.74901e-21	46
PLD3_YNQETPMEICLNGTPALAYLASAPPPLCPSGR_N2H8F0S0G0	glyco	95817.2	4.17886e-23	6.74901e-21	47
COL6A1_NVTAQICIDK_N2H9F0S0G0	glyco	95637.7	4.21868e-23	6.74901e-21	48
HYOU1_VFGSQNLTTVK_N2H8F0S0G0	glyco	95617.6	4.22317e-23	6.74901e-21	49
IGF2R_MSVINFECNK_N2H9F0S0G0	glyco	95607.3	4.22548e-23	6.74901e-21	50
ITGA3_AHCVWLECPIPDAPVVTNVTVK_N4H5F0S1G0	glyco	95486.8	4.25252e-23	6.74901e-21	51
ECE1_FFNFSWR_N2H9F0S0G0	glyco	95226.7	4.3116e-23	6.74901e-21	52
SEL1L_GQTALGFLYASGLGVNSSQAK_N2H8F0S0G0	glyco	94534.9	4.4736e-23	6.74901e-21	53
SORT1_SLDRHLYTTTGGETDFTNVTSLR_N3H5F1S1G0	glyco	94364.6	4.5146e-23	6.74901e-21	54
HYOU1_VFGSQNLTTVK_N2H9F0S0G0	glyco	94263.3	4.53919e-23	6.74901e-21	55
NUP210_VNFTLEASEGCYR_N2H9F0S0G0	glyco	94166.1	4.56295e-23	6.74901e-21	56
LAMC1_LLNNLTSIK_N2H9F0S0G0	glyco	93814.1	4.65021e-23	6.74901e-21	57
FAM234B_MLSAFNATSGK_N2H9F0S0G0	glyco	93570	4.71189e-23	6.74901e-21	58
LAMC1_LLNNLTSIK_N4H3F0S2G0	glyco	93396.8	4.75628e-23	6.74901e-21	59
NPTN_ANATIEVK_N2H5F0S0G0	glyco	93225.5	4.80064e-23	6.74901e-21	60
EMC1_FINYNQTVSR_N2H9F0S0G0	glyco	93075.9	4.8398e-23	6.74901e-21	61
ERVPABLB_1_NISEWPINK_N4H4F0S2G0	glyco	92314.6	5.04512e-23	6.74901e-21	62
STT3B_VMSWWDYGYQIAGMANR_N2H9F0S0G0	glyco	92211	5.07386e-23	6.74901e-21	63
HEXA_SAEGTFFINK_N2H5F0S0G0	glyco	91941.5	5.14953e-23	6.74901e-21	64
STT3A_VMSWWDYGYQITAMANR_N2H9F0S0G0	glyco	91711.7	5.21514e-23	6.74901e-21	65
LNPEP_NQSIGLIQPFATNGK_N2H9F0S0G0	glyco	91401.2	5.30538e-23	6.74901e-21	66
ITGB1_DTCTQECSYFNITK_N4H3F0S2G0	glyco	91343.9	5.32225e-23	6.74901e-21	67
TFRC_QNNGAFNETLFR_N2H7F0S0G0	glyco	91070.6	5.40353e-23	6.74901e-21	68
HYOU1_VFGSQNLTTVK_N2H7F0S0G0	glyco	90788.6	5.48898e-23	6.74901e-21	69
PCYOX1_LLHALGGDDFLGMLNR_N2H9F0S0G0	glyco	90705.5	5.51445e-23	6.74901e-21	70
STT3B_VMSWWDYGYQIAGMANR_N4H3F0S2G0	glyco	90470.6	5.58725e-23	6.74901e-21	71
MINPP1_NATALYHVEAFK_N2H8F0S0G0	glyco	90453.9	5.59249e-23	6.74901e-21	72
CALU_NATYGYVLDDPDPDDGFNYK_N2H8F0S0G0	glyco	89907.2	5.76664e-23	6.74901e-21	73
PIGN_ENPVEFDSLFNESK_N2H9F0S0G0	glyco	89753.1	5.81691e-23	6.74901e-21	74
HYOU1_VINETWAWK_N2H9F0S0G0	glyco	89709.6	5.83119e-23	6.74901e-21	75
NRP1_RGPECSQNYTTPSGVIK_N4H5F0S1G0	glyco	89589.1	5.87099e-23	6.74901e-21	76
PLOD2_REAINITLDHK_N2H8F0S0G0	glyco	88314.7	6.31228e-23	6.74901e-21	77
STT3B_AMSSNETAAYK_N2H8F0S0G0	glyco	88208.2	6.35093e-23	6.74901e-21	78
CPVL_SYAGFLTVNK_N3H6F0S1G0	glyco	87469	6.62713e-23	6.74901e-21	79
PLOD2_YFNYTVK_N2H7F0S0G0	glyco	87348.6	6.67345e-23	6.74901e-21	80
EMC1_FINYNQTVSR_N2H5F0S0G0	glyco	86838	6.87435e-23	6.74901e-21	81
TXNDC15_IFIFNQTGIEAK_N2H9F0S0G0	glyco	86830.6	6.87731e-23	6.74901e-21	82
SGCB_ITSNATSDLNIK_N2H8F0S0G0	glyco	86784.6	6.89577e-23	6.74901e-21	83
STT3A_VMSWWDYGYQITAMANR_N2H10F0S0G0	glyco	86645.3	6.95202e-23	6.74901e-21	84
TFRC_QNNGAFNETLFR_N2H5F0S0G0	glyco	86630.1	6.9582e-23	6.74901e-21	85
DSG2_YVQNGTYTVK_N4H5F0S1G0	glyco	86583.5	6.97716e-23	6.74901e-21	86
PPT1_FLNDSIVDPVDSEWFGFYR_N2H9F0S0G0	glyco	86580.7	6.9783e-23	6.74901e-21	87
STT3B_AMSSNETAAYK_N4H4F1S1G0	glyco	86553.5	6.98939e-23	6.74901e-21	88
CEMIP2_NNISLVK_N4H3F0S2G0	glyco	86453.2	7.03053e-23	6.74901e-21	89
CADM1_VDDEMPQHAVLSGPNLFINNLNK_N4H5F0S2G0	glyco	86210.8	7.13111e-23	6.74901e-21	90
BSG_ILLTCSLNDSATEVTGHR_N5H6F0S2G0	glyco	85815.6	7.29879e-23	6.74901e-21	91
PRCP_NYSVLYFQQK_N2H8F0S0G0	glyco	85440.2	7.46247e-23	6.74901e-21	92
CEMIP2_GDPSVISVNGTDFTFR_N2H9F0S0G0	glyco	85356.2	7.49968e-23	6.74901e-21	93
EMC1_FINYNQTVSR_N4H3F0S2G0	glyco	85346.8	7.50384e-23	6.74901e-21	94
IGF2R_TEGENCTVFDSQAGFSFDLSPLTK_N2H9F0S0G0	glyco	85126.2	7.60274e-23	6.74901e-21	95
CTSA_MDPPCTNTTAASTYLNNPYVR_N2H6F0S0G0	glyco	85039.4	7.64207e-23	6.74901e-21	96
PLOD2_YFNYTVK_N2H8F0S0G0	glyco	85010.1	7.6554e-23	6.74901e-21	97
GNS_YYNYTLSINGK_N2H6F0S0G0	glyco	84760.8	7.77001e-23	6.74901e-21	98
CRTAP_NCSAAPQPEPAAGLASYPELR_N2H8F0S0G0	glyco	84669.5	7.81249e-23	6.74901e-21	99
NUP210_VNFTLEASEGCYR_N2H8F0S0G0	glyco	84565.1	7.86137e-23	6.74901e-21	100
COLGALT2_ALNTSQLK_N2H8F0S0G0	glyco	84462.4	7.90987e-23	6.74901e-21	101
HYOU1_VFGSQNLTTVK_N2H3F0S0G0	glyco	84229.1	8.0213e-23	6.74901e-21	102
STT3B_AMSSNETAAYK_N2H5F0S0G0	glyco	84192.2	8.03912e-23	6.74901e-21	103
LAMC1_LLNNLTSIK_N2H6F0S0G0	glyco	84169.3	8.0502e-23	6.74901e-21	104
PLOD2_REAINITLDHK_N2H9F0S0G0	glyco	84011.6	8.12689e-23	6.74901e-21	105
TFRC_QNNGAFNETLFR_N2H8F0S0G0	glyco	83730.4	8.26591e-23	6.74901e-21	106
HYOU1_DINTTAQNIMFYDMGSGSTVCTIVTYQMVK_N2H5F0S0G0	glyco	83334.4	8.46653e-23	6.74901e-21	107
PLD3_ELGVVMYNCSCLAR_N2H9F0S0G0	glyco	83222.7	8.5242e-23	6.74901e-21	108
SSR1_YPQDYQFYIQNFTALPLNTVVPPQR_N4H3F0S2G0	glyco	83097.3	8.58948e-23	6.74901e-21	109
LAMC1_LLNNLTSIK_N2H8F0S0G0	glyco	83071.1	8.6032e-23	6.74901e-21	110
CD276_TALFPDLLAQGNASLR_N2H4F0S0G0	glyco	82786.3	8.75393e-23	6.74901e-21	111
APMAP_AGPNGTLFVADAYK_N2H8F0S0G0	glyco	82768.3	8.7636e-23	6.74901e-21	112
LAMC1_CDQCEENYFYNR_N2H8F0S0G0	glyco	82706.9	8.79653e-23	6.74901e-21	113
PTPRK_GPLANPIWNVTGFTGR_N2H8F0S0G0	glyco	82677.2	8.81253e-23	6.74901e-21	114
GBA1_TYTYADTPDDFQLHNFSLPEEDTK_N2H6F0S0G0	glyco	82580.3	8.86495e-23	6.74901e-21	115
ARSK_QSIGQNYSNVIANLR_N2H8F0S0G0	glyco	82495.2	8.91135e-23	6.74901e-21	116
LAMB1_GTNYTVR_N2H9F0S0G0	glyco	82404.8	8.96087e-23	6.74901e-21	117
GLB1_NNVITLNITGK_N3H6F0S1G0	glyco	82250.4	9.04631e-23	6.74901e-21	118
PIGT_TYAIYDLLDTAMINNSR_N2H9F0S0G0	glyco	82061.3	9.15223e-23	6.74901e-21	119
LAMP1_LLNINPNK_N3H6F0S1G0	glyco	81996.4	9.18894e-23	6.74901e-21	120
HYOU1_VINETWAWK_N2H7F0S0G0	glyco	81820.8	9.28915e-23	6.74901e-21	121
HSP90B1_HNNDTQHIWESDSNEFSVIADPR_N2H9F0S0G0	glyco	81817.8	9.29088e-23	6.74901e-21	122
CLPTM1L_DLMVINR_N2H6F0S0G0	glyco	81633.3	9.39761e-23	6.74901e-21	123
__AVSANYSTGSPAVK_N3H6F0S1G0	glyco	81583.4	9.4267e-23	6.74901e-21	124
TFRC_QNNGAFNETLFR_N2H9F0S0G0	glyco	81515.5	9.46649e-23	6.74901e-21	125
IBTK_LFLSDGNTSEFTDIYQKDEDSAGCHLFVVEK_N4H3F0S1G0	glyco	81500.8	9.4751e-23	6.74901e-21	126
NPTN_ANATIEVK_N2H6F0S0G0	glyco	81346.2	9.5666e-23	6.74901e-21	127
STT3B_AMSSNETAAYK_N2H7F0S0G0	glyco	81338.2	9.57135e-23	6.74901e-21	128
FKBP10_NHTYNTYIGQGYIIPGMDQGLQGACMGER_N3H4F3S0G0	glyco	81216.2	9.64432e-23	6.74901e-21	129
IL17RA_NLTPSSPK_N2H8F0S0G0	glyco	81204.5	9.65133e-23	6.74901e-21	130
CEMIP2_TLNSSGLPFGSYTFEK_N2H10F0S0G0	glyco	81159.7	9.67828e-23	6.74901e-21	131
PON2_HTNMNLTQLK_N2H8F0S0G0	glyco	81028	9.75815e-23	6.74901e-21	132
UGT8_DQPGHPVNR_N2H9F0S0G0	glyco	80978.4	9.78843e-23	6.74901e-21	133
UGT8_YPGIFNSTTSDAFLQSK_N2H8F0S0G0	glyco	80758.2	9.9242e-23	6.74901e-21	134
APMAP_AGPNGTLFVADAYK_N2H6F0S0G0	glyco	80670.7	9.97877e-23	6.74901e-21	135
POGLUT3_YFYLQAVNSEGQNLTR_N2H9F0S0G0	glyco	80626.1	1.00067e-22	6.74901e-21	136
AXDND1_SAENSSK_N2H11F1S0G0	glyco	80494.5	1.00898e-22	6.74901e-21	137
IKBIP_ISNLTIVQAEIK_N2H6F0S0G0	glyco	80445.1	1.01211e-22	6.74901e-21	138
COL6A1_NVTAQICIDK_N2H6F0S0G0	glyco	80287.6	1.02219e-22	6.74901e-21	139
DSC2_NGIYNITVLASDQGGR_N3H6F0S1G0	glyco	80266.1	1.02358e-22	6.74901e-21	140
DSC2_NGIYNITVLASDQGGR_N2H5F0S0G0	glyco	80198.7	1.02794e-22	6.74901e-21	141
HYOU1_VFGSQNLTTVK_N2H6F0S0G0	glyco	80054.5	1.03734e-22	6.74901e-21	142
PLOD3_SAEFFNYTVR_N2H6F0S0G0	glyco	80049.5	1.03767e-22	6.74901e-21	143
LAMP2_LNSSTIK_N2H10F0S0G0	glyco	79869.9	1.04953e-22	6.74901e-21	144
FAM234B_MLSAFNATSGK_N2H7F0S0G0	glyco	79814.3	1.05323e-22	6.74901e-21	145
CERS2_LWLPVNLTWADLEDRDGR_N2H7F0S0G0	glyco	79769.8	1.0562e-22	6.74901e-21	146
COLGALT1_TALWVATDHNMDNTSTVLR_N2H7F0S0G0	glyco	79670.9	1.06285e-22	6.74901e-21	147
TM2D3_FCWQLPETDYECTNSTSCMTVSCPR_N2H8F0S0G0	glyco	79515.3	1.07342e-22	6.74901e-21	148
PIGT_TYAIYDLLDTAMINNSR_N2H8F0S0G0	glyco	79495.3	1.07478e-22	6.74901e-21	149
SPPL2B_GNCTFYEK_N2H8F0S0G0	glyco	79477.4	1.07601e-22	6.74901e-21	150
NCSTN_ALYELAGGTNFSDTVQADPQTVTR_N2H6F0S0G0	glyco	79327.6	1.08633e-22	6.74901e-21	151
PLOD2_YFNYTVK_N2H9F0S0G0	glyco	79117.8	1.10098e-22	6.74901e-21	152
CLPTM1L_DLMVINR_N2H3F0S0G0	glyco	79080.2	1.10363e-22	6.74901e-21	153
ATP1B2_FLEPYNDSIQAQK_N3H5F0S1G0	glyco	79049.3	1.10581e-22	6.74901e-21	154
CERS2_LWLPVNLTWADLEDRDGR_N2H6F0S0G0	glyco	78940.4	1.11355e-22	6.74901e-21	155
CD276_TALFPDLLAQGNASLR_N4H3F0S2G0	glyco	78885.7	1.11746e-22	6.74901e-21	156
CLPTM1L_DLMVINR_N2H5F0S0G0	glyco	78757.7	1.12668e-22	6.74901e-21	157
CLU_LANLTQGEDQYYLR_N2H7F0S0G0	glyco	78704.1	1.13056e-22	6.74901e-21	158
PRCP_NYSVLYFQQK_N2H5F0S0G0	glyco	78652.7	1.13431e-22	6.74901e-21	159
GBA1_TYTYADTPDDFQLHNFSLPEEDTK_N2H8F0S0G0	glyco	78648.7	1.1346e-22	6.74901e-21	160
CALU_NATYGYVLDDPDPDDGFNYK_N4H4F0S1G0	glyco	78620.3	1.13668e-22	6.74901e-21	161
WFS1_CLYGEAYPACSPGNTSTAEEELCR_N2H5F0S0G0	glyco	78612.1	1.13728e-22	6.74901e-21	162
LRP1_TCVSNCTASQFVCK_N2H9F0S0G0	glyco	78489.8	1.14626e-22	6.74901e-21	163
STT3B_AMSSNETAAYK_N2H1F0S0G0	glyco	78352.2	1.15649e-22	6.74901e-21	164
LAMC1_TANDTSTEAYNLLLR_N2H9F0S0G0	glyco	78275.7	1.16222e-22	6.74901e-21	165
ITGA6_ANHSGAVVLLK_N2H6F0S0G0	glyco	78220.7	1.16635e-22	6.74901e-21	166
CERS2_LWLPVNLTWADLEDRDGR_N2H9F0S0G0	glyco	78148.1	1.17185e-22	6.74901e-21	167
PCDH7_NISYTLLPPSSNVR_N3H6F0S1G0	glyco	77989	1.18399e-22	6.76373e-21	168
CERS2_LWLPVNLTWADLEDRDGR_N2H5F0S0G0	glyco	77650.6	1.21033e-22	6.76373e-21	169
BSG_ALMNGSESR_N2H6F0S0G0	glyco	77394.3	1.23073e-22	6.76373e-21	170
NRP1_RGPECSQNYTTPSGVIK_N3H5F0S1G0	glyco	77237	1.24347e-22	6.76373e-21	171
UGT8_YPGIFNSTTSDAFLQSK_N2H7F0S0G0	glyco	77149.5	1.25062e-22	6.76373e-21	172
LAMC1_QVLSYGQNLSFSFR_N2H8F0S0G0	glyco	76948.6	1.26723e-22	6.76373e-21	173
TRIP12_AIQRKPNPLANSNTSGYSESK_N3H4F2S0G0	glyco	76921.6	1.26947e-22	6.76373e-21	174
P3H1_LLNGSQR_N2H7F0S0G0	glyco	76817.6	1.2782e-22	6.76373e-21	175
CD276_TALFPDLLAQGNASLR_N3H6F1S0G0	glyco	76809.9	1.27884e-22	6.76373e-21	176
PXDN_VNNCSDMCFHQK_N2H8F0S0G0	glyco	76767.6	1.28241e-22	6.76373e-21	177
B4GAT1_VAQPGINYALGTNVSYPNNLLR_N2H9F0S0G0	glyco	76711.2	1.28719e-22	6.76373e-21	178
CNNM4_DLVVQQLVNVSR_N2H9F0S0G0	glyco	76679.6	1.28987e-22	6.76373e-21	179
STT3A_VMSWWDYGYQITAMANR_N2H8F0S0G0	glyco	76651.6	1.29226e-22	6.76373e-21	180
HEXA_SAEGTFFINK_N2H6F0S0G0	glyco	76640.4	1.29321e-22	6.76373e-21	181
LAMB1_LSDTTSQSNSTAK_N2H8F0S0G0	glyco	76586.2	1.29785e-22	6.76373e-21	182
LAMA5_GINASSMAWAR_N2H9F0S0G0	glyco	76519.7	1.30356e-22	6.76373e-21	183
ITGA1_SYFSSLNLTIR_N2H8F0S0G0	glyco	76365.7	1.31692e-22	6.76373e-21	184
DSC2_NGIYNITVLASDQGGR_N3H5F0S1G0	glyco	76350.1	1.31828e-22	6.76373e-21	185
ECE1_LGGWNITGPWAK_N2H9F0S0G0	glyco	76196.8	1.33175e-22	6.76373e-21	186
COLEC12_VQSLQTLAANNSALAK_N2H8F0S0G0	glyco	76178.1	1.33341e-22	6.76373e-21	187
LAMP1_LLNINPNK_N2H10F0S0G0	glyco	76130.5	1.33763e-22	6.76373e-21	188
HEXA_SAEGTFFINK_N2H9F0S0G0	glyco	76076.4	1.34245e-22	6.76373e-21	189
FKBP10_AGAGDFMRYHYNGSLMDGTLFDSSYSR_N2H6F0S0G0	glyco	76027.7	1.3468e-22	6.76373e-21	190
SEL1L_MYSEGSDIVPQSNETALHYFK_N2H8F0S0G0	glyco	75977.7	1.35129e-22	6.76373e-21	191
IGF2R_MSVINFECNK_N4H5F1S2G0	glyco	75879.7	1.36015e-22	6.76373e-21	192
INSR_ELGLYNLMNITR_N2H9F0S0G0	glyco	75709.4	1.37569e-22	6.76373e-21	193
PIGT_TYAIYDLLDTAMINNSR_N3H3F0S0G0	glyco	75696.6	1.37687e-22	6.76373e-21	194
NCSTN_ANNSWFQSILR_N2H8F0S0G0	glyco	75679.5	1.37844e-22	6.76373e-21	195
NPTN_ENGMPMDIVNTSGR_N2H8F0S0G0	glyco	75542.7	1.39111e-22	6.76373e-21	196
ATP1B3_LHVGYLQPLVAVQVSFAPNNTGK_N6H7F0S2G0	glyco	75500.7	1.39503e-22	6.76373e-21	197
LAMP2_VQPFNVTQGK_N3H6F0S0G0	glyco	75494.3	1.39563e-22	6.76373e-21	198
GGH_NFTMNEK_N2H6F0S0G0	glyco	75453.7	1.39944e-22	6.76373e-21	199
FAT1_YTLNITVYDLGIPQK_N2H9F0S0G0	glyco	75263.1	1.41746e-22	6.81657e-21	200
PSAP_DNATEEEILVYLEK_N2H10F0S0G0	glyco	75131.9	1.43002e-22	6.8413e-21	201
CHST12_GFCANSSLAFPTK_N2H8F0S0G0	glyco	75061.4	1.43683e-22	6.8413e-21	202
ERBB4_NLTEILNGGVYVDQNK_N2H8F0S0G0	glyco	74793.8	1.46303e-22	6.91975e-21	203
ATP6AP1_LNASLPALLLIR_N2H9F0S0G0	glyco	74735	1.46886e-22	6.91975e-21	204
PPT1_GINESYK_N2H8F0S0G0	glyco	74674.5	1.47489e-22	6.91975e-21	205
HSP90B1_LGVIEDHSNR_N2H6F0S0G0	glyco	74501.7	1.49227e-22	6.96702e-21	206
NUP210_FDNFSSLSIQWESTRPVLASIEPELPMQLVSQDDESGQK_N3H6F1S1G0	glyco	74305.6	1.5123e-22	6.96702e-21	207
OGFOD3_FMFMEEGANK_N2H9F0S0G0	glyco	74267.9	1.51619e-22	6.96702e-21	208
CACNA2D1_IDVNSWIENFTK_N2H7F0S0G0	glyco	74188.3	1.52444e-22	6.96702e-21	209
ADAM10_NISQVLEK_N2H8F0S0G0	glyco	74181.6	1.52514e-22	6.96702e-21	210
ITGB1_SCGECIQAGPNCGWCTNSTFLQEGMPTSAR_N2H9F0S0G0	glyco	74114.8	1.5321e-22	6.96702e-21	211
ADAM10_EGICNGFTALCPASDPKPNFTDCNR_N2H9F0S0G0	glyco	73916.4	1.55302e-22	6.96702e-21	212
CLPTM1_DYYPINESLASLPLR_N2H8F0S0G0	glyco	73871.8	1.55776e-22	6.96702e-21	213
FKBP10_NHTYNTYIGQGYIIPGMDQGLQGACMGER_N2H8F0S0G0	glyco	73805.8	1.56482e-22	6.96702e-21	214
ITGB1_SCGECIQAGPNCGWCTNSTFLQEGMPTSAR_N2H8F0S0G0	glyco	73777.5	1.56786e-22	6.96702e-21	215
LAMB1_LSDTTSQSNSTAK_N2H6F0S0G0	glyco	73689.9	1.57732e-22	6.96702e-21	216
LRIG1_SLNLSYNK_N2H9F0S0G0	glyco	73657.8	1.58079e-22	6.96702e-21	217
PLD3_YNQETPMEICLNGTPALAYLASAPPPLCPSGR_N2H7F0S0G0	glyco	73629.8	1.58383e-22	6.96702e-21	218
HYOU1_NATLAEQAK_N2H9F0S0G0	glyco	73577.6	1.58953e-22	6.96702e-21	219
CTSA_MDPPCTNTTAASTYLNNPYVR_N2H5F0S0G0	glyco	73540.2	1.59362e-22	6.96702e-21	220
GNS_YYNYTLSINGK_N2H8F0S0G0	glyco	73415.5	1.60736e-22	6.97838e-21	221
NPC1_DNGQAPFTITPVFSDFPVHGMEPMNNATK_N2H9F0S0G0	glyco	73337.2	1.61607e-22	6.97838e-21	222
CLPTM1_DYYPINESLASLPLR_N4H3F0S2G0	glyco	73266.9	1.62393e-22	6.97838e-21	223
TM2D3_MLYCNWTGGYK_N2H9F0S0G0	glyco	73255.1	1.62524e-22	6.97838e-21	224
PRCP_NYSVLYFQQK_N2H9F0S0G0	glyco	73004	1.65372e-22	7.01093e-21	225
PCYOX1_LLHALGGDDFLGMLNR_N2H6F0S0G0	glyco	72988.7	1.65547e-22	7.01093e-21	226
APMAP_AGPNGTLFVADAYK_N2H9F0S0G0	glyco	72936.4	1.66149e-22	7.01093e-21	227
ITGA6_ANHSGAVVLLK_N3H6F0S1G0	glyco	72871.6	1.66897e-22	7.01093e-21	228
HYOU1_ENGTDTVQEEEESPAEGSK_N2H6F0S0G0	glyco	72822.2	1.67471e-22	7.01093e-21	229
CTSD_GSLSYLNVTR_N2H3F0S0G0	glyco	72806.3	1.67656e-22	7.01093e-21	230
NPTN_ANATIEVK_N2H3F0S0G0	glyco	72719.5	1.68672e-22	7.01928e-21	231
CREG1_VNETEMDIAK_N2H6F0S0G0	glyco	72664.7	1.69315e-22	7.01928e-21	232
ADAM17_MFSNCSK_N2H8F0S0G0	glyco	72513.7	1.71107e-22	7.06311e-21	233
STT3A_VMSWWDYGYQITAMANR_N4H3F0S2G0	glyco	72175.8	1.75198e-22	7.11609e-21	234
ADAM17_CQEAINATCK_N2H7F0S0G0	glyco	72174.2	1.75217e-22	7.11609e-21	235
TIMP1_FVGTPEVNQTTLYQR_N2H9F0S0G0	glyco	71982.6	1.77589e-22	7.11609e-21	236
ITGA6_ANHSGAVVLLK_N3H5F0S1G0	glyco	71936.2	1.78169e-22	7.11609e-21	237
CPVL_LLDGDLTSDPSYFQNVTGCSNYYNFLR_N3H4F0S0G0	glyco	71901.7	1.78602e-22	7.11609e-21	238
LRP1_LNLDGSNYTLLK_N2H9F0S0G0	glyco	71896.7	1.78665e-22	7.11609e-21	239
LAMP1_GHTLTLNFTR_N2H5F0S0G0	glyco	71892	1.78724e-22	7.11609e-21	240
SORT1_DITDLINNTFIR_N4H5F0S1G0	glyco	71792.1	1.79985e-22	7.11609e-21	241
CALU_NATYGYVLDDPDPDDGFNYK_N2H6F0S0G0	glyco	71703.3	1.81116e-22	7.11609e-21	242
APLP2_NQSLSLLYK_N3H5F1S1G0	glyco	71691.5	1.81267e-22	7.11609e-21	243
ITGB1_DTCTQECSYFNITK_N2H9F0S0G0	glyco	71678.4	1.81435e-22	7.11609e-21	244
EDEM3_LLPAFNTTSGLPYPR_N2H8F0S0G0	glyco	71621.3	1.82168e-22	7.11609e-21	245
PLXNB2_SINVTGQGFSLIQR_N2H9F0S0G0	glyco	71591.8	1.82547e-22	7.11609e-21	246
EMC1_FINYNQTVSR_N2H4F0S0G0	glyco	71576.2	1.82748e-22	7.11609e-21	247
UGT8_YPGIFNSTTSDAFLQSK_N2H6F0S0G0	glyco	71437.9	1.84545e-22	7.12096e-21	248
ITGAV_ANTTQPGIVEGGQVLK_N2H9F0S0G0	glyco	71394.2	1.85118e-22	7.12096e-21	249
PLD3_YNQETPMEICLNGTPALAYLASAPPPLCPSGR_N4H3F0S2G0	glyco	71384.9	1.8524e-22	7.12096e-21	250
OGFOD3_FMFMEEGANK_N2H7F0S0G0	glyco	71339.7	1.85835e-22	7.12096e-21	251
GRN_DVECGEGHFCHDNQTCCR_N2H8F0S0G0	glyco	71263	1.86848e-22	7.13002e-21	252
GUSB_VVANGTGTQGQLK_N2H8F0S0G0	glyco	71209.9	1.87554e-22	7.13002e-21	253
MINPP1_NATALYHVEAFK_N2H6F0S0G0	glyco	70975.3	1.90711e-22	7.15888e-21	254
EMP3_ESLNLWYDCTWNNDTK_N4H5F0S2G0	glyco	70950.1	1.91054e-22	7.15888e-21	255
PLOD2_YFNYTVK_N2H6F0S0G0	glyco	70918.9	1.9148e-22	7.15888e-21	256
DSG2_INATDADEPNTLNSK_N5H4F0S1G0	glyco	70912	1.91574e-22	7.15888e-21	257
SCARB2_ANIQFGDNGTTISAVSNK_N4H5F0S1G0	glyco	70849.6	1.92429e-22	7.15888e-21	258
LAMP1_ENTSDPSLVIAFGR_N4H5F0S2G0	glyco	70729.4	1.94089e-22	7.15888e-21	259
TXNDC15_IFIFNQTGIEAK_N4H3F0S2G0	glyco	70598.5	1.95916e-22	7.15888e-21	260
ACP2_YEQLQNETR_N2H5F0S0G0	glyco	70557.9	1.96487e-22	7.15888e-21	261
NCSTN_ANNSWFQSILR_N2H7F0S0G0	glyco	70478.3	1.97612e-22	7.15888e-21	262
COLGALT1_TALWVATDHNMDNTSTVLR_N2H5F0S0G0	glyco	70465.8	1.9779e-22	7.15888e-21	263
CEMIP2_TLNSSGLPFGSYTFEK_N2H9F0S0G0	glyco	70421	1.98428e-22	7.15888e-21	264
FAM234B_APDSNCSNLLITTR_N2H9F0S0G0	glyco	70306	2.00074e-22	7.15888e-21	265
NPTN_ANATIEVK_N2H10F0S0G0	glyco	70304.8	2.00091e-22	7.15888e-21	266
EXT2_NWVDAHMNCEDIAMNFLVANVTGK_N2H9F0S0G0	glyco	70300.1	2.00159e-22	7.15888e-21	267
TMEM259_GSFPGLAVEPGSNLDMEDEEEEELTMEMFGNSSIK_N2H8F0S0G0	glyco	70298.6	2.00182e-22	7.15888e-21	268
ACP2_YEQLQNETR_N2H7F0S0G0	glyco	70291.4	2.00284e-22	7.15888e-21	269
DSG2_YVQNGTYTVK_N2H9F0S0G0	glyco	70237.8	2.01059e-22	7.15888e-21	270
TMEM259_GSFPGLAVEPGSNLDMEDEEEEELTMEMFGNSSIK_N2H9F0S0G0	glyco	70170.3	2.0204e-22	7.15888e-21	271
NUP210_FDNFSSLSIQWESTRPVLASIEPELPMQLVSQDDESGQK_N2H9F1S0G0	glyco	70141.8	2.02455e-22	7.15888e-21	272
PLXNB2_TEAGAFEYVPDPTFENFTGGVK_N2H9F0S0G0	glyco	69948.2	2.05305e-22	7.19767e-21	273
ITGA7_LWNSTFLEEYSAVK_N2H9F0S0G0	glyco	69931.2	2.05558e-22	7.19767e-21	274
GAA_GVFITNETGQPLIGK_N2H7F0S0G0	glyco	69915.1	2.05797e-22	7.19767e-21	275
POGLUT1_NSTAYFR_N2H8F0S0G0	glyco	69692.6	2.09143e-22	7.22096e-21	276
INSR_GLSPGNYSVR_N3H6F0S1G0	glyco	69667.7	2.09522e-22	7.22096e-21	277
TFRC_QNNGAFNETLFR_N2H6F0S0G0	glyco	69644.2	2.09879e-22	7.22096e-21	278
PLXNA1_YNYTEDPTILR_N2H8F0S0G0	glyco	69625.2	2.10169e-22	7.22096e-21	279
CLPTM1_DYYPINESLASLPLR_N2H5F0S0G0	glyco	69622	2.10217e-22	7.22096e-21	280
GLA_LGIYADVGNK_N2H8F0S0G0	glyco	69536.2	2.11534e-22	7.24033e-21	281
TMEM131L_NNLTVIDMIGVEGFGAR_N2H8F0S0G0	glyco	69420.1	2.13329e-22	7.27588e-21	282
ITGAV_ARPVITVNAGLEVYPSILNQDNK_N4H5F0S2G0	glyco	69304.1	2.15142e-22	7.31178e-21	283
NUP210_GPTNNTCVVR_N4H3F0S2G0	glyco	69095	2.18455e-22	7.38411e-21	284
MME_SCINESAIDSR_N4H5F0S1G0	glyco	68947.5	2.20829e-22	7.38411e-21	285
POGLUT3_YFYLQAVNSEGQNLTR_N4H4F1S1G0	glyco	68871.7	2.22062e-22	7.38411e-21	286
WFS1_VYNSTLTWQQYGALCGPR_N2H9F0S0G0	glyco	68822.7	2.22863e-22	7.38411e-21	287
LRIG2_YLNLSNNR_N2H9F0S0G0	glyco	68812.1	2.23036e-22	7.38411e-21	288
LAMC1_TANDTSTEAYNLLLR_N2H7F0S0G0	glyco	68793.9	2.23335e-22	7.38411e-21	289
CPVL_LLDGDLTSDPSYFQNVTGCSNYYNFLR_N2H3F0S0G0	glyco	68744.2	2.24152e-22	7.38411e-21	290
HYOU1_NATLAEQAK_N2H8F0S0G0	glyco	68655.7	2.25618e-22	7.38411e-21	291
LAMP1_LLNINPNK_N3H4F0S1G0	glyco	68622.8	2.26166e-22	7.38411e-21	292
LEMD2_CIPVMEAQEYIANVTSSSSAK_N2H8F0S0G0	glyco	68621.6	2.26187e-22	7.38411e-21	293
LGALS3BP_EPGSNVTMSVDAECVPMVR_N2H9F0S0G0	glyco	68520	2.27889e-22	7.38411e-21	294
FUT11_LFNLTSTFSR_N2H9F0S0G0	glyco	68417.9	2.29613e-22	7.38411e-21	295
LAMP1_ENTSDPSLVIAFGR_N4H5F0S1G0	glyco	68389.4	2.30097e-22	7.38411e-21	296
OSTM1_NYSEVCK_N2H5F0S0G0	glyco	68346.5	2.3083e-22	7.38411e-21	297
EMC1_FINYNQTVSR_N2H7F0S0G0	glyco	68345.5	2.30847e-22	7.38411e-21	298
WFS1_CLYGEAYPACSPGNTSTAEEELCR_N2H6F0S0G0	glyco	68305	2.3154e-22	7.38411e-21	299
ITGA7_NITLDCAR_N3H6F0S1G0	glyco	68273.4	2.32083e-22	7.38411e-21	300
RPN2_SNLDPSNVDSLFYAAQASQALSGCEISISNETK_N2H7F0S0G0	glyco	68205.6	2.33251e-22	7.38411e-21	301
CACNA2D2_AAEDWTENPEPFNASFYR_N2H10F0S0G0	glyco	68179.4	2.33705e-22	7.38411e-21	302
PPT1_GINESYK_N2H5F0S0G0	glyco	68171.1	2.3385e-22	7.38411e-21	303
LRIG1_SLNLSYNK_N2H10F0S0G0	glyco	68107.5	2.34956e-22	7.38411e-21	304
CPVL_SYAGFLTVNK_N2H4F0S0G0	glyco	68058.3	2.35817e-22	7.38411e-21	305
PKD2_NGTAWIYTSEK_N2H8F0S0G0	glyco	68040.9	2.36122e-22	7.38411e-21	306
EMILIN3_EGLWSHVDQLNR_N2H8F0S0G0	glyco	68019.4	2.365e-22	7.38411e-21	307
PTK7_SANASFNIK_N5H4F0S2G0	glyco	67993.3	2.3696e-22	7.38411e-21	308
POGLUT1_NSTAYFR_N2H6F0S0G0	glyco	67942.5	2.37858e-22	7.38411e-21	309
ATP6AP1_LNASLPALLLIR_N4H3F0S2G0	glyco	67934.5	2.37999e-22	7.38411e-21	310
PTK7_ATVFANGSLLLTQVRPR_N3H5F0S1G0	glyco	67831.4	2.39834e-22	7.41712e-21	311
DSC2_AINDTAAR_N3H6F1S0G0	glyco	67719.3	2.41849e-22	7.42978e-21	312
CTSA_MDPPCTNTTAASTYLNNPYVR_N3H5F0S1G0	glyco	67697.8	2.42237e-22	7.42978e-21	313
ASAH1_TVLENSTSYEEAK_N2H6F0S0G0	glyco	67633.4	2.43407e-22	7.42978e-21	314
LGALS3BP_TVIRPFYLTNSSGVD_N2H6F0S0G0	glyco	67626.6	2.43531e-22	7.42978e-21	315
PCDH9_LVVNISDLGYPK_N2H8F0S0G0	glyco	67569.6	2.44572e-22	7.42978e-21	316
PLD3_ELGVVMYNCSCLAR_N3H5F0S1G0	glyco	67552.9	2.44879e-22	7.42978e-21	317
LAMC1_LLNNLTSIK_N2H7F0S0G0	glyco	67476.8	2.46278e-22	7.435e-21	318
ADAM17_VDEGEECDPGIMYLNNDTCCNSDCTLK_N2H8F0S0G0	glyco	67459.6	2.46596e-22	7.435e-21	319
CTSC_VTTYCNETMTGWVHDVLGR_N2H5F0S0G0	glyco	67363.7	2.48378e-22	7.46362e-21	320
HSP90B1_GVVDSDDLPLNVSR_N4H3F0S2G0	glyco	67301.8	2.49535e-22	7.46362e-21	321
SLC7A1_LCLNNDTK_N4H5F0S2G0	glyco	67273.4	2.50069e-22	7.46362e-21	322
HYOU1_ENGTDTVQEEEESPAEGSK_N2H3F1S0G0	glyco	67218.1	2.51111e-22	7.46362e-21	323
TSPAN3_TYNGTNPDAASR_N2H9F0S0G0	glyco	67177.4	2.51881e-22	7.46362e-21	324
GXYLT1_FNSTQIAAMAPEHEEPR_N2H8F0S0G0	glyco	67160.5	2.52202e-22	7.46362e-21	325
STT3B_TTLVDNNTWNNSHIALVGK_N3H7F1S0G0	glyco	67073	2.5387e-22	7.48617e-21	326
CLPTM1L_DLMVINR_N2H9F0S0G0	glyco	67004.6	2.55185e-22	7.48617e-21	327
POGLUT1_VFIDQINR_N2H6F0S0G0	glyco	66998.7	2.55299e-22	7.48617e-21	328
ITGA2_TNMSLGLILTR_N2H9F0S0G0	glyco	66869.3	2.57806e-22	7.53672e-21	329
PLD3_YNQETPMEICLNGTPALAYLASAPPPLCPSGR_N2H6F0S0G0	glyco	66780.2	2.59552e-22	7.54152e-21	330
TOR1AIP2_HLNASNPTEPATIIFTAAR_N2H7F0S0G0	glyco	66731.4	2.60514e-22	7.54152e-21	331
TXNDC15_IFIFNQTGIEAK_N2H8F0S0G0	glyco	66719.2	2.60754e-22	7.54152e-21	332
IGF2R_MSVINFECNK_N4H5F1S1G0	glyco	66687.9	2.61374e-22	7.54152e-21	333
ITGA2_YFFNVSDEAALLEK_N4H5F0S1G0	glyco	66661.9	2.61891e-22	7.54152e-21	334
ITGA5_NALNLTFHAQNVGEGGAYEAELR_N2H6F0S0G0	glyco	66274.2	2.69733e-22	7.7231e-21	335
IGF2R_MSVINFECNK_N4H5F0S2G0	glyco	66270.8	2.69802e-22	7.7231e-21	336
ENPP1_MYNGSVPFEER_N3H6F0S1G0	glyco	66078.7	2.73794e-22	7.77937e-21	337
CPVL_SYAGFLTVNK_N2H6F0S0G0	glyco	66072.3	2.73928e-22	7.77937e-21	338
IGF1R_NGSQSMYCIPCEGPCPK_N2H9F0S0G0	glyco	66059.6	2.74195e-22	7.77937e-21	339
DSC3_VNFTILK_N2H8F0S0G0	glyco	65998.4	2.75482e-22	7.79291e-21	340
CTSD_GSLSYLNVTR_N2H4F0S0G0	glyco	65774.4	2.80261e-22	7.86359e-21	341
CPVL_SYAGFLTVNK_N2H9F0S0G0	glyco	65770	2.80356e-22	7.86359e-21	342
LAMP1_LLNINPNK_N4H5F0S2G0	glyco	65728.7	2.81249e-22	7.86359e-21	343
CADM1_DVTVIEGEVATISCQVNK_N4H5F0S1G0	glyco	65728.6	2.81251e-22	7.86359e-21	344
ACP2_YEQLQNETR_N2H4F0S0G0	glyco	65652.4	2.82906e-22	7.87096e-21	345
SSR1_YPQDYQFYIQNFTALPLNTVVPPQR_N2H8F0S0G0	glyco	65641.1	2.83152e-22	7.87096e-21	346
MPZL1_DASINIENMQFIHNGTYICDVK_N2H9F0S0G0	glyco	65518.5	2.85843e-22	7.87467e-21	347
HSP90B1_HNNDTQHIWESDSNEFSVIADPR_N4H3F0S2G0	glyco	65504.3	2.86156e-22	7.87467e-21	348
NOMO3;NOMO1;NOMO2_SDVEINYSLIEIK_N2H6F0S0G0	glyco	65484.2	2.86602e-22	7.87467e-21	349
ATRN_CENLTTGK_N2H8F0S0G0	glyco	65483.4	2.86618e-22	7.87467e-21	350
IGF1R_WNPPSLPNGNLSYYIVR_N2H9F0S0G0	glyco	65445.8	2.87454e-22	7.87467e-21	351
CD276_TALFPDLLAQGNASLR_N2H9F0S0G0	glyco	65412.3	2.88197e-22	7.87467e-21	352
ATP6AP1_ILFWAQNFSVAYK_N4H3F0S2G0	glyco	65357.1	2.89432e-22	7.88599e-21	353
TCTN3_GTDGGTLQSPSEATATRPAVPGLPTVVPTLVTPSAPGNR_N2H9F0S0G0	glyco	65305.8	2.90584e-22	7.89501e-21	354
CD109_TASNLTVSVLEAEGVFEK_N2H9F0S0G0	glyco	65175.5	2.93534e-22	7.9398e-21	355
LNPEP_SGVINLTEEVLWVK_N2H9F0S0G0	glyco	65129.1	2.94593e-22	7.9398e-21	356
CPD_SEGAIQVNFTLVR_N3H6F0S0G0	glyco	65116.6	2.9488e-22	7.9398e-21	357
LIPA_YDLPASINFILNK_N2H8F0S0G0	glyco	65088.1	2.95534e-22	7.9398e-21	358
LAMP2_VQPFNVTQGK_N4H5F0S1G0	glyco	65018.8	2.9713e-22	7.96043e-21	359
PTPRJ_ACVAGFTNITFHPQNK_N2H6F0S0G0	glyco	64807.6	3.02061e-22	7.96939e-21	360
HYOU1_VFGSQNLTTVK_N2H1F0S0G0	glyco	64779.3	3.02729e-22	7.96939e-21	361
LAMP1_LLNINPNK_N3H5F0S1G0	glyco	64771.3	3.02919e-22	7.96939e-21	362
FSTL1_GSNYSEILDK_N2H9F0S0G0	glyco	64747.9	3.03473e-22	7.96939e-21	363
PTPRK_GPLANPIWNVTGFTGR_N2H10F0S0G0	glyco	64713.3	3.04294e-22	7.96939e-21	364
ATRAID_NLCNNTGDPEMCPENGSCVPDGPGLLQCVCADGFHGYK_N2H6F0S0G0	glyco	64702.3	3.04555e-22	7.96939e-21	365
NPTN_ANATIEVK_N4H3F0S2G0	glyco	64680.9	3.05066e-22	7.96939e-21	366
NPTN_ENGMPMDIVNTSGR_N2H7F0S0G0	glyco	64657.1	3.05635e-22	7.96939e-21	367
ERAP2_NISDISENLK_N2H8F0S0G0	glyco	64641.2	3.06015e-22	7.96939e-21	368
TPBG_RPPLAELAALNLSGSR_N2H8F0S0G0	glyco	64630.3	3.06276e-22	7.96939e-21	369
CACNA2D1_DAVNNITAK_N4H3F0S2G0	glyco	64617.7	3.06579e-22	7.96939e-21	370
DSC2_NGIYNITVLASDQGGR_N4H5F0S1G0	glyco	64487.8	3.09714e-22	8.00961e-21	371
ITGB1_DTCTQECSYFNITK_N2H6F0S0G0	glyco	64484.7	3.09792e-22	8.00961e-21	372
BSG_ALMNGSESR_N2H5F0S0G0	glyco	64391.2	3.12072e-22	8.04361e-21	373
LAMC1_CDQCEENYFYNR_N2H9F0S0G0	glyco	64356.4	3.12928e-22	8.04361e-21	374
ALCAM_LGDCISEDSYPDGNITWYR_N4H5F0S2G0	glyco	64251	3.15534e-22	8.04361e-21	375
SEL1L_MYSEGSDIVPQSNETALHYFK_N2H9F0S0G0	glyco	64248.4	3.15597e-22	8.04361e-21	376
FOXRED2_CLGWNFDFSIFNK_N2H8F0S0G0	glyco	64236.7	3.15887e-22	8.04361e-21	377
CHPF2_ATLSTLAVAVNR_N2H8F0S0G0	glyco	64227.2	3.16124e-22	8.04361e-21	378
CD109_NVSTNVFFK_N2H8F0S0G0	glyco	64134	3.18456e-22	8.06601e-21	379
HEXA_SAEGTFFINK_N4H3F0S2G0	glyco	64125	3.18682e-22	8.06601e-21	380
NEU1_NLSLDIGTEVFAPGPGSGIQK_N3H5F0S1G0	glyco	64017.1	3.21407e-22	8.07948e-21	381
HYOU1_ENGTDTVQEEEESPAEGSK_N2H3F0S0G0	glyco	63995.3	3.21962e-22	8.07948e-21	382
ATP6V0A2_MVLWNDSVVR_N2H9F0S0G0	glyco	63950.1	3.23115e-22	8.07948e-21	383
FOXRED2_NFSGPDK_N2H8F0S0G0	glyco	63943.5	3.23283e-22	8.07948e-21	384
MEGF8_ALLTNVSSVALGSR_N2H9F0S0G0	glyco	63923.4	3.23797e-22	8.07948e-21	385
POGLUT1_NSTAYFR_N2H9F0S0G0	glyco	63872.8	3.25099e-22	8.07948e-21	386
PIGT_TYAIYDLLDTAMINNSR_N2H4F0S0G0	glyco	63851.7	3.25643e-22	8.07948e-21	387
NUP210_VNFTLEASEGCYR_N2H6F0S0G0	glyco	63840.4	3.25934e-22	8.07948e-21	388
ALCAM_NATVVWMK_N5H4F0S2G0	glyco	63758.6	3.28054e-22	8.11111e-21	389
ECE1_LGGWNITGPWAK_N2H10F0S0G0	glyco	63680.8	3.30087e-22	8.13447e-21	390
BSG_ALMNGSESR_N4H5F0S1G0	glyco	63657.8	3.3069e-22	8.13447e-21	391
CD109_NVSTNVFFK_N4H3F0S2G0	glyco	63572.8	3.32934e-22	8.16834e-21	392
PPT1_FLNDSIVDPVDSEWFGFYR_N2H5F0S0G0	glyco	63507.7	3.34664e-22	8.16834e-21	393
CRELD2_NANGSYTCEECDSSCVGCTGEGPGNCK_N2H6F0S0G0	glyco	63440.4	3.36462e-22	8.16834e-21	394
ERVMER34_1_AILNISK_N2H9F0S0G0	glyco	63405	3.37415e-22	8.16834e-21	395
SCARB2_NGTNDGDYVFLTGEDSYLNFTK_N2H9F0S0G0	glyco	63374.1	3.38247e-22	8.16834e-21	396
SLC3A2_DASSFLAEWQNITK_N2H10F0S0G0	glyco	63350.8	3.38878e-22	8.16834e-21	397
COLGALT1_TALWVATDHNMDNTSTVLR_N4H3F0S2G0	glyco	63337.2	3.39245e-22	8.16834e-21	398
SLIT2_ITCVGNDSFIGLSSVR_N6H3F2S0G0	glyco	63333.9	3.39335e-22	8.16834e-21	399
ADAM10_EGICNGFTALCPASDPKPNFTDCNR_N4H5F0S1G0	glyco	63307.9	3.40039e-22	8.16834e-21	400
UGT8_YPGIFNSTTSDAFLQSK_N2H9F0S0G0	glyco	63288.8	3.4056e-22	8.16834e-21	401
RCN1_VVRPDSELGERPPEDNQSFQYDHEAFLGK_N4H5F0S2G0	glyco	63225	3.42301e-22	8.17358e-21	402
EXT2_CTNLSEGVLSVR_N2H8F0S0G0	glyco	63218.6	3.42478e-22	8.17358e-21	403
ADAM17_CQEAINATCK_N2H9F0S0G0	glyco	63141.1	3.44609e-22	8.20409e-21	404
SUCO_SISENATATAAPK_N2H8F0S0G0	glyco	63103.1	3.4566e-22	8.20878e-21	405
LAMP1_GHTLTLNFTR_N2H4F0S0G0	glyco	62964.4	3.4953e-22	8.28025e-21	406
IGF2R_NGSSIVDLSPLIHR_N3H5F0S1G0	glyco	62925.1	3.50636e-22	8.28603e-21	407
IKBIP_QDILNNSLTTLSQDITK_N2H8F0S0G0	glyco	62880.6	3.51891e-22	8.29532e-21	408
LAMP2_VQPFNVTQGK_N2H9F0S0G0	glyco	62821.5	3.53568e-22	8.31447e-21	409
LAMP1_LLNINPNK_N3H6F0S0G0	glyco	62634.4	3.58944e-22	8.40172e-21	410
CEMIP2_GDPSVISVNGTDFTFR_N4H3F0S2G0	glyco	62631.6	3.59025e-22	8.40172e-21	411
BSG_ILLTCSLNDSATEVTGHR_N4H5F0S1G0	glyco	62565.4	3.60952e-22	8.4124e-21	412
FKBP9_YHYNGTLLDGTLFDSSYSR_N2H11F0S0G0	glyco	62555.8	3.61231e-22	8.4124e-21	413
BSG_ALMNGSESR_N5H6F0S2G0	glyco	62517.1	3.62364e-22	8.41839e-21	414
LAMP1_LLNINPNK_N2H11F1S0G0	glyco	62368.1	3.66764e-22	8.47137e-21	415
CRTAP_NCSAAPQPEPAAGLASYPELR_N2H9F0S0G0	glyco	62337.7	3.67671e-22	8.47137e-21	416
COLEC12_NFTILQGPPGPR_N2H9F0S0G0	glyco	62328	3.67961e-22	8.47137e-21	417
HYOU1_VINETWAWK_N2H1F0S0G0	glyco	62321.1	3.68167e-22	8.47137e-21	418
MFGE8_NNSIPDK_N2H7F0S0G0	glyco	62151.5	3.73278e-22	8.55104e-21	419
CD109_FLVTAPGIIRPGGNVTIGVELLEHCPSQVTVK_N4H5F0S1G0	glyco	62108.9	3.74573e-22	8.55104e-21	420
LAMC1_IPAINQTITEANEK_N2H7F0S0G0	glyco	62093.4	3.75046e-22	8.55104e-21	421
CLPTM1L_TVNVSVPK_N2H5F0S0G0	glyco	62076.4	3.75565e-22	8.55104e-21	422
GLA_LGIYADVGNK_N4H4F0S2G0	glyco	62059.8	3.76075e-22	8.55104e-21	423
LAMP1_LLNINPNK_N4H6F1S0G0	glyco	61996.2	3.78031e-22	8.57524e-21	424
HYOU1_VFGSQNLTTVK_N2H5F0S0G0	glyco	61906.5	3.8081e-22	8.59785e-21	425
ATP1B3_LHVGYLQPLVAVQVSFAPNNTGK_N4H5F0S2G0	glyco	61906.3	3.80816e-22	8.59785e-21	426
GLA_SIVYSCEWPLYMWPFQKPNYTEIR_N2H9F0S0G0	glyco	61866.9	3.82045e-22	8.59838e-21	427
UGT8_DQPGHPVNR_N2H8F0S0G0	glyco	61848.3	3.82627e-22	8.59838e-21	428
BSG_ILLTCSLNDSATEVTGHR_N2H10F0S0G0	glyco	61770.7	3.85063e-22	8.61207e-21	429
TCTN1_KVPITVQSIVIQSLNK_N2H9F0S0G0	glyco	61745	3.85875e-22	8.61207e-21	430
PLXNA1_ENGCLVYNDTTMVCR_N2H7F0S0G0	glyco	61743.5	3.85922e-22	8.61207e-21	431
HYOU1_DINTTAQNIMFYDMGSGSTVCTIVTYQMVK_N2H8F0S0G0	glyco	61694.8	3.87464e-22	8.62646e-21	432
CD276_QLVHSFAEGQDQGSAYANR_N4H5F0S2G0	glyco	61605	3.90332e-22	8.65037e-21	433
IGF2R_MSVINFECNK_N2H8F0S0G0	glyco	61556.4	3.91893e-22	8.65037e-21	434
LAMP1_NMTFDLPSDATVVLNR_N2H9F0S0G0	glyco	61546.7	3.92204e-22	8.65037e-21	435
HYOU1_NATLAEQAK_N2H6F0S0G0	glyco	61539.3	3.92444e-22	8.65037e-21	436
DSG2_INATDADEPNTLNSK_N4H5F1S1G0	glyco	61465	3.9485e-22	8.65037e-21	437
PLXNA1_ENGCLVYNDTTMVCR_N3H6F0S1G0	glyco	61458.3	3.95069e-22	8.65037e-21	438
PLOD2_YFNYTVK_N4H3F0S2G0	glyco	61425.2	3.96147e-22	8.65037e-21	439
ADAM17_CQEAINATCK_N2H8F0S0G0	glyco	61394.3	3.97154e-22	8.65037e-21	440
CD276_TALFPDLLAQGNASLR_N2H6F0S0G0	glyco	61365.4	3.98103e-22	8.65037e-21	441
HYOU1_DINTTAQNIMFYDMGSGSTVCTIVTYQMVK_N2H9F0S0G0	glyco	61321.1	3.9956e-22	8.65037e-21	442
CELSR1_NLSVDGK_N2H8F0S0G0	glyco	61273.9	4.01117e-22	8.65037e-21	443
PSAP_DNATEEEILVYLEK_N3H3F0S0G0	glyco	61255	4.01746e-22	8.65037e-21	444
GNS_YYNYTLSINGK_N2H9F0S0G0	glyco	61247.9	4.01981e-22	8.65037e-21	445
FKBP10_TLSRPSETCNETTK_N2H9F0S0G0	glyco	61221.5	4.02858e-22	8.65037e-21	446
PSAP_TNSTFVQALVEHVK_N4H5F0S2G0	glyco	61199.5	4.03592e-22	8.65037e-21	447
COLGALT1_TALWVATDHNMDNTSTVLR_N2H6F1S0G0	glyco	61125.6	4.06067e-22	8.65037e-21	448
CD109_NYTEYWSGSNSGNQK_N2H6F0S0G0	glyco	61124.7	4.06095e-22	8.65037e-21	449
ENPP1_MYNGSVPFEER_N3H5F0S1G0	glyco	61076	4.07738e-22	8.65037e-21	450
ECE1_FFNFSWR_N2H8F0S0G0	glyco	61020.3	4.09624e-22	8.65037e-21	451
SUCO_ALEVNMSLSGR_N2H8F0S0G0	glyco	61019.6	4.09645e-22	8.65037e-21	452
ADAM10_NISQVLEK_N2H10F0S0G0	glyco	61009.9	4.09976e-22	8.65037e-21	453
NPTN_ANATIEVK_N6H7F2S4G0	glyco	60994.8	4.1049e-22	8.65037e-21	454
HYOU1_NATLAEQAK_N4H3F0S2G0	glyco	60982.3	4.10915e-22	8.65037e-21	455
ATF6B_DHLLLPAISHNK_N2H10F0S0G0	glyco	60977.8	4.11069e-22	8.65037e-21	456
CADM1_FQLLNFSSSELK_N2H7F0S0G0	glyco	60973.9	4.11202e-22	8.65037e-21	457
PCDH9_LVVNISDLGYPK_N2H9F0S0G0	glyco	60952.8	4.11922e-22	8.65037e-21	458
STT3A_VMSWWDYGYQITAMANR_N2H7F0S0G0	glyco	60915.7	4.13193e-22	8.65815e-21	459
ATP1B3_NLTVCPDGALFEQK_N2H9F0S0G0	glyco	60765.4	4.18388e-22	8.73762e-21	460
WFS1_VYNSTLTWQQYGALCGPR_N2H7F0S0G0	glyco	60753.5	4.18803e-22	8.73762e-21	461
ADAM10_EGICNGFTALCPASDPKPNFTDCNR_N3H5F0S1G0	glyco	60713.3	4.20207e-22	8.74204e-21	462
RCN1_VVRPDSELGERPPEDNQSFQYDHEAFLGK_N4H4F0S0G0	glyco	60695.5	4.20832e-22	8.74204e-21	463
SPPL2B_GNCTFYEK_N2H9F0S0G0	glyco	60586.4	4.24681e-22	8.75882e-21	464
RNASET2_QDQQLQNCTEPGEQPSPK_N4H3F0S2G0	glyco	60548.8	4.26016e-22	8.75882e-21	465
VSTM5_VCTFDNGSIQLFSVGVR_N4H6F0S1G0	glyco	60533.6	4.26557e-22	8.75882e-21	466
NCSTN_IYIPLNK_N2H10F0S0G0	glyco	60527.8	4.26762e-22	8.75882e-21	467
HYOU1_VINETWAWK_N2H5F0S0G0	glyco	60485	4.28294e-22	8.75882e-21	468
ITGA1_SENASLVLSSSNQK_N2H6F0S0G0	glyco	60477.3	4.28568e-22	8.75882e-21	469
LAMP1_LLNINPNK_N2H5F0S0G0	glyco	60425	4.30447e-22	8.75882e-21	470
ACP2_YEQLQNETR_N2H6F0S0G0	glyco	60405.4	4.31154e-22	8.75882e-21	471
ADGRL2_SLGQFLSTENATIK_N2H9F0S0G0	glyco	60394	4.31569e-22	8.75882e-21	472
ASAH1_TVLENSTSYEEAK_N2H7F0S0G0	glyco	60371.7	4.32373e-22	8.75882e-21	473
CNN3_LTLQPVDNSTISLQMGTNK_N2H12F0S0G0	glyco	60351.6	4.33104e-22	8.75882e-21	474
LAMP1_ENTSDPSLVIAFGR_N5H4F0S2G0	glyco	60344.2	4.33374e-22	8.75882e-21	475
SEMA4D_DVNYTQIVVDR_N2H9F0S0G0	glyco	60341.3	4.33479e-22	8.75882e-21	476
TENM3_LTNVTFPTGVVTNLHGDMDK_N2H9F0S0G0	glyco	60290	4.35345e-22	8.76905e-21	477
GXYLT1_FNSTQIAAMAPEHEEPR_N2H9F0S0G0	glyco	60220.3	4.37902e-22	8.76905e-21	478
LIPA_YDLPASINFILNK_N2H9F0S0G0	glyco	60198.8	4.38692e-22	8.76905e-21	479
LRP1_LNLDGSNYTLLK_N4H5F0S2G0	glyco	60194.4	4.38854e-22	8.76905e-21	480
HSP90B1_HNNDTQHIWESDSNEFSVIADPR_N3H3F1S0G0	glyco	60160.1	4.40124e-22	8.76905e-21	481
ATF6B_MSLVMPAMAPNETLSGR_N2H9F0S0G0	glyco	60140.8	4.40838e-22	8.76905e-21	482
CRTAP_NCSAAPQPEPAAGLASYPELR_N2H6F0S0G0	glyco	60134.1	4.41088e-22	8.76905e-21	483
KIRREL1_IDGGPVILLQAGTPHNLTCR_N4H5F0S2G0	glyco	60128.9	4.41279e-22	8.76905e-21	484
TCF20_DSFGSAVPRNVSGFPQYPTGQEK_N5H4F3S0G0	glyco	60004.9	4.4591e-22	8.83809e-21	485
PTGFRN_LENWTDASR_N4H5F0S2G0	glyco	59946.8	4.48103e-22	8.83809e-21	486
SCARB2_NGTNDGDYVFLTGEDSYLNFTK_N6H9F1S2G0	glyco	59919.9	4.49121e-22	8.83809e-21	487
LAMP2_LNSSTIK_N4H5F0S0G0	glyco	59899.9	4.49878e-22	8.83809e-21	488
CD276_TALFPDLLAQGNASLR_N4H5F0S0G0	glyco	59898.4	4.49937e-22	8.83809e-21	489
RBM44_TLSQMSLSSDNSHATQNISPK_N7H4F1S0G0	glyco	59877.3	4.50739e-22	8.83809e-21	490
ENPP1_MNASFSLK_N2H10F0S0G0	glyco	59865.6	4.51186e-22	8.83809e-21	491
COLGALT1_TALWVATDHNMDNTSTVLR_N2H6F0S0G0	glyco	59838.3	4.52226e-22	8.84047e-21	492
PRCP_NYSVLYFQQK_N2H4F0S0G0	glyco	59799.5	4.53713e-22	8.84357e-21	493
LRP2_VCDGILDCPGREDENNTSTGK_N2H6F0S0G0	glyco	59786.2	4.54224e-22	8.84357e-21	494
ITGA1_HFFNVSDELALVTIVK_N4H5F0S1G0	glyco	59751.2	4.55573e-22	8.85117e-21	495
CPD_GILNATISVAEINHPVTTYK_N3H6F0S1G0	glyco	59728.3	4.56454e-22	8.85117e-21	496
P3H1_LLNGSQR_N2H6F0S0G0	glyco	59687.7	4.58031e-22	8.85434e-21	497
GAA_LENLSSSEMGYTATLTR_N2H5F1S0G0	glyco	59676.6	4.58459e-22	8.85434e-21	498
POGLUT3_YFYLQAVNSEGQNLTR_N2H5F0S0G0	glyco	59619.3	4.60693e-22	8.87965e-21	499
EMC1_FINYNQTVSR_N2H6F0S0G0	glyco	59592.3	4.61749e-22	8.8822e-21	500
HACD3_S130	phospho	237495	2.14026e-25	3.20841e-22	1
EMD_S154	phospho	230863	2.47464e-25	3.20841e-22	2
BRD2_S645	phospho	229763	2.53593e-25	3.20841e-22	3
TMPO_S83	phospho	229458	2.55326e-25	3.20841e-22	4
TFIP11_S74	phospho	224405	2.86193e-25	3.20841e-22	5
ALKBH5_S76	phospho	216035	3.47752e-25	3.20841e-22	6
AMOT_S217	phospho	214708	3.58911e-25	3.20841e-22	7
AFDN_S1123	phospho	213566	3.68856e-25	3.20841e-22	8
DDX41_S33	phospho	211984	3.83177e-25	3.20841e-22	9
XRN2_S504	phospho	210397	3.98226e-25	3.20841e-22	10
TMPO_S95	phospho	209944	4.02648e-25	3.20841e-22	11
EMD_S166	phospho	209544	4.06605e-25	3.20841e-22	12
POP1_S745	phospho	208744	4.14647e-25	3.20841e-22	13
HNRNPU_S283	phospho	206404	4.39315e-25	3.20841e-22	14
RBM39_Y111	phospho	205009	4.54846e-25	3.20841e-22	15
SRRM2_T1055	phospho	204632	4.59162e-25	3.20841e-22	16
DDX46_S823	phospho	202278	4.87209e-25	3.20841e-22	17
PRCC_S281	phospho	201565	4.96117e-25	3.20841e-22	18
NCL_S203	phospho	200845	5.05293e-25	3.20841e-22	19
WAPL_S236	phospho	200745	5.06586e-25	3.20841e-22	20
CLUH_S676	phospho	199942	5.17099e-25	3.20841e-22	21
CANX_S604	phospho	199853	5.18277e-25	3.20841e-22	22
RBM39_S109	phospho	196332	5.67715e-25	3.20841e-22	23
SPTBN1_S2154	phospho	195733	5.76671e-25	3.20841e-22	24
NCL_S236	phospho	193176	6.16879e-25	3.20841e-22	25
BYSL_S115	phospho	190369	6.64931e-25	3.20841e-22	26
ANK3_S1420	phospho	188482	6.99772e-25	3.20841e-22	27
SRP72_T636	phospho	187984	7.09324e-25	3.20841e-22	28
EMD_S178	phospho	187914	7.10679e-25	3.20841e-22	29
MED1_S1491	phospho	184951	7.70987e-25	3.20841e-22	30
RANBP2_T2641	phospho	183411	8.04745e-25	3.20841e-22	31
NCL_S51	phospho	183010	8.13824e-25	3.20841e-22	32
TERF2IP_S215	phospho	182742	8.19953e-25	3.20841e-22	33
NCL_S69	phospho	182323	8.29657e-25	3.20841e-22	34
NCL_S81	phospho	182323	8.29657e-25	3.20841e-22	35
AKT1S1_S215	phospho	182015	8.3687e-25	3.20841e-22	36
GRWD1_S356	phospho	181452	8.50266e-25	3.20841e-22	37
SRRM1_S799	phospho	180789	8.6638e-25	3.20841e-22	38
RETREG3_S301	phospho	179813	8.90743e-25	3.20841e-22	39
NCOR1_S1226	phospho	179715	8.93225e-25	3.20841e-22	40
CDK12_S301	phospho	178683	9.19992e-25	3.20841e-22	41
MAP1A_S1676	phospho	178357	9.28641e-25	3.20841e-22	42
SRRM1_T432	phospho	178332	9.29325e-25	3.20841e-22	43
SRRM1_S417	phospho	178072	9.36293e-25	3.20841e-22	44
CDK12_S288	phospho	178041	9.37113e-25	3.20841e-22	45
CLASRP_S311	phospho	177944	9.39752e-25	3.20841e-22	46
ZEB1_S348	phospho	176861	9.69614e-25	3.20841e-22	47
CGN_S179	phospho	176683	9.74633e-25	3.20841e-22	48
APC_S2686	phospho	175802	9.99931e-25	3.20841e-22	49
CCDC97_S236	phospho	175665	1.00392e-24	3.20841e-22	50
RBM17_T87	phospho	175372	1.01256e-24	3.20841e-22	51
RRAS2_S220	phospho	175222	1.01699e-24	3.20841e-22	52
HDAC1_S452	phospho	174520	1.03815e-24	3.20841e-22	53
MED1_S1505	phospho	173649	1.0651e-24	3.20841e-22	54
RETREG3_S288	phospho	173475	1.07058e-24	3.20841e-22	55
YJU2B_S368	phospho	173047	1.08422e-24	3.20841e-22	56
MAP1S_S793	phospho	172400	1.10525e-24	3.20841e-22	57
RANBP2_S2684	phospho	172314	1.10808e-24	3.20841e-22	58
MCRS1_S301	phospho	172145	1.11366e-24	3.20841e-22	59
NUFIP2_T584	phospho	172069	1.11618e-24	3.20841e-22	60
TRIT1_S457	phospho	171779	1.12587e-24	3.20841e-22	61
SCAP_S964	phospho	171742	1.12711e-24	3.20841e-22	62
PABIR2_S165	phospho	171512	1.1349e-24	3.20841e-22	63
MCPH1_S345	phospho	171392	1.13898e-24	3.20841e-22	64
ZMYM3_S297	phospho	171240	1.14416e-24	3.20841e-22	65
MAP1B_S1977	phospho	171071	1.14997e-24	3.20841e-22	66
RSL1D1_S374	phospho	170923	1.15508e-24	3.20841e-22	67
SRRM2_S1213	phospho	170855	1.15743e-24	3.20841e-22	68
SF3B2_S319	phospho	170373	1.17432e-24	3.20841e-22	69
TPR_S408	phospho	170347	1.17522e-24	3.20841e-22	70
MYO18A_S2032	phospho	170230	1.17938e-24	3.20841e-22	71
PHF8_T729	phospho	170143	1.18247e-24	3.20841e-22	72
PHF8_T741	phospho	170143	1.18247e-24	3.20841e-22	73
C19orf47_S295	phospho	169809	1.19443e-24	3.20841e-22	74
HDAC2_S453	phospho	169548	1.2039e-24	3.20841e-22	75
TRIM28_S62	phospho	169221	1.21587e-24	3.20841e-22	76
FOXC1_S267	phospho	169134	1.21907e-24	3.20841e-22	77
FAM169A_S418	phospho	168198	1.25424e-24	3.20841e-22	78
G3BP2_T239	phospho	167935	1.26434e-24	3.20841e-22	79
SF3A1_S389	phospho	167796	1.26973e-24	3.20841e-22	80
CHD4_T1712	phospho	167441	1.28356e-24	3.20841e-22	81
EIF4G3_S507	phospho	167371	1.28634e-24	3.20841e-22	82
SRRM1_S816	phospho	167284	1.28975e-24	3.20841e-22	83
PCM1_S1291	phospho	167094	1.29728e-24	3.20841e-22	84
PAXBP1_S590	phospho	166696	1.31325e-24	3.20841e-22	85
PAXBP1_S602	phospho	166696	1.31325e-24	3.20841e-22	86
UBE4B_S113	phospho	166567	1.31845e-24	3.20841e-22	87
BAP1_S596	phospho	165819	1.34924e-24	3.20841e-22	88
BAP1_S621	phospho	165792	1.35037e-24	3.20841e-22	89
GPALPP1_S172	phospho	165567	1.35979e-24	3.20841e-22	90
GPALPP1_S184	phospho	165567	1.35979e-24	3.20841e-22	91
GPALPP1_T159	phospho	165567	1.35979e-24	3.20841e-22	92
TICRR_T1221	phospho	165522	1.36167e-24	3.20841e-22	93
KDM1A_S86	phospho	165430	1.36556e-24	3.20841e-22	94
ZC3H18_S575	phospho	165419	1.36605e-24	3.20841e-22	95
FAM177A1_T112	phospho	165206	1.37508e-24	3.20841e-22	96
HDGFL2_S673	phospho	165156	1.37721e-24	3.20841e-22	97
CCDC86_S37	phospho	164821	1.39165e-24	3.20841e-22	98
ATRX_S611	phospho	164556	1.40315e-24	3.20841e-22	99
GMPS_S357	phospho	164204	1.41864e-24	3.20841e-22	100
TMEM214_T111	phospho	164113	1.42269e-24	3.20841e-22	101
DHX9_S99	phospho	163954	1.42975e-24	3.20841e-22	102
PRKCH_S342	phospho	163407	1.45446e-24	3.20841e-22	103
SIRT6_S365	phospho	163311	1.45884e-24	3.20841e-22	104
TJAP1_S571	phospho	163289	1.45986e-24	3.20841e-22	105
DICER1_S1032	phospho	163280	1.46028e-24	3.20841e-22	106
HCFC1_S423	phospho	163247	1.46178e-24	3.20841e-22	107
SLC38A1_S51	phospho	163169	1.46535e-24	3.20841e-22	108
HNRNPK_S310	phospho	162839	1.48066e-24	3.20841e-22	109
ALKBH5_S92	phospho	162643	1.4898e-24	3.20841e-22	110
WAPL_S93	phospho	162633	1.49028e-24	3.20841e-22	111
POLR2A_S1915	phospho	162311	1.5055e-24	3.20841e-22	112
POLR2A_Y1900	phospho	162311	1.5055e-24	3.20841e-22	113
SLC38A1_T29	phospho	162240	1.5089e-24	3.20841e-22	114
IRF2BPL_S560	phospho	162207	1.51044e-24	3.20841e-22	115
KMT2D_S1164	phospho	162189	1.51133e-24	3.20841e-22	116
GPALPP1_S120	phospho	161698	1.53497e-24	3.20841e-22	117
PRRC2B_S430	phospho	161627	1.53846e-24	3.20841e-22	118
HMBOX1_S160	phospho	161587	1.54037e-24	3.20841e-22	119
RSRC2_S46	phospho	161351	1.55197e-24	3.20841e-22	120
SRRM2_S342	phospho	161100	1.56441e-24	3.20841e-22	121
SMARCA4_S712	phospho	160862	1.57631e-24	3.20841e-22	122
WAPL_S252	phospho	160810	1.57895e-24	3.20841e-22	123
EPB41_T73	phospho	160699	1.58451e-24	3.20841e-22	124
SATB1_S55	phospho	160328	1.60343e-24	3.20841e-22	125
CLASP1_S612	phospho	160321	1.60379e-24	3.20841e-22	126
HCFC1_S2048	phospho	160320	1.60379e-24	3.20841e-22	127
TRIP12_S1336	phospho	159659	1.63814e-24	3.20841e-22	128
RERE_S626	phospho	159621	1.64014e-24	3.20841e-22	129
TICRR_S1175	phospho	159419	1.65081e-24	3.20841e-22	130
TICRR_S1191	phospho	159419	1.65081e-24	3.20841e-22	131
HNRNPU_S105	phospho	159247	1.65997e-24	3.20841e-22	132
ANLN_S805	phospho	159243	1.66018e-24	3.20841e-22	133
XRN2_S499	phospho	159237	1.66052e-24	3.20841e-22	134
XRN2_T518	phospho	159237	1.66052e-24	3.20841e-22	135
GATAD2A_T78	phospho	159207	1.66211e-24	3.20841e-22	136
PIAS2_S542	phospho	159101	1.66777e-24	3.20841e-22	137
CHAF1A_S70	phospho	159065	1.66972e-24	3.20841e-22	138
AFDN_S1791	phospho	159053	1.67036e-24	3.20841e-22	139
YY1AP1_S729	phospho	158695	1.68975e-24	3.20841e-22	140
SRRM1_T626	phospho	158690	1.69004e-24	3.20841e-22	141
TRIP12_S958	phospho	158469	1.70215e-24	3.20841e-22	142
SRPK1_S326	phospho	158447	1.70339e-24	3.20841e-22	143
POLR2A_S1918	phospho	158359	1.70824e-24	3.20841e-22	144
ZRANB2_S200	phospho	158051	1.72536e-24	3.20841e-22	145
ZEB2_S1135	phospho	157897	1.73402e-24	3.20841e-22	146
OSBP_S233	phospho	157786	1.74027e-24	3.20841e-22	147
SLC4A1AP_S738	phospho	157617	1.74984e-24	3.20841e-22	148
OSBP_S219	phospho	157406	1.76188e-24	3.20841e-22	149
ANK3_S864	phospho	157280	1.76915e-24	3.20841e-22	150
CHAF1B_S441	phospho	157201	1.77369e-24	3.20841e-22	151
POU3F3_S411	phospho	157143	1.77705e-24	3.20841e-22	152
SRRM1_S639	phospho	156989	1.78601e-24	3.20841e-22	153
RBM14_T603	phospho	156922	1.78994e-24	3.20841e-22	154
MAP4K4_S643	phospho	156709	1.80245e-24	3.20841e-22	155
WIZ_S1001	phospho	156563	1.81106e-24	3.20841e-22	156
DDX46_S344	phospho	156366	1.8228e-24	3.20841e-22	157
WRNIP1_S79	phospho	156252	1.82959e-24	3.20841e-22	158
SAC3D1_S427	phospho	156200	1.83275e-24	3.20841e-22	159
BRCA1_S1472	phospho	155832	1.85504e-24	3.20841e-22	160
PABPN1_S192	phospho	155549	1.87238e-24	3.20841e-22	161
WDR55_S40	phospho	155422	1.88022e-24	3.20841e-22	162
MSH6_S236	phospho	155354	1.88444e-24	3.20841e-22	163
BRD3_S577	phospho	155153	1.89703e-24	3.20841e-22	164
DBN1_T363	phospho	155140	1.8978e-24	3.20841e-22	165
UBAP2L_S492	phospho	155136	1.8981e-24	3.20841e-22	166
HIRIP3_S210	phospho	155127	1.89864e-24	3.20841e-22	167
SCRIB_S1392	phospho	155125	1.89879e-24	3.20841e-22	168
BAP1_S610	phospho	154699	1.92572e-24	3.20841e-22	169
LIMA1_S714	phospho	154593	1.93253e-24	3.20841e-22	170
MAP7D1_S160	phospho	154491	1.93902e-24	3.20841e-22	171
TNRC18_S276	phospho	154323	1.94992e-24	3.20841e-22	172
MPRIP_S379	phospho	154272	1.95319e-24	3.20841e-22	173
ZC3HC1_S420	phospho	154264	1.95374e-24	3.20841e-22	174
NCOR1_S213	phospho	153951	1.97414e-24	3.20841e-22	175
CASC3_S399	phospho	153808	1.9836e-24	3.20841e-22	176
CAAP1_S324	phospho	153536	2.00165e-24	3.20841e-22	177
KIAA1522_S948	phospho	153473	2.00585e-24	3.20841e-22	178
TRIM28_S626	phospho	152822	2.05005e-24	3.20841e-22	179
TRIP12_S1352	phospho	152787	2.05248e-24	3.20841e-22	180
MAP1B_S1452	phospho	152718	2.05721e-24	3.20841e-22	181
SRRM2_S2284	phospho	152656	2.06149e-24	3.20841e-22	182
CTDSPL2_S179	phospho	152466	2.07467e-24	3.20841e-22	183
MARCKS_S170	phospho	152464	2.07484e-24	3.20841e-22	184
ESPL1_S1521	phospho	152365	2.08173e-24	3.20841e-22	185
MED1_S1493	phospho	152290	2.08703e-24	3.20841e-22	186
PTPN13_S2045	phospho	152283	2.08754e-24	3.20841e-22	187
MED14_S998	phospho	152273	2.08818e-24	3.20841e-22	188
YEATS2_S539	phospho	152001	2.10746e-24	3.20841e-22	189
PTDSS2_S36	phospho	151975	2.10929e-24	3.20841e-22	190
MEF2A_S127	phospho	151963	2.11013e-24	3.20841e-22	191
WRAP53_S107	phospho	151933	2.11229e-24	3.20841e-22	192
SCAF8_S630	phospho	151352	2.15415e-24	3.20841e-22	193
LIMA1_S238	phospho	151188	2.16613e-24	3.20841e-22	194
RPRD2_S812	phospho	151010	2.17925e-24	3.20841e-22	195
ZNF608_S977	phospho	150794	2.19534e-24	3.20841e-22	196
HIRIP3_S542	phospho	150391	2.22568e-24	3.20841e-22	197
SRSF11_S447	phospho	150200	2.2402e-24	3.20841e-22	198
CSNK1E_S381	phospho	150018	2.25418e-24	3.20841e-22	199
MIA3_S1707	phospho	149943	2.25991e-24	3.20841e-22	200
ESF1_S675	phospho	149695	2.27917e-24	3.20841e-22	201
GSK3A_Y296	phospho	149546	2.29087e-24	3.20841e-22	202
SRRM2_S2144	phospho	149345	2.30671e-24	3.20841e-22	203
YEATS2_S479	phospho	149222	2.31643e-24	3.20841e-22	204
DDX54_S109	phospho	149102	2.32607e-24	3.20841e-22	205
SLC26A6_S630	phospho	149036	2.3313e-24	3.20841e-22	206
HMGA1_S52	phospho	148986	2.33533e-24	3.20841e-22	207
PHF20_S891	phospho	148978	2.33601e-24	3.20841e-22	208
PHF20_S904	phospho	148978	2.33601e-24	3.20841e-22	209
KIF23_S172	phospho	148860	2.34545e-24	3.20841e-22	210
PNISR_S223	phospho	148806	2.34984e-24	3.20841e-22	211
MAP1B_S958	phospho	148806	2.34985e-24	3.20841e-22	212
LIN37_S166	phospho	148581	2.3681e-24	3.20841e-22	213
PRRC2A_S1101	phospho	148567	2.36932e-24	3.20841e-22	214
ANK2_S3823	phospho	148531	2.37222e-24	3.20841e-22	215
CTNND1_S60	phospho	148526	2.3726e-24	3.20841e-22	216
PABIR2_S180	phospho	148478	2.37659e-24	3.20841e-22	217
CDK12_S696	phospho	148465	2.37762e-24	3.20841e-22	218
HEXIM2_S88	phospho	148329	2.38879e-24	3.20841e-22	219
KIF2A_S599	phospho	148254	2.39505e-24	3.20841e-22	220
ZEB1_S609	phospho	148243	2.39594e-24	3.20841e-22	221
LIG3_S223	phospho	148218	2.39803e-24	3.20841e-22	222
CLSPN_S1186	phospho	148206	2.39899e-24	3.20841e-22	223
SCFD1_S320	phospho	148195	2.39991e-24	3.20841e-22	224
SRRT_T556	phospho	148162	2.40266e-24	3.20841e-22	225
SQSTM1_S395	phospho	147980	2.41785e-24	3.20841e-22	226
PDE8A_S471	phospho	147925	2.42246e-24	3.20841e-22	227
GATAD2B_S148	phospho	147721	2.43966e-24	3.20841e-22	228
RFFL_S258	phospho	147679	2.44322e-24	3.20841e-22	229
SRRM2_S1139	phospho	147576	2.45198e-24	3.20841e-22	230
CEP152_S1632	phospho	147571	2.4524e-24	3.20841e-22	231
ABCF1_S164	phospho	147375	2.46918e-24	3.20841e-22	232
CCNK_S355	phospho	147309	2.47485e-24	3.20841e-22	233
TMEM115_T343	phospho	147125	2.49069e-24	3.20841e-22	234
GTF3C4_S628	phospho	147109	2.49208e-24	3.20841e-22	235
SRRM2_T2328	phospho	147100	2.49288e-24	3.20841e-22	236
MAP7D1_S126	phospho	147063	2.49608e-24	3.20841e-22	237
AHNAK_S5762	phospho	146771	2.52166e-24	3.20841e-22	238
SLC4A2_S185	phospho	146747	2.52374e-24	3.20841e-22	239
PPFIBP1_S66	phospho	146574	2.53907e-24	3.20841e-22	240
OTUD3_S252	phospho	146564	2.54001e-24	3.20841e-22	241
NCOR1_S174	phospho	146365	2.55768e-24	3.20841e-22	242
AVEN_S115	phospho	146313	2.56235e-24	3.20841e-22	243
GPATCH8_S1035	phospho	146230	2.56984e-24	3.20841e-22	244
MYO18A_T2021	phospho	146130	2.57886e-24	3.20841e-22	245
SMARCAD1_S137	phospho	146126	2.57924e-24	3.20841e-22	246
BAP18_S124	phospho	145985	2.59203e-24	3.20841e-22	247
MTA1_S596	phospho	145927	2.5973e-24	3.20841e-22	248
TRPM7_S1518	phospho	145873	2.60226e-24	3.20841e-22	249
RAB12_S43	phospho	145789	2.60998e-24	3.20841e-22	250
NOP14_S177	phospho	145688	2.61922e-24	3.20841e-22	251
RANBP3_S138	phospho	145666	2.62121e-24	3.20841e-22	252
BOD1L1_S2229	phospho	145584	2.62879e-24	3.20841e-22	253
JMJD1C_S665	phospho	145567	2.6304e-24	3.20841e-22	254
DDX46_S332	phospho	145489	2.63767e-24	3.20841e-22	255
TCEA1_S116	phospho	145271	2.65794e-24	3.20841e-22	256
TFIP11_S235	phospho	145262	2.6588e-24	3.20841e-22	257
ZBTB44_S219	phospho	145223	2.66247e-24	3.20841e-22	258
ZMYM3_S312	phospho	145034	2.68029e-24	3.20841e-22	259
NONO_T480	phospho	145030	2.6807e-24	3.20841e-22	260
MECOM_S538	phospho	144737	2.70859e-24	3.20841e-22	261
MDM1_S278	phospho	144720	2.71028e-24	3.20841e-22	262
MTMR9_S579	phospho	144695	2.71264e-24	3.20841e-22	263
RING1_S63	phospho	144662	2.71582e-24	3.20841e-22	264
ZNF609_S593	phospho	144643	2.71768e-24	3.20841e-22	265
FOXA1_S343	phospho	144607	2.72113e-24	3.20841e-22	266
ATRX_S742	phospho	144486	2.73286e-24	3.20841e-22	267
NOS1AP_S292	phospho	144451	2.73623e-24	3.20841e-22	268
AKAP12_T1132	phospho	144386	2.74256e-24	3.20841e-22	269
ZBTB21_S1008	phospho	144348	2.74621e-24	3.20841e-22	270
C9orf78_S31	phospho	144331	2.74794e-24	3.20841e-22	271
C9orf78_S51	phospho	144331	2.74794e-24	3.20841e-22	272
WIZ_S1177	phospho	144305	2.75045e-24	3.20841e-22	273
INTS10_S256	phospho	144270	2.75382e-24	3.20841e-22	274
TACC1_S329	phospho	144243	2.75646e-24	3.20841e-22	275
MEIS1_S223	phospho	144203	2.7604e-24	3.20841e-22	276
TBC1D10B_S41	phospho	144153	2.76538e-24	3.20841e-22	277
ATXN2L_S612	phospho	144015	2.77889e-24	3.20841e-22	278
NOP2_S803	phospho	143970	2.78344e-24	3.20841e-22	279
PPP6R1_S679	phospho	143910	2.78936e-24	3.20841e-22	280
RRBP1_S1288	phospho	143782	2.80211e-24	3.20841e-22	281
SQSTM1_S285	phospho	143569	2.82349e-24	3.20841e-22	282
AGFG1_S194	phospho	143428	2.83774e-24	3.20841e-22	283
USP20_S155	phospho	143378	2.84278e-24	3.20841e-22	284
NOP14_S164	phospho	143148	2.86625e-24	3.20841e-22	285
SALL2_S811	phospho	143092	2.87203e-24	3.20841e-22	286
SALL2_S827	phospho	143092	2.87203e-24	3.20841e-22	287
TLE3_S301	phospho	143009	2.88055e-24	3.20841e-22	288
CLASRP_T340	phospho	142878	2.89417e-24	3.20841e-22	289
EXOSC2_S196	phospho	142819	2.90029e-24	3.20841e-22	290
CEP131_S399	phospho	142775	2.90484e-24	3.20841e-22	291
G3BP1_S244	phospho	142741	2.90841e-24	3.20841e-22	292
WDR48_S348	phospho	142573	2.92599e-24	3.20841e-22	293
SRRM1_S833	phospho	142516	2.93205e-24	3.20841e-22	294
NUP35_T321	phospho	142347	2.94995e-24	3.20841e-22	295
PCM1_S1274	phospho	142295	2.95546e-24	3.20841e-22	296
JADE3_S802	phospho	142282	2.95686e-24	3.20841e-22	297
FTSJ3_S349	phospho	142151	2.97079e-24	3.20841e-22	298
CPSF6_T422	phospho	141957	2.99166e-24	3.20841e-22	299
ATRX_S1547	phospho	141786	3.01019e-24	3.20841e-22	300
SMARCAL1_S169	phospho	141776	3.01131e-24	3.20841e-22	301
BAP18_S161	phospho	141722	3.01719e-24	3.20841e-22	302
CCNL2_S348	phospho	141687	3.02097e-24	3.20841e-22	303
UBE2O_S462	phospho	141432	3.04904e-24	3.20841e-22	304
PIMREG_S221	phospho	141414	3.05103e-24	3.20841e-22	305
UBE2O_S443	phospho	141412	3.05124e-24	3.20841e-22	306
RPS6KC1_S439	phospho	141221	3.07246e-24	3.20841e-22	307
DNTTIP2_T625	phospho	141179	3.07711e-24	3.20841e-22	308
TNIK_S692	phospho	141104	3.08558e-24	3.20841e-22	309
CCNYL1_S117	phospho	141074	3.08886e-24	3.20841e-22	310
MAP1B_T1902	phospho	140991	3.09824e-24	3.20841e-22	311
RBM23_S142	phospho	140968	3.10087e-24	3.20841e-22	312
CASC3_S378	phospho	140947	3.10321e-24	3.20841e-22	313
WASHC2C_S513	phospho	140784	3.12163e-24	3.20841e-22	314
MED1_S1061	phospho	140755	3.12499e-24	3.20841e-22	315
ASXL2_S870	phospho	140734	3.12729e-24	3.20841e-22	316
PLEKHA5_S867	phospho	140722	3.12875e-24	3.20841e-22	317
GTSE1_S607	phospho	140695	3.13177e-24	3.20841e-22	318
LIMA1_T500	phospho	140681	3.13342e-24	3.20841e-22	319
AKAP12_S544	phospho	140654	3.13647e-24	3.20841e-22	320
SRRM1_S822	phospho	140561	3.14713e-24	3.20841e-22	321
ANAPC2_S233	phospho	140538	3.14978e-24	3.20841e-22	322
POLD3_S322	phospho	140475	3.157e-24	3.20841e-22	323
SRCAP_S3177	phospho	140387	3.16713e-24	3.20841e-22	324
DDX41_S87	phospho	140370	3.16917e-24	3.20841e-22	325
TFDP2_S43	phospho	140367	3.16948e-24	3.20841e-22	326
MTMR3_T743	phospho	140357	3.17058e-24	3.20841e-22	327
EPB41_S788	phospho	140349	3.17157e-24	3.20841e-22	328
ARHGEF26_S409	phospho	140348	3.17166e-24	3.20841e-22	329
EXOSC9_S322	phospho	140248	3.18324e-24	3.20841e-22	330
DPH2_S505	phospho	140206	3.18814e-24	3.20841e-22	331
MEPCE_S282	phospho	140031	3.20862e-24	3.20841e-22	332
TAF3_S199	phospho	139994	3.21297e-24	3.20841e-22	333
CDK12_S711	phospho	139955	3.21752e-24	3.20841e-22	334
BRD4_S1138	phospho	139809	3.23484e-24	3.20841e-22	335
PCM1_S1780	phospho	139805	3.23528e-24	3.20841e-22	336
ZC3HC1_S86	phospho	139715	3.24605e-24	3.20841e-22	337
MACF1_S4534	phospho	139697	3.24815e-24	3.20841e-22	338
PPFIA1_S718	phospho	139641	3.25487e-24	3.20841e-22	339
ZBTB21_S1021	phospho	139626	3.2566e-24	3.20841e-22	340
TSC2_T1434	phospho	139617	3.25772e-24	3.20841e-22	341
SMARCAD1_S110	phospho	139586	3.26143e-24	3.20841e-22	342
HNRNPA2B1_S374	phospho	139532	3.26794e-24	3.20841e-22	343
MARCKS_S53	phospho	139495	3.27232e-24	3.20841e-22	344
PRR12_S457	phospho	139450	3.2777e-24	3.20841e-22	345
SCAF4_S192	phospho	139257	3.3011e-24	3.20841e-22	346
PHF12_S674	phospho	139120	3.31784e-24	3.20841e-22	347
BCL7A_S129	phospho	139072	3.32364e-24	3.20841e-22	348
RBM14_S594	phospho	139004	3.33203e-24	3.20841e-22	349
SMARCAD1_S111	phospho	138810	3.35592e-24	3.20841e-22	350
POLDIP3_S397	phospho	138670	3.37332e-24	3.20841e-22	351
TRAM1_S378	phospho	138649	3.37593e-24	3.20841e-22	352
PSIP1_S296	phospho	138590	3.38332e-24	3.20841e-22	353
PSIP1_S309	phospho	138590	3.38332e-24	3.20841e-22	354
AKAP2_S807	phospho	138420	3.40474e-24	3.20841e-22	355
FKBP15_S1127	phospho	138403	3.40677e-24	3.20841e-22	356
DSG2_S796	phospho	138303	3.41947e-24	3.20841e-22	357
DSN1_S74	phospho	138282	3.42211e-24	3.20841e-22	358
ANK2_S876	phospho	138277	3.42272e-24	3.20841e-22	359
NSRP1_T290	phospho	138276	3.42293e-24	3.20841e-22	360
POLR2A_S1922	phospho	138249	3.42629e-24	3.20841e-22	361
YLPM1_S373	phospho	138119	3.44284e-24	3.20841e-22	362
RAD18_S488	phospho	138020	3.45558e-24	3.20841e-22	363
YBX3_S214	phospho	137934	3.46656e-24	3.20841e-22	364
PSIP1_T284	phospho	137858	3.47647e-24	3.20841e-22	365
DBN1_S155	phospho	137720	3.4943e-24	3.20841e-22	366
ATRX_S2020	phospho	137390	3.53757e-24	3.20841e-22	367
TMEM51_T251	phospho	137322	3.54654e-24	3.20841e-22	368
PACSIN2_S411	phospho	137302	3.54921e-24	3.20841e-22	369
GIGYF1_S380	phospho	137261	3.55464e-24	3.20841e-22	370
BRD3_S572	phospho	137256	3.55532e-24	3.20841e-22	371
YBX3_S227	phospho	137255	3.55544e-24	3.20841e-22	372
YBX3_S239	phospho	137255	3.55544e-24	3.20841e-22	373
JPT1_S100	phospho	137229	3.55886e-24	3.20841e-22	374
SF1_S92	phospho	137218	3.5603e-24	3.20841e-22	375
GIGYF2_S252	phospho	137153	3.56904e-24	3.20841e-22	376
ARHGAP21_S285	phospho	137066	3.58066e-24	3.20841e-22	377
TP53BP1_S392	phospho	137039	3.58422e-24	3.20841e-22	378
AKAP13_S2456	phospho	137017	3.58712e-24	3.20841e-22	379
NXF1_S590	phospho	136838	3.61131e-24	3.20841e-22	380
LMO7_S1435	phospho	136773	3.6201e-24	3.20841e-22	381
LMNB1_T36	phospho	136657	3.63592e-24	3.20841e-22	382
IFT140_S378	phospho	136623	3.6405e-24	3.20841e-22	383
GTF3C2_S612	phospho	136613	3.64181e-24	3.20841e-22	384
RANBP2_S2467	phospho	136378	3.67412e-24	3.20841e-22	385
ANAPC1_S706	phospho	136299	3.68509e-24	3.20841e-22	386
PTPN14_S821	phospho	136286	3.68682e-24	3.20841e-22	387
XRCC4_S275	phospho	135988	3.72848e-24	3.20841e-22	388
XRCC4_T287	phospho	135988	3.72848e-24	3.20841e-22	389
ATF7IP_T81	phospho	135963	3.73199e-24	3.20841e-22	390
IWS1_S328	phospho	135914	3.73885e-24	3.20841e-22	391
SRRM2_S347	phospho	135887	3.74269e-24	3.20841e-22	392
PPIL4_S193	phospho	135732	3.7647e-24	3.20841e-22	393
KMT2D_S1688	phospho	135669	3.77366e-24	3.20841e-22	394
CCNYL1_S135	phospho	135645	3.77705e-24	3.20841e-22	395
AFF4_S718	phospho	135644	3.77713e-24	3.20841e-22	396
SRRM1_S814	phospho	135568	3.78811e-24	3.20841e-22	397
C2CD5_S287	phospho	135564	3.78868e-24	3.20841e-22	398
PHACTR4_S356	phospho	135535	3.79283e-24	3.20841e-22	399
TCOF1_T930	phospho	135489	3.7994e-24	3.20841e-22	400
PDAP1_S72	phospho	135446	3.80557e-24	3.20841e-22	401
SF1_S105	phospho	135431	3.80769e-24	3.20841e-22	402
ST13_S106	phospho	135431	3.80775e-24	3.20841e-22	403
TBC1D4_S388	phospho	135429	3.80796e-24	3.20841e-22	404
RTN3_S245	phospho	135413	3.81037e-24	3.20841e-22	405
ATXN2L_S127	phospho	135409	3.81085e-24	3.20841e-22	406
NBAS_S495	phospho	135295	3.82736e-24	3.20841e-22	407
SLC6A15_S714	phospho	135282	3.82923e-24	3.20841e-22	408
MRE11_S583	phospho	135240	3.83539e-24	3.20841e-22	409
TOR1AIP1_S170	phospho	135171	3.84534e-24	3.20841e-22	410
SRRM1_S610	phospho	135158	3.84733e-24	3.20841e-22	411
PPP1R9B_S207	phospho	135123	3.85245e-24	3.20841e-22	412
NEXN_S109	phospho	135118	3.85311e-24	3.20841e-22	413
SENP3_S39	phospho	135085	3.85804e-24	3.20841e-22	414
MAP7D3_S796	phospho	134972	3.87452e-24	3.20841e-22	415
NONO_T477	phospho	134857	3.89151e-24	3.20841e-22	416
CEP68_S490	phospho	134833	3.89509e-24	3.20841e-22	417
ZNF318_S1869	phospho	134770	3.90442e-24	3.20841e-22	418
TICRR_S1013	phospho	134727	3.91078e-24	3.20841e-22	419
SRRM1_S752	phospho	134680	3.91773e-24	3.20841e-22	420
ZSCAN29_S167	phospho	134671	3.91916e-24	3.20841e-22	421
FOXC1_S261	phospho	134534	3.93962e-24	3.20841e-22	422
CCNB2_S106	phospho	134488	3.94661e-24	3.20841e-22	423
MARCKSL1_S37	phospho	134485	3.947e-24	3.20841e-22	424
MSL2_S229	phospho	134473	3.94877e-24	3.20841e-22	425
PDAP1_S86	phospho	134423	3.95638e-24	3.20841e-22	426
NACA_S2047	phospho	134305	3.97426e-24	3.20841e-22	427
TOR1AIP1_S183	phospho	134303	3.97451e-24	3.20841e-22	428
TOR1AIP1_S195	phospho	134303	3.97451e-24	3.20841e-22	429
CEP72_S418	phospho	134281	3.97787e-24	3.20841e-22	430
MYCBP2_S3946	phospho	134279	3.97809e-24	3.20841e-22	431
ATRX_S2005	phospho	134264	3.98037e-24	3.20841e-22	432
LIMA1_S701	phospho	134207	3.98913e-24	3.20841e-22	433
MACROH2A2_S141	phospho	134206	3.9892e-24	3.20841e-22	434
MAP7D1_S140	phospho	134136	3.99999e-24	3.20841e-22	435
GAB1_T515	phospho	134135	4.00008e-24	3.20841e-22	436
TASOR_S1122	phospho	134068	4.01025e-24	3.20841e-22	437
GON4L_S1998	phospho	134052	4.01276e-24	3.20841e-22	438
NUP205_S1203	phospho	134027	4.01668e-24	3.20841e-22	439
UTP20_T1753	phospho	133856	4.04292e-24	3.20841e-22	440
TPI1_S93	phospho	133792	4.05297e-24	3.20841e-22	441
ZNF318_S2217	phospho	133693	4.06827e-24	3.20841e-22	442
ITPRID2_S104	phospho	133602	4.08255e-24	3.20841e-22	443
CDK1_Y35	phospho	133589	4.08463e-24	3.20841e-22	444
USP9X_S2563	phospho	133509	4.0972e-24	3.20841e-22	445
CHAMP1_S323	phospho	133433	4.1091e-24	3.20841e-22	446
CDCA5_S99	phospho	133325	4.12617e-24	3.20841e-22	447
PNISR_T511	phospho	133317	4.12752e-24	3.20841e-22	448
CDCA3_S236	phospho	133256	4.13712e-24	3.20841e-22	449
SALL1_S845	phospho	133180	4.1492e-24	3.20841e-22	450
TTYH3_S525	phospho	133124	4.15821e-24	3.20841e-22	451
EIF3G_S59	phospho	133112	4.16018e-24	3.20841e-22	452
SUZ12_S623	phospho	133104	4.16139e-24	3.20841e-22	453
RRP1B_S366	phospho	133056	4.16911e-24	3.20841e-22	454
EPB41_S174	phospho	132930	4.18943e-24	3.20841e-22	455
PHACTR4_T381	phospho	132889	4.19601e-24	3.20841e-22	456
CHAMP1_S666	phospho	132851	4.20226e-24	3.20841e-22	457
CPEB4_S112	phospho	132844	4.20328e-24	3.20841e-22	458
CTR9_T948	phospho	132831	4.20548e-24	3.20841e-22	459
TONSL_S959	phospho	132777	4.21428e-24	3.20841e-22	460
SRRM2_T1017	phospho	132744	4.21965e-24	3.20841e-22	461
BCL6_S348	phospho	132715	4.22435e-24	3.20841e-22	462
ATN1_S659	phospho	132684	4.22945e-24	3.20841e-22	463
XRN2_S514	phospho	132608	4.24183e-24	3.20841e-22	464
ZNF521_S619	phospho	132554	4.25065e-24	3.20841e-22	465
LARP1_S162	phospho	132507	4.25833e-24	3.20841e-22	466
CHD4_T1665	phospho	132437	4.26989e-24	3.20841e-22	467
FOXO1_S313	phospho	132426	4.27186e-24	3.20841e-22	468
LARP4_S736	phospho	132411	4.27421e-24	3.20841e-22	469
CERT1_S135	phospho	132291	4.29423e-24	3.20841e-22	470
SRRM2_S1365	phospho	132183	4.31211e-24	3.20841e-22	471
NOPCHAP1_S174	phospho	132092	4.32737e-24	3.20841e-22	472
MAP1A_S1232	phospho	132074	4.33038e-24	3.20841e-22	473
UVRAG_S563	phospho	132002	4.34249e-24	3.20841e-22	474
PELP1_T759	phospho	131962	4.34931e-24	3.20841e-22	475
CCDC97_S303	phospho	131944	4.35235e-24	3.20841e-22	476
MED17_S68	phospho	131908	4.35847e-24	3.20841e-22	477
BAP18_T176	phospho	131897	4.36023e-24	3.20841e-22	478
CWC22_S842	phospho	131859	4.36682e-24	3.20841e-22	479
STAU2_S213	phospho	131765	4.38278e-24	3.20841e-22	480
HNRNPA2B1_S276	phospho	131756	4.38425e-24	3.20841e-22	481
SRRM2_S450	phospho	131697	4.39428e-24	3.20841e-22	482
USP28_S1068	phospho	131583	4.41387e-24	3.20841e-22	483
USP36_S992	phospho	131519	4.425e-24	3.20841e-22	484
PKP4_S295	phospho	131513	4.42595e-24	3.20841e-22	485
PEAK1_S402	phospho	131429	4.4405e-24	3.20841e-22	486
TRPS1_S1096	phospho	131423	4.44156e-24	3.20841e-22	487
PRPSAP1_S266	phospho	131405	4.44464e-24	3.20841e-22	488
ACAP2_S396	phospho	131388	4.44766e-24	3.20841e-22	489
TRIM3_S22	phospho	131305	4.462e-24	3.20841e-22	490
KIF2A_S613	phospho	131232	4.47467e-24	3.20841e-22	491
NES_S945	phospho	131174	4.48485e-24	3.20841e-22	492
MAGI3_S849	phospho	131126	4.49325e-24	3.20841e-22	493
COIL_T318	phospho	131097	4.4984e-24	3.20841e-22	494
FOXC1_S278	phospho	131089	4.49986e-24	3.20841e-22	495
CHD3_T1586	phospho	131055	4.5058e-24	3.20841e-22	496
SRPK2_S85	phospho	131016	4.5126e-24	3.20841e-22	497
TOP2B_S1540	phospho	130984	4.51832e-24	3.20841e-22	498
AFDN_S1152	phospho	130953	4.52386e-24	3.20841e-22	499
NEDD1_S530	phospho	130942	4.52579e-24	3.20841e-22	500
