# Supplementary material for: Characterizing the Effects of Protein Glycosylation Perturbation on Phosphorylation Signaling
Source: bioRxiv. 2025 Dec 20:2025.12.18.695253. Preprint. [Version 1] doi: 10.64898/2025.12.18.695253 (PMC12724710; doi:10.64898/2025.12.18.695253)
Supplement: Supplement 2 [file media-2.xlsx]

## Sheet: S2-1
Supplementary Table S2-1: Glycoengineering knock-in and knock-out efficiency validation
Description: Differential expression of 10 glycoengineering target genes in AI vs WT cell line
Method: One-tailed Student's t-test
Hypothesis: Directional (greater for knock-ins, less for knock-outs)
Preprocessing: Zero imputation for missing values to preserve complete knockout signal
Knock-ins (expected upregulation): B4GALT1, ST6GAL1, MGAT1, MGAT2
Knock-outs (expected downregulation): FUT8, GNE, MGAT4A, MGAT4B, MGAT5, GMDS
Datasets: TMT (n=3 per group), DIA (n=3 per group)
Comparison: AI vs WT (Un-treated condition)
Significance threshold: P < 0.05 (one-tailed)
Note: FUT8 and MGAT4A show NA (complete knockout, all AI values undetected)
Total genes tested: 10
Genes validated (p<0.05 or complete KO): 18
Dataset	Gene	Log2_Fold_Change	P_Value
TMT	B4GALT1	2.36036	3.31406e-06
TMT	ST6GAL1	1.66977	1.92243e-06
TMT	MGAT1	1.13931	1.77505e-05
TMT	MGAT2	1.83455	2.08535e-06
TMT	FUT8	NA	NA
TMT	GNE	-0.451792	0.000249969
TMT	MGAT4A	NA	NA
TMT	MGAT4B	-0.696215	0.000801545
TMT	MGAT5	-1.40069	1.15019e-05
TMT	GMDS	-1.45476	4.49363e-05
DIA	B4GALT1	4.80714	2.53205e-06
DIA	ST6GAL1	1.02679	0.0155413
DIA	MGAT1	1.81383	7.20343e-06
DIA	MGAT2	3.76555	1.70511e-05
DIA	FUT8	NA	NA
DIA	GNE	-0.404773	0.0440943
DIA	MGAT4A	NA	NA
DIA	MGAT4B	-2.02424	0.0191152
DIA	MGAT5	-1.84661	0.0302586
DIA	GMDS	-3.29064	0.00138119

## Sheet: S2-2
Supplementary Table S2-2: Glycan relative abundance by class (Un-treated condition)
Description: Relative abundance of glycan classes in un-treated condition
Method: Sum of class intensities divided by total intensity
Condition: Un-treated (serum-free starvation)
Glycan classes:
- Sialylated: Terminal sialic acid (without fucose)
- Fucosylated: All fucose modifications (without sialic acid)
- Branched: Complex and hybrid N-glycans (glycoengineering targets)
Total samples: 6
Sample	Cell_Line	Condition	Glycan_Class	Class_Intensity	Total_Intensity	Relative_Abundance
WT.Un-treated.1	WT	Un-treated	Sialylated	1.52913e+08	7.04568e+08	0.21703
WT.Un-treated.1	WT	Un-treated	Fucosylated	1.68628e+08	7.04568e+08	0.239335
WT.Un-treated.1	WT	Un-treated	Branched	9.4858e+07	7.04568e+08	0.134633
WT.Un-treated.2	WT	Un-treated	Sialylated	1.48823e+08	7.22154e+08	0.206082
WT.Un-treated.2	WT	Un-treated	Fucosylated	1.67716e+08	7.22154e+08	0.232244
WT.Un-treated.2	WT	Un-treated	Branched	9.08323e+07	7.22154e+08	0.12578
WT.Un-treated.3	WT	Un-treated	Sialylated	1.55986e+08	7.10647e+08	0.219499
WT.Un-treated.3	WT	Un-treated	Fucosylated	1.68472e+08	7.10647e+08	0.237069
WT.Un-treated.3	WT	Un-treated	Branched	9.37752e+07	7.10647e+08	0.131957
AI.Un-treated.1	AI	Un-treated	Sialylated	2.4307e+08	7.71804e+08	0.314937
AI.Un-treated.1	AI	Un-treated	Fucosylated	1.08304e+08	7.71804e+08	0.140326
AI.Un-treated.1	AI	Un-treated	Branched	7.22778e+07	7.71804e+08	0.0936478
AI.Un-treated.2	AI	Un-treated	Sialylated	2.61613e+08	7.77917e+08	0.3363
AI.Un-treated.2	AI	Un-treated	Fucosylated	1.1953e+08	7.77917e+08	0.153654
AI.Un-treated.2	AI	Un-treated	Branched	8.70733e+07	7.77917e+08	0.111931
AI.Un-treated.3	AI	Un-treated	Sialylated	2.36839e+08	7.50047e+08	0.315765
AI.Un-treated.3	AI	Un-treated	Fucosylated	1.059e+08	7.50047e+08	0.141192
AI.Un-treated.3	AI	Un-treated	Branched	6.96312e+07	7.50047e+08	0.0928359

## Sheet: S2-3
Supplementary Table S2-3: Glycan modification log2 fold changes (Un-treated: AI vs WT)
Description: Individual glycopeptide log2 fold changes by glycan class
Comparison: AI vs WT in Un-treated condition (serum-free starvation)
Glycan classes:
- Fucosylated: All fucose modifications (without sialic acid)
- Sialylated: Terminal sialic acid (without fucose)
- Branched: Complex and hybrid N-glycans (glycoengineering targets)
Total features: 1343
Fucosylated_Log2FC	Sialylated_Log2FC	Branched_Log2FC
-6.45104	4.7725	4.7725
-4.78042	4.14444	4.14444
-5.29469	-4.03886	3.23312
-4.84362	3.56053	3.22977
-3.7239	3.17895	3.97133
-3.85145	3.23312	3.21193
-4.20723	4.18831	3.26358
-6.49663	3.56509	3.82518
6.35153	2.90009	2.64307
-3.49426	3.64714	2.98407
-3.12599	3.22977	2.30269
-2.85799	3.97133	3.24497
-3.89451	3.27519	3.10354
-3.13866	3.21193	2.49007
-3.1595	3.40285	3.29904
-5.52739	3.26358	2.83553
-3.4198	2.87345	3.35251
-4.19242	2.80793	3.74737
4.0321	2.55261	2.96817
4.52967	3.38063	2.59794
5.15969	3.55323	2.85524
-3.92412	3.07566	2.94668
-3.79851	3.82518	3.2513
-3.77682	3.79847	2.93389
3.5076	2.64307	3.07901
4.442	2.56114	3.55033
-2.84975	2.98407	2.65164
-3.18394	2.93203	2.37955
-2.50841	2.30269	4.58535
-2.48561	3.24497	2.94686
3.77987	3.09883	2.08415
-4.28273	3.10354	2.25786
-4.87035	3.24274	3.50947
-3.5522	2.76099	2.2968
-2.42099	2.49007	2.36582
-2.53995	3.78697	4.60051
-2.56306	3.29904	2.71795
-3.78805	2.83553	2.57211
-4.13385	3.35251	2.53412
3.56731	3.74737	3.58368
-2.77786	3.20595	2.42371
-3.19884	2.96817	2.94993
4.36772	2.59794	3.60959
-2.35606	3.65491	2.17089
-3.76986	2.85524	2.81618
-3.94553	3.36325	2.62985
-4.691	2.94668	3.42948
-3.2284	2.9185	2.53777
-3.75946	3.2513	2.15182
3.8557	3.5486	2.48829
-2.5774	3.38122	3.05392
-2.09748	2.93389	2.91728
-4.50613	3.07901	2.14124
-1.95772	2.31215	2.25839
-4.88251	3.55033	2.62354
-3.16705	2.4144	2.0644
-2.04553	2.65164	2.22559
-3.88867	2.09112	2.41392
-2.73146	2.23713	2.48984
-1.84426	3.21931	2.23482
-4.09337	2.37955	2.19454
-2.31327	4.58535	2.90724
-3.53718	2.94686	2.58304
-3.40934	2.08415	2.38743
-1.88375	2.25786	2.98544
-2.32591	3.50947	2.88483
-2.22007	2.2968	2.29187
-3.3551	-3.36169	2.33919
-2.04856	2.36582	3.08044
-2.2226	4.60051	1.92124
-4.23432	2.64355	2.04147
-4.84133	2.71795	1.94292
-2.15125	2.57211	3.28578
-2.31085	2.56556	2.13955
-4.07836	2.737	2.49029
2.80326	2.53412	2.00637
-2.75306	-3.11726	2.73878
-3.57444	3.58368	2.1992
-2.49573	2.42371	2.0678
3.04548	2.94993	2.9136
-2.58093	2.62022	1.7462
-3.62141	2.94383	2.78286
-2.37695	3.60959	2.78744
-2.33762	2.77056	3.0848
-6.3189	2.46205	3.0922
3.04492	2.17089	1.86635
4.31581	2.81618	2.72981
-2.63486	2.24421	2.62056
-2.30783	2.55934	2.12091
-1.77421	4.00612	1.88512
-2.78615	2.62985	2.83767
-3.31373	3.42948	2.11135
-3.00385	2.53777	2.2016
4.22166	2.15182	2.17778
-3.94905	2.48829	1.62364
-3.58248	3.05392	5.39763
-2.50124	2.02888	1.81002
-3.28861	2.91728	3.24524
-2.27173	2.14124	2.94006
-3.31052	4.2266	2.79292
-2.22704	2.25839	3.14067
-2.41643	2.62354	2.15547
-4.82962	3.22998	2.45112
-1.94553	2.0644	1.71479
-1.83781	2.22559	2.24952
-3.27823	2.80891	2.67954
-3.42172	2.41392	1.93106
-1.95625	2.8143	2.00144
-3.6365	2.0467	2.89554
-2.61588	2.44011	2.1859
-2.1095	3.29482	2.3768
-2.43738	2.48984	1.81413
-3.45095	2.23482	1.96638
-1.995	3.54225	3.18553
-2.24433	2.18113	1.93338
-2.76404	2.19454	1.61058
2.16642	2.90724	4.46672
-3.3264	2.26512	2.29219
-2.48553	2.58304	3.33836
2.61835	2.08963	2.02076
-2.29628	2.38743	2.12977
2.29887	2.91156	3.14776
-2.50105	2.15349	2.18491
-2.01858	2.98544	2.52857
-1.97756	2.88483	2.71327
-2.96017	2.22583	2.00375
-5.05243	3.12012	1.80529
-2.89669	2.29187	2.41907
-1.65278	2.33919	2.82221
-2.71723	3.08044	2.47057
1.8705	2.44865	2.61898
-2.10576	2.92454	2.26833
-4.63581	1.92124	1.85068
-1.95176	2.04147	5.01618
-4.63207	1.94292	1.50512
-1.74564	3.91453	1.65233
-3.71119	3.28578	1.90436
-3.09774	2.13955	2.05192
-1.81906	2.49029	1.81586
-1.81492	3.64631	2.82721
-1.75152	1.81613	2.25253
-5.16492	2.00637	2.11575
-4.741	-3.8129	2.31575
-3.42161	2.34097	2.34202
-4.01532	2.73878	1.7759
-3.48056	2.16101	2.74678
-2.64718	2.51668	1.86889
-3.4743	2.1992	2.97536
-3.13392	2.32386	1.73941
-3.03611	2.0678	2.46677
-2.83757	2.13265	2.75838
-3.54598	3.0778	1.73908
-2.98837	2.9136	2.02119
-1.66207	2.35954	2.99119
2.52755	2.33179	1.57905
-5.74794	1.7462	1.73283
-1.93428	2.31242	3.61555
-3.90984	2.49443	4.11575
-1.92115	2.78286	2.57931
-3.24442	1.83015	1.66319
-1.68177	-3.60766	2.20569
3.47882	2.11985	2.62768
-3.82226	2.78744	1.791
-3.85229	2.02348	1.78178
-2.17693	3.0848	2.44126
-5.20645	3.0922	2.6445
-4.04581	2.56466	2.93962
-3.82186	1.80869	1.52935
-1.65144	1.86635	3.09268
-2.04406	2.72981	1.74941
-2.11037	2.2151	1.62696
1.82453	2.17365	2.11332
-3.68512	2.08764	1.81989
-2.06568	2.39459	1.95604
-2.49242	2.62056	1.68824
-2.02136	2.12091	1.66779
2.23234	1.88512	1.78914
-1.86485	1.77074	2.41067
-3.11706	1.68697	2.31602
-2.03411	2.83767	1.32551
-1.62434	3.38067	1.31756
-1.43579	2.11135	2.28834
2.73965	2.53421	2.41092
-2.78252	2.2016	2.55981
-3.06656	3.04167	2.88251
-2.91191	2.17778	2.62432
2.34697	1.62364	1.46641
-3.43976	2.31881	2.06012
-1.89636	5.39763	1.51205
-3.03052	1.81002	2.01269
-3.33363	2.31007	1.66562
-2.99252	1.82462	1.78857
-1.63964	3.24524	2.0477
-1.66238	1.89104	2.53023
2.11876	2.94006	2.188
-2.68465	1.93898	2.82165
-1.66236	1.61324	1.69569
-4.37207	2.54909	1.26797
-2.46217	2.79292	1.53697
-2.98389	3.14067	2.14753
-4.48408	2.15547	1.77691
-2.99809	3.49105	2.08473
-3.32375	2.45112	3.3586
-2.71077	1.71479	1.64128
-2.09267	1.708	1.18197
-3.95403	2.24952	1.74179
-2.29271	2.67954	2.1896
-1.72318	1.93106	2.075
-2.64959	2.00144	3.31099
-1.90959	-2.74539	1.31399
-3.92908	1.79268	1.25325
-1.94896	2.06887	2.37974
-2.33314	-1.82281	2.28798
2.62088	2.89554	1.74261
-1.58303	2.1859	3.21419
-3.72755	2.3768	1.66464
-2.14508	1.81413	1.31543
2.96294	2.45489	1.93875
-2.5138	1.87785	1.23193
-2.47806	1.96638	1.69787
2.13097	1.69927	2.25738
-1.75746	3.18553	1.97069
-1.70028	1.93338	1.14085
2.70811	1.61058	1.8118
1.57472	4.46672	1.78006
-4.29552	3.32898	2.22231
-2.30754	3.04162	3.9662
-1.45055	2.68038	2.85588
5.46383	2.29219	2.43353
-2.25766	1.85868	3.42798
-3.51347	3.33836	1.41586
-2.16501	2.02076	1.69477
6.05774	1.93018	1.16301
-2.68431	2.12977	1.39459
-2.97008	1.78376	1.63079
-3.23248	3.14776	1.65718
-3.05447	1.9382	1.44071
-2.626	1.74053	1.45017
-1.58004	2.18491	3.23315
-2.7629	4.14815	1.34294
-1.86649	2.52857	3.00585
-1.93643	2.71327	1.43398
1.79399	2.00375	1.77049
-1.46188	1.95196	4.07111
-1.94761	2.2923	2.49052
-1.59368	1.80529	1.83797
-3.72185	3.25903	2.23714
-3.44543	2.41907	2.35435
-2.34294	1.71991	1.34445
-3.40757	2.62334	1.44952
-4.06295	2.26981	1.30722
-3.09141	2.82221	1.27204
-6.49124	2.47057	1.58559
-2.43977	2.02033	2.0888
-2.45133	2.61898	2.70721
-2.22236	2.4269	1.3218
-3.0032	2.26833	2.1199
1.68274	2.08373	1.14291
-2.81056	3.56506	1.62214
-2.18318	2.26411	2.07487
-2.22573	2.0031	2.8446
-1.61988	1.85068	1.96293
-1.29228	2.96967	1.67087
-2.71041	2.50969	1.56006
-3.30738	5.01618	1.53084
-3.52367	1.7264	1.31519
-1.30258	2.03929	1.54803
-1.35569	1.52212	-1.0499
-1.82522	1.50512	1.44554
-2.31057	1.65233	1.39823
-2.68566	2.41045	1.2672
-2.3946	2.65654	1.22949
-1.95806	1.90436	1.85174
-2.22793	2.05192	1.58962
-3.0844	1.98708	2.35254
-2.88607	1.81586	5.7083
-2.53193	1.7899	1.82576
-1.31784	2.20717	1.53817
-1.74567	1.83748	2.82873
-3.22272	2.75967	1.32476
-1.75679	1.4118	2.94943
-1.89206	2.82721	1.16902
2.25056	2.25253	1.42806
-1.39086	2.27448	2.08877
-1.53368	2.19348	1.01038
3.3915	2.11575	4.84849
-1.93043	2.53883	1.45242
-1.5044	2.31575	2.0027
-6.23652	2.65124	1.53044
-2.65567	1.59551	1.05041
-2.85732	1.5655	1.53046
2.42677	3.24976	1.02004
-1.6037	2.34202	1.12621
-3.18586	1.7759	2.19095
2.31585	2.74678	2.29499
-2.30989	2.2697	1.65852
-2.96988	2.43116	2.78349
-2.65586	2.33761	1.11854
-3.99435	3.42687	2.12111
-1.92447	1.64493	1.62005
-3.28655	2.12024	1.05951
-4.50267	1.86889	1.04218
-3.26162	2.97536	1.92605
-3.40493	1.8461	1.51024
-1.23425	1.73941	1.6394
1.72826	1.50362	1.66277
-6.40557	2.46677	1.42123
-2.52698	2.75838	1.50617
2.08388	1.97523	1.65017
-1.21274	1.73908	2.34792
-4.57671	2.15469	1.30339
-4.27611	2.41145	3.26182
-2.53507	2.02119	1.50329
1.8706	2.99119	1.1411
-2.2576	3.92509	3.02817
-2.65653	1.57905	2.61439
-2.09403	1.73283	2.27101
-2.14526	2.28301	2.1594
-5.43195	1.80855	2.26462
-1.18765	3.56256	1.45406
-2.2179	1.65219	5.1065
-2.13735	3.61555	1.40648
2.07047	-1.65088	1.36738
-2.73372	2.2828	1.40423
-1.94641	4.11575	2.2976
-1.42489	3.02919	2.28485
-2.46763	2.57931	1.70449
-1.45552	-2.47964	1.32477
-2.89499	2.24448	2.04996
3.48527	1.66319	0.878885
2.61694	-3.58269	1.06223
-1.74248	2.20569	1.53102
-1.847	2.05666	1.56569
-3.61342	2.80242	4.88909
-4.57125	2.62768	3.38394
1.48523	1.54353	1.78919
3.34378	1.791	2.7129
-3.21308	2.94406	3.59456
-4.03987	1.90978	1.87925
-2.0011	3.10181	1.11228
-1.6091	2.6498	2.61739
-2.11444	1.89595	1.12761
-2.35773	1.68744	1.50788
-2.05678	1.82316	2.94879
-1.64665	1.78178	0.91225
-2.26345	2.44126	2.01391
-4.196	2.6445	1.1178
-2.2643	1.76183	1.79837
-1.30648	4.58255	1.74046
-2.75711	1.42077	2.12896
-2.36456	4.07744	1.06128
-2.82276	2.93962	3.52553
-1.76303	1.52935	0.969231
-1.34524	3.09268	0.942836
-2.97092	1.70156	0.925591
-2.12971	1.74941	0.917585
-5.33953	3.42028	2.48938
-1.24194	3.05364	1.89605
-1.84798	1.62696	0.986754
-1.28924	2.21288	1.75596
-2.24796	1.80959	1.04221
-1.72071	1.89611	1.00695
-1.57575	2.18202	1.40491
-2.19621	2.11332	1.99785
-1.35277	1.81989	2.08937
-1.65264	3.29044	1.02094
-1.71969	3.77384	1.24041
-1.99556	-2.76453	0.771059
-6.59803	4.1029	1.725
-4.88614	-1.91086	1.68419
2.4747	1.60118	1.61869
-3.39731	1.70868	1.84082
-1.23521	1.95604	0.890095
-2.16812	1.3857	1.1239
-1.76013	1.47425	1.3495
-1.64439	-2.30666	2.11415
-2.1349	2.17193	1.48672
-3.85504	1.68824	1.13065
-2.65317	2.4067	1.56854
-1.25018	1.66779	0.763111
-1.21601	-6.08737	0.836956
2.60484	1.91229	1.39593
-1.82004	1.78914	1.31957
-4.17003	2.41067	1.04731
-1.30432	2.31602	6.14397
-1.36094	2.94695	1.01517
-3.33217	1.32551	1.18953
-2.14131	1.80641	2.66251
-1.38324	1.50295	1.94156
-1.46832	1.31756	2.21554
1.31263	2.28834	1.26711
-2.4831	2.41092	1.13384
-1.23255	-1.71556	1.64846
-1.37488	2.55981	1.28327
-2.12884	2.05621	1.53511
-1.46645	2.88251	2.59697
-2.10016	2.2791	1.75133
-2.2866	1.57457	1.60248
-1.71719	2.61455	1.29434
-2.33268	2.62432	2.72219
-1.00718	1.46641	1.74824
-1.39512	2.06012	2.03642
-1.10096	1.59703	4.30303
-4.4045	1.69513	1.56468
-2.6967	1.51205	1.01062
-1.53097	2.01269	1.29392
-1.47566	1.59581	1.25201
-1.22257	1.3891	1.79976
1.64459	1.77666	4.99938
2.04183	-2.05089	3.99091
-2.83698	1.66562	1.51183
-3.50993	1.41302	1.03695
-4.67628	1.78857	2.30652
-2.86969	2.85489	1.6187
-2.12208	2.0477	0.960341
-1.81164	1.19012	0.967251
-1.53116	1.73599	1.12566
-1.46761	1.76725	4.13665
-3.4817	2.72243	1.75911
-3.00855	2.17715	1.12376
-4.90211	2.53023	1.60894
-2.83187	3.03337	3.34185
-2.61697	2.188	1.25056
-3.64252	2.82165	4.50945
-1.49053	1.48461	0.774763
3.38374	3.74423	0.998294
-3.02322	1.57673	1.05907
-1.4657	1.69569	1.00014
-1.43412	1.92869	1.81149
-1.63311	3.25973	3.09475
-2.39659	1.48473	1.02714
-4.16857	1.26797	1.1324
-1.80426	1.8519	3.09361
-5.03178	1.53697	1.42779
5.60835	1.48853	0.921081
2.88231	2.64382	0.997172
-2.97064	2.14753	1.27458
-1.90658	1.97837	2.01709
-1.30319	3.2715	1.23386
1.12502	1.86601	1.39143
-4.51176	1.77691	1.10904
-1.70011	1.52501	1.5913
5.75476	2.34476	1.0146
-5.70829	-1.65859	0.668929
-1.37835	1.94265	1.574
1.26325	2.08473	0.884261
4.9185	3.3586	0.734032
-1.90421	2.28367	1.65071
2.33049	1.46425	1.12736
-2.59052	1.64128	0.894796
-1.45253	1.18197	1.07083
1.7426	1.74179	1.82242
-2.32127	1.66112	3.94666
-2.21214	1.80711	1.42878
-1.42265	2.22874	1.44537
-1.21743	2.1896	1.89677
-2.78761	2.075	1.82093
-1.52459	3.31099	1.19654
-1.38708	1.89986	1.81582
-1.61453	1.31399	1.20996
-2.14717	1.40188	4.12299
1.18223	2.8969	0.733652
2.44962	1.97083	1.29145
-1.88316	2.38834	1.7331
-2.05971	3.10036	0.948713
-1.70085	2.01226	1.30801
-4.2224	1.25325	1.36121
-1.18689	2.37974	1.30442
-1.92037	-2.39041	1.54425
-1.38366	2.88516	1.03808
-2.90672	1.78486	1.40005
1.20157	1.88812	0.763902
-3.88259	2.28798	1.59301
3.06913	1.74261	1.01349
2.12829	-1.67637	3.21651
-1.71648	1.7911	0.756621
-2.17151	1.93279	5.72697
-1.12261	3.21419	1.52233
3.00673	2.15954	1.83264
-1.53602	1.66464	0.682042
-1.44325	1.31543	2.11548
-3.97927	1.83456	0.698009
-1.42366	1.93875	0.996374
1.34796	1.28723	0.632326
-2.006	2.08174	0.929427
-1.76695	-1.35987	5.46833
-1.36172	1.48825	0.687227
-2.14866	1.23193	1.5242
-2.54169	1.53028	0.671765
2.12527	1.69787	1.0574
-1.65017	2.15918	1.17569
-3.28903	2.52265	0.988682
-1.2391	2.25738	0.79256
-2.40837	1.97069	1.2385
-2.05077	1.14085	1.0655
-2.85199	1.8118	0.716625
-2.30028	1.84805	2.89248
-1.1477	1.78006	0.871848
-1.20356	1.63568	1.15305
-1.17878	1.2814	0.950563
-6.05367	2.22231	2.27437
-1.02181	2.33743	0.803902
-1.57677	3.9662	0.660704
-1.13437	2.58343	0.731481
-2.49695	1.47688	2.03625
-1.29852	2.85588	0.893363
-1.2304	2.43353	0.619396
1.59609	1.85819	0.725926
1.70855	1.18437	2.59049
-1.46906	2.08809	1.72877
-1.23476	3.42798	0.73207
-1.8811	2.61399	1.26628
-2.05002	1.22079	1.09862
-2.90164	1.11238	0.723362
-1.42759	1.41586	3.00534
-4.15262	1.69477	3.2156
3.27322	1.16301	2.11983
-3.06418	2.18263	0.63836
-1.9751	1.39459	1.0337
-1.3986	1.63079	1.01379
-4.89969	1.65718	0.800671
-0.83104	1.44071	2.50681
-0.925968	-1.8912	1.21195
2.38614	1.29305	0.965742
-1.24333	1.45017
-1.3951	2.13917
-1.71619	4.08213
-2.0259	1.83988
-1.60615	2.61619
-1.2418	3.23315
-1.99815	1.34294
-1.96101	3.00585
-1.49322	-1.31807
-1.74627	1.43398
-1.35277	1.77049
-1.44704	2.39754
-2.15716	4.07111
-2.04684	3.27896
2.88941	1.92691
-4.89354	2.49052
-4.73823	1.83797
-2.29626	2.23714
-1.34344	1.22428
-2.8817	1.49925
-4.78201	2.35435
-1.93938	1.34445
-0.977374	-1.18709
1.02409	1.26121
2.12374	1.44952
-5.31277	1.76772
-7.65215	1.30722
-1.8637	1.12924
-1.48811	1.27204
2.12735	1.42697
-3.62875	1.32451
-1.41627	1.58559
-1.91389	2.65554
-1.13479	2.0888
-1.65618	2.07054
-2.93891	2.70721
-0.942081	1.3218
-3.21984	2.1199
-3.1482	1.8188
-0.927946	-1.20558
-4.20075	1.64899
-1.3032	1.14291
-1.33049	1.62214
-1.4147	4.70341
-0.943998	2.82982
-2.96783	2.05617
-1.91649	2.07487
-2.66255	2.8446
-3.92428	1.50011
-3.48402	1.96293
-1.54075	1.67087
-1.26148	1.56006
-0.987769	1.7371
2.81019	1.61117
-1.92211	-2.25371
-1.35207	1.45082
-1.76326	3.40919
-1.34489	1.19646
-5.0765	1.39954
-2.60381	1.53084
2.72759	1.32831
-1.34248	1.31519
3.10578	1.59213
0.936106	3.79546
-3.33747	1.62112
-0.909949	1.54803
-2.57927	-1.0499
-2.80845	3.06269
-1.85027	1.44554
-2.66675	1.23937
-1.57312	1.39823
-2.43262	1.20698
-1.21329	1.7186
1.17085	1.2672
-2.1921	1.22949
-1.12329	1.85174
-1.78235	2.26289
-1.701	2.23331
0.977453	1.46867
-2.94561	1.58962
-0.801654	1.38323
-4.97287	1.59077
-1.20049	2.51745
-4.24764	2.53314
-1.68539	2.35254
-2.7759	4.01135
-5.40575	5.7083
-0.821774	1.82576
-1.10028	1.89897
-1.54596	2.09946
-2.91088	1.53817
-3.9758	2.56827
1.31501	3.60945
-1.74726	2.70401
-2.4758	1.5063
-2.42679	1.56834
-1.92713	2.82873
-1.82616	1.19376
-1.43603	2.42736
-1.20108	-1.34026
-0.970099	1.06625
-3.69636	3.52463
-1.1692	2.67706
-2.50605	1.42464
-0.991845	1.78873
1.83857	2.24773
-0.809519	3.31979
-5.24273	1.32476
-2.21303	1.54101
-4.34931	2.94943
-1.91177	1.60472
-4.66939	1.48521
-2.41366	1.93479
-4.63985	1.33242
-3.15627	1.31446
-1.37102	3.00336
-2.09208	1.16902
-1.78766	1.19256
-1.66772	4.10992
3.28046	2.40625
-2.76463	1.42806
-1.83552	2.10003
-2.81383	2.08877
-0.926405	1.82341
-1.7692	1.01038
-2.21046	1.432
-3.77008	2.52032
-0.705339	-3.2447
-2.59606	-2.75472
-2.05294	4.84849
-1.83405	1.45242
-1.5724	2.0027
-1.6658	1.53044
-3.12389	-1.45262
-3.07837	1.2738
-1.62912	2.01898
-2.12784	1.05041
1.15827	1.06938
-2.25512	2.35286
-1.78047	1.53046
-3.05995	1.02004
-4.74488	2.46664
-2.94103	2.35446
-2.85102	1.2977
-3.02529	1.12621
-4.00959	1.23015
-2.64802	1.20543
-0.93922	2.19095
-1.31008	3.0587
2.15458	2.29499
-1.34811	1.6853
-0.710034	1.2072
-2.18362	1.95648
-5.32089	2.93609
1.85327	1.68399
-0.892242	2.76971
-3.30472	1.21813
-0.845124	1.65852
-1.23668	1.65
-3.04392	2.78349
-1.15525	1.16696
-2.0609	2.00813
-1.31892	1.11854
-2.92224	-1.88064
-3.61843	1.78725
-2.99559	2.12111
-3.58692	1.62005
-2.77198	-1.93233
-5.79523	2.07701
-2.36922	1.05951
-2.67905	1.26369
-1.94058	-5.11535
-1.04999	2.26249
-0.78851	1.98597
-1.47675	1.22032
-0.69558	3.2093
-1.0332	1.04218
-3.59426	-1.5633
-1.96234	-1.25033
-2.14701	1.21673
-5.03439	2.53153
-6.97075	-1.5995
-2.82028	-1.78731
-1.05859	1.92605
-3.39063	2.42697
-1.52665	1.51024
-3.3838	1.57307
0.943809	1.03459
-1.92988	1.6394
0.712821	1.66277
-1.21633	1.42123
-2.52125	1.13691
-0.996117	1.50617
-2.93875	1.48665
-3.14251	1.61603
-2.66306	1.65017
-3.62192	2.34792
-1.04658	2.95796
-1.9207	1.30339
-4.40049	0.952431
-0.722594	3.26182
-1.69679	1.50329
-1.39657	1.90128
0.988028	1.1411
-0.813501	2.07212
-1.18259	2.36866
-0.916392	3.02817
2.11448	1.65114
-4.49101	2.61439
-2.05679	1.34822
-5.26236	-1.7101
-0.749758	1.14721
-0.791667	2.27101
-1.72221	2.1594
-3.4133	2.26462
-1.17425	4.94651
-2.29064	1.36912
1.33137	1.45406
-2.8295	5.1065
-2.05604	1.26454
-2.73562	1.40648
-1.57901	1.36738
-1.15189	1.40423
1.52081	-0.998578
-1.58006	-1.88913
1.67835	2.2976
-1.78039	2.28485
-1.55894	1.13477
-3.93224	3.2208
-1.21181	1.70449
-4.75745	1.32477
-0.907633	2.04996
1.9281	0.878885
-3.3798	-3.82983
-1.85348	1.16756
-1.07638	1.35112
1.57882	-1.54674
-3.08075	3.05647
-1.46922	1.06223
-1.45036	1.53102
-3.9872	1.56569
1.27238	4.88909
-5.31567	-1.99507
-6.81674	2.33663
-1.44799	0.985567
-1.12489	1.23927
-0.841851	3.38394
-4.34143	1.25083
-1.59441	1.78919
-1.92325	2.7129
-3.15094	3.59456
1.1101	1.34058
-0.865374	0.978639
-1.21469	3.19289
-1.38763	1.03521
-4.18395	0.879622
-2.02416	1.40386
-0.864114	1.87925
-3.83341	1.11228
-3.94965	1.18462
-1.08066	2.61739
2.40206	1.12761
-5.30839	-1.3101
-2.21685	1.70638
-1.02467	1.65633
-1.09041	1.27616
-1.25393	1.17134
-2.99617	1.50788
-4.14203	1.74599
1.08623	1.5204
2.66447	1.4261
1.92112	1.68961
-0.801802	1.08944
1.94767	1.21918
1.8764	1.68035
-1.05185	2.94879
-1.83607	2.03119
-2.01739	1.31757
-1.36962	-1.33568
-1.22541	0.91225
-4.99674	1.30028
-1.72972	-1.71827
-2.39459	2.01391
-0.753218	1.013
-1.42048	1.1178
-4.39387	1.79837
-3.92907	1.74046
-4.3187	2.12896
-3.29237	1.06128
-3.15305	3.52553
-3.83905	0.969231
-4.31859	1.80152
3.13721	0.833255
-5.70245	2.32344
-4.20725	0.942836
-6.0175	0.925591
1.57766	0.997011
-0.882643	0.917585
0.978994	1.31459
-2.05261	2.48938
-1.87129	1.89605
-1.13314	0.986754
-1.41121	1.32176
-0.883923	2.70185
-4.02663	1.64956
-0.653113	0.958422
-2.74267	1.75596
-1.60917	1.04221
-3.43281	1.00695
-2.18758	2.03546
-0.788673	1.40491
-3.05586	1.16822
-0.71688	1.99785
-1.41288	1.18728
-4.19087	2.08937
-0.757876	1.8996
-1.53356	1.25022
-4.19041	1.04547
-1.56172	1.02094
-0.953497	1.66119
2.16064	-1.68419
-1.21208	1.51932
-1.45494	1.28087
1.96161	2.17407
-2.66804	1.41103
-0.972338	1.27434
-4.89533	1.80969
-3.44818	1.62596
-0.746784	-1.02927
0.687192	1.24041
-3.07524	0.771059
-1.56026	1.65799
-5.10279	1.725
-2.34644	-0.825792
-1.32405	1.68419
-1.09034	2.08061
1.74294	0.927553
0.828817	2.89441
-1.79788	-2.2008
-1.73099	3.637
0.643574	1.61869
-1.00715	1.46917
-1.45614	1.84082
-1.19507	3.62767
-1.60963	1.63457
-2.35585	-1.82277
-3.77893	0.890095
1.36514	1.36067
0.761564	1.1239
-1.29299	1.28639
-0.640133	2.11064
-4.22353	1.31987
2.13281	1.3495
-3.76859	1.65509
-2.70074	1.26243
-1.38344	2.11415
-0.845317	-1.08184
-1.01237	1.09096
-4.35973	1.36926
-1.62962	1.48672
1.71765	1.46489
-1.42836	0.824363
-3.20237	1.13065
-0.792623	-1.09308
-1.68489	1.56854
-1.01679	0.763111
-2.28089	1.72108
1.92901	1.47044
1.22833	1.16888
-2.35922	0.836956
-0.766418	1.39593
-1.7517	2.7025
-0.73747	1.5115
-1.33932	2.0175
2.00652	1.31957
-1.10714	0.848314
1.10371	1.04731
-0.917031	6.14397
-0.717366	1.01517
-2.97598	1.64022
-0.693977	1.04008
0.935787	0.774275
-3.41942	1.46393
-3.0516	-1.89634
0.915965	1.09467
-0.866553	1.1903
-0.804019	1.18953
-2.48583	1.30152
-3.35772	-1.37463
0.672941	-1.20218
-0.636638	1.62384
-1.36393	1.42263
-1.22361	3.65846
-4.39802	2.66251
1.74953	1.94156
-3.2283	1.29704
-2.44493	-1.25529
-0.743331	2.21554
-0.6798	3.2638
-3.72402	1.26711
-0.63942	0.831486
-1.32235	1.13384
0.899513	1.64846
-0.894015	0.758916
-1.08948	1.28327
1.5981	1.53511
-2.53446	2.59697
-2.74198	1.75133
0.995111	1.60248
-0.720888	1.29434
1.60632	2.19814
-1.88058	1.35756
-2.3676	2.72219
-2.68963	2.96967
-1.12737	1.42944
1.9413	0.946221
-3.44502	1.74824
-2.44872	2.03642
-2.53392	4.30303
-0.951217	1.56468
-1.20953	2.5441
-0.614716	1.01062
-0.748589	1.29392
0.661664	1.23548
-0.964036	0.921349
-1.47414	2.8624
-3.27957	0.941187
0.962322	1.34987
-1.24406	0.742992
-0.67269	1.25201
-1.88947	1.12645
-1.16982	0.952611
-2.68566	0.741818
-0.818876	1.79976
-1.0977	4.99938
-1.72594	0.814508
-2.70588	5.14852
-1.4334	1.09136
	1.1732
	1.32295
	0.951519
	1.81594
	1.27768
	2.73121
	0.827253
	3.99091
	1.71561
	-0.817928
	1.51183
	1.4834
	-0.911299
	0.65119
	1.59405
	1.38042
	0.855077
	0.870483
	0.965837
	3.50952
	2.63446
	1.25802
	0.861452
	0.954823
	0.849902
	1.86292
	1.30671
	1.03695
	2.58436
	2.30652
	2.01954
	2.1871
	2.53951
	1.41483
	-1.89359
	2.07939
	2.371
	-1.21078
	1.6187
	0.684823
	1.87115
	0.960341
	-0.675656
	3.37954
	-0.956079
	0.967251
	3.85596
	1.12566
	0.784769
	5.82567
	0.778403
	1.35379
	1.88835
	1.69722
	-4.89913
	0.823522
	1.11956
	4.13665
	1.75911
	0.816371
	1.75616
	0.749009
	1.12376
	-2.83155
	1.60894
	0.822429
	0.907974
	0.779165
	2.93799
	0.903639
	3.46851
	3.34185
	1.0406
	1.15917
	-1.26716
	1.26354
	1.19185
	-0.971913
	1.58657
	1.25056
	0.744996
	4.50945
	-2.43649
	2.88113
	0.755166
	0.774763
	-1.66699
	1.02722
	2.62659
	2.29854
	0.998294
	-4.58129
	1.05907
	1.0555
	1.00014
	1.20842
	-0.985793
	1.81149
	2.48577
	1.40224
	1.25642
	-1.42403
	3.09475
	1.02714
	1.79193
	1.1324
	1.29547
	3.09361
	1.46863
	1.40002
	0.735226
	1.42779
	-1.2853
	0.921081
	0.997172
	1.28956
	1.27458
	2.24361
	2.01709
	1.23386
	0.824787
	1.39143
	1.60171
	0.816156
	1.71758
	1.10904
	-0.817637
	1.18629
	1.59955
	4.86117
	1.98517
	-1.05536
	-2.71036
	-0.94493
	0.892492
	1.5913
	1.0146
	0.668929
	1.574
	0.884261
	0.734032
	1.86788
	0.804868
	1.04505
	1.7659
	0.896988
	1.04237
	1.65071
	1.45415
	2.85663
	1.12736
	-1.69312
	0.894796
	1.05719
	1.07083
	0.707594
	1.78349
	1.82242
	0.807172
	1.07284
	0.926685
	1.18821
	2.04675
	1.22568
	1.09482
	3.94666
	1.25524
	1.21318
	1.42878
	1.44537
	1.89677
	1.82093
	0.638173
	1.19654
	1.81582
	1.20996
	1.48914
	0.890541
	1.68581
	0.732168
	4.12299
	0.733652
	1.09784
	1.26439
	1.29145
	0.840868
	1.7331
	0.948713
	1.30801
	1.12654
	0.913235
	1.36121
	1.10282
	1.01751
	0.849186
	0.733482
	-0.847715
	1.30442
	1.56421
	1.43773
	1.54425
	1.02877
	1.81962
	1.06276
	1.03808
	0.711029
	1.47467
	-0.592304
	0.586528
	1.34155
	1.38864
	1.0424
	1.40005
	1.20314
	0.763902
	1.59301
	-0.674531
	1.01349
	3.21651
	-1.69552
	-1.01117
	0.605721
	0.884326
	0.659311
	0.756621
	-0.710741
	5.72697
	1.52233
	1.83264
	1.41289
	1.6551
	-1.17701
	0.682042
	1.78894
	-0.61023
	-1.28385
	2.11548
	-0.721683
	2.2668
	0.698009
	1.02899
	0.988174
	0.996374
	0.632326
	-0.639412
	0.929427
	0.923668
	1.36505
	5.46833
	0.687227
	0.818937
	2.96886
	-2.58454
	0.78599
	1.13296
	1.03492
	-1.60672
	1.5242
	0.671765
	1.0574
	0.733717
	1.08037
	1.3344
	0.715471
	-1.24338
	1.17569
	0.988682
	0.900966
	1.08117
	-1.54252
	0.774771
	1.07453
	0.937654
	1.82424
	-0.682099
	0.946923
	1.7417
	0.828061
	2.12403
	0.79256
	1.40222
	4.57784
	-1.16554
	0.976679
	2.04903
	1.2385
	-0.696911
	1.0655
	0.716625
	0.657837
	1.71781
	0.666387
	-0.917706
	-0.628343
	1.07987
	2.89248
	0.719959
	0.644915
	-1.07364
	-1.15814
	0.871848
	0.865424
	1.00989
	-0.626115
	1.29877
	0.613193
	0.757837
	1.15305
	3.41919
	1.77931
	0.929481
	0.950563
	-0.69487
	1.17999
	1.97308
	0.967853
	1.03051
	2.27437
	0.901898
	0.803902
	0.660704
	3.04202
	0.731481
	-1.12089
	0.875903
	2.03625
	-1.63238
	0.820762
	0.893363
	0.939215
	0.619396
	3.01751
	0.88319
	-1.30864
	0.725926
	-0.599285
	2.59049
	1.72877
	1.13966
	1.68048
	-0.886659
	0.896417
	-1.01613
	0.73207
	1.34458
	0.700649
	2.87156
	1.17828
	4.40761
	-0.881951
	0.72167
	1.26628
	1.09862
	1.81648
	-0.653559
	0.723362
	3.00534
	0.750541
	0.713889
	3.2156
	2.11983
	0.63836
	2.05326
	-0.829737
	-0.963211
	-0.622376
	0.656391
	1.0337
	-0.910169
	-0.786331
	0.792646
	1.01379
	0.800671
	2.50681
	2.23749
	1.13967
	2.05432
	-1.27662
	-0.612446
	1.21195
	0.965742

## Sheet: S2-4
Supplementary Table S2-4: Complete differential expression results for glycopeptides (Un-treated: AI vs WT)
Description: Differential expression analysis of all glycopeptides in Un-treated condition
Comparison: AI vs WT in serum-free starvation (un-treated) condition
Method: Limma empirical Bayes moderated t-test
Significance threshold: Padj < 0.05
Column descriptions:
- Average_Expression: Mean log2 intensity across all samples (indicates detection level)
- t_Statistic: Moderated t-statistic from limma (indicates effect size and confidence)
Glycan nomenclature: N=GlcNAc	H=Hexose	F=Fucose	S=Sialic acid	G=Neu5Gc
Example: N4H5F1S2 = 4 GlcNAc	5 hexose	1 fucose	2 sialic acids
Total glycopeptides: 9618
Significant (Padj < 0.05): 3699
Upregulated (AI > WT): 1790
Downregulated (AI < WT): 1909
Glycopeptide_ID	Gene	Glycan_Structure	Log2FC	Average_Expression	t_Statistic	P_Value	Padj	Significant	Direction
DSG2_INATDADEPNTLNSK_N5H4F2S0G0	DSG2	N5H4F2S0G0	-6.45104	15.9146	-42.5945	1.14652e-08	6.41712e-05	TRUE	Down
TSPAN3_TYNGTNPDAASR_N3H6F0S1G0	TSPAN3	N3H6F0S1G0	4.7725	13.4212	41.2388	1.39086e-08	6.41712e-05	TRUE	Up
PSAP_DNATEEEILVYLEK_N2H3F1S0G0	PSAP	N2H3F1S0G0	-4.78042	18.1251	-38.2424	2.18214e-08	6.41712e-05	TRUE	Down
PSAP_TCDWLPKPNMSASCK_N4H4F1S1G0	PSAP	N4H4F1S1G0	5.40503	13.8372	34.0908	4.33175e-08	6.41712e-05	TRUE	Up
CD276_TALFPDLLAQGNASLR_N5H5F0S0G0	CD276	N5H5F0S0G0	-4.33433	14.2612	-33.3765	4.91475e-08	6.41712e-05	TRUE	Down
DSG2_YVQNGTYTVK_N4H5F0S2G0	DSG2	N4H5F0S2G0	4.14444	18.5291	32.7346	5.51802e-08	6.41712e-05	TRUE	Up
GBA1_TYTYADTPDDFQLHNFSLPEEDTK_N4H5F1S1G0	GBA1	N4H5F1S1G0	-4.29398	14.4246	-32.6717	5.58169e-08	6.41712e-05	TRUE	Down
CTSC_ILTNNSQTPILSPQEVVSCSQYAQGCEGGFPYLIAGK_N5H4F0S1G0	CTSC	N5H4F0S1G0	-4.03886	15.5091	-31.9342	6.39549e-08	6.41712e-05	TRUE	Down
CPD_GILNATISVAEINHPVTTYK_N3H6F1S0G0	CPD	N3H6F1S0G0	-5.29469	16.0818	-31.7991	6.55908e-08	6.41712e-05	TRUE	Down
HYOU1_ENGTDTVQEEEESPAEGSK_N3H3F1S0G0	HYOU1	N3H3F1S0G0	-4.84362	16.6879	-29.9587	9.35631e-08	6.41712e-05	TRUE	Down
PSAP_DNATEEEILVYLEK_N4H4F1S1G0	PSAP	N4H4F1S1G0	-3.66869	14.8168	-29.8176	9.62306e-08	6.41712e-05	TRUE	Down
CALU_NATYGYVLDDPDPDDGFNYK_N4H3F1S0G0	CALU	N4H3F1S0G0	-3.7239	17.5817	-29.2893	1.07039e-07	6.41712e-05	TRUE	Down
CPVL_QAIHVGNQTFNDGTIVEK_N2H4F1S0G0	CPVL	N2H4F1S0G0	-3.85145	15.1218	-28.5299	1.2516e-07	6.41712e-05	TRUE	Down
ALCAM_EGDNITLK_N6H7F1S0G0	ALCAM	N6H7F1S0G0	-4.20723	14.2081	-28.5203	1.2541e-07	6.41712e-05	TRUE	Down
SLC39A6_NTNENPQECFNASK_N5H5F1S0G0	SLC39A6	N5H5F1S0G0	-6.49663	14.4508	-28.2661	1.32275e-07	6.41712e-05	TRUE	Down
CPD_HIWSLEISNKPNVSEPEEPK_N4H5F1S1G0	CPD	N4H5F1S1G0	-3.43388	15.6118	-28.2325	1.33215e-07	6.41712e-05	TRUE	Down
ADGRL2_SLGQFLSTENATIK_N4H5F0S1G0	ADGRL2	N4H5F0S1G0	3.56053	14.9631	27.6905	1.49502e-07	6.41712e-05	TRUE	Up
LAMB1_GTNYTVR_N4H5F1S1G0	LAMB1	N4H5F1S1G0	-4.39407	12.5031	-27.537	1.5453e-07	6.41712e-05	TRUE	Down
ZFC3H1_SDTTDSSQGLQDKEQNLTR_N4H6F1S1G0	ZFC3H1	N4H6F1S1G0	3.9897	13.3357	27.3454	1.61084e-07	6.41712e-05	TRUE	Up
M6PR_EAGNHTSGAGLVQINK_N6H3F1S0G0	M6PR	N6H3F1S0G0	6.35153	17.255	27.3116	1.62273e-07	6.41712e-05	TRUE	Up
RCN1_ERVVRPDSELGERPPEDNQSFQYDHEAFLGK_N4H6F1S1G0	RCN1	N4H6F1S1G0	3.38691	15.6128	26.8668	1.78922e-07	6.41712e-05	TRUE	Up
DSG2_INATDADEPNTLNSK_N5H4F1S0G0	DSG2	N5H4F1S0G0	-3.49426	16.4997	-26.742	1.83945e-07	6.41712e-05	TRUE	Down
CRELD2_NANGSYTCEECDSSCVGCTGEGPGNCK_N4H3F0S0G0	CRELD2	N4H3F0S0G0	3.51482	17.093	26.5019	1.94082e-07	6.41712e-05	TRUE	Up
BSG_ALMNGSESR_N3H4F0S1G0	BSG	N3H4F0S1G0	3.17895	15.8404	26.1695	2.09206e-07	6.41712e-05	TRUE	Up
CPD_HIWSLEISNKPNVSEPEEPK_N3H6F0S1G0	CPD	N3H6F0S1G0	3.23312	15.1574	25.8705	2.23997e-07	6.41712e-05	TRUE	Up
WFS1_CLYGEAYPACSPGNTSTAEEELCR_N4H3F0S0G0	WFS1	N4H3F0S0G0	2.96684	14.58	25.8681	2.24119e-07	6.41712e-05	TRUE	Up
TFRC_DFEDLYTPVNGSIVIVR_N4H5F2S1G0	TFRC	N4H5F2S1G0	-3.56517	14.6775	-25.784	2.28502e-07	6.41712e-05	TRUE	Down
PLXNB2_TEAGAFEYVPDPTFENFTGGVK_N4H5F0S1G0	PLXNB2	N4H5F0S1G0	4.18831	15.0033	25.7693	2.29275e-07	6.41712e-05	TRUE	Up
CALU_NATYGYVLDDPDPDDGFNYK_N6H3F1S0G0	CALU	N6H3F1S0G0	-3.12599	16.787	-25.7142	2.32212e-07	6.41712e-05	TRUE	Down
LAMP2_LNSSTIK_N5H6F0S0G0	LAMP2	N5H6F0S0G0	-4.47106	16.4351	-25.5458	2.41456e-07	6.41712e-05	TRUE	Down
LAMP2_LNSSTIK_N4H5F1S1G0	LAMP2	N4H5F1S1G0	-4.01472	14.5337	-25.4969	2.44222e-07	6.41712e-05	TRUE	Down
GBA1_TYTYADTPDDFQLHNFSLPEEDTK_N5H5F1S1G0	GBA1	N5H5F1S1G0	-3.05765	14.6855	-25.2298	2.59994e-07	6.41712e-05	TRUE	Down
SLC3A2_DASSFLAEWQNITK_N4H5F0S1G0	SLC3A2	N4H5F0S1G0	3.56509	18.0433	25.0564	2.70871e-07	6.41712e-05	TRUE	Up
LAMP1_LLNINPNK_N2H11F1S0G0	LAMP1	N2H11F1S0G0	-2.85799	16.4213	-25.0424	2.7177e-07	6.41712e-05	TRUE	Down
ALCAM_NATGDYK_N2H11F1S0G0	ALCAM	N2H11F1S0G0	-3.89451	13.3553	-24.8913	2.81717e-07	6.41712e-05	TRUE	Down
DSG2_INATDADEPNTLNSK_N3H4F0S1G0	DSG2	N3H4F0S1G0	2.90009	15.6461	24.7128	2.94022e-07	6.41712e-05	TRUE	Up
P4HA2_TLTNQTEAELATPEGIYERPVDYLPERDVYESLCR_N4H4F0S1G0	P4HA2	N4H4F0S1G0	3.64714	14.3552	24.696	2.95213e-07	6.41712e-05	TRUE	Up
CALU_NATYGYVLDDPDPDDGFNYK_N4H3F0S0G0	CALU	N4H3F0S0G0	2.54312	17.2415	24.5501	3.05787e-07	6.41712e-05	TRUE	Up
PSAP_DNATEEEILVYLEK_N2H4F1S0G0	PSAP	N2H4F1S0G0	-3.13866	14.8282	-24.485	3.10651e-07	6.41712e-05	TRUE	Down
RCN1_VVRPDSELGERPPEDNQSFQYDHEAFLGK_N4H3F0S0G0	RCN1	N4H3F0S0G0	3.70001	17.8499	24.282	3.26392e-07	6.41712e-05	TRUE	Up
ACP2_QTPEYQNESSR_N4H5F0S2G0	ACP2	N4H5F0S2G0	3.22977	13.1941	24.2809	3.2648e-07	6.41712e-05	TRUE	Up
ASXL3_APFSEGSRNK_N5H6F2S0G0	ASXL3	N5H6F2S0G0	-3.1595	13.5829	-24.2624	3.27957e-07	6.41712e-05	TRUE	Down
ADGRL2_SLGQFLSTENATIK_N3H6F0S1G0	ADGRL2	N3H6F0S1G0	3.97133	17.5729	24.0981	3.41467e-07	6.41712e-05	TRUE	Up
BSG_ILLTCSLNDSATEVTGHR_N3H4F0S1G0	BSG	N3H4F0S1G0	3.27519	15.2062	24.0715	3.43713e-07	6.41712e-05	TRUE	Up
SCARB2_ANIQFGDNGTTISAVSNK_N4H5F0S2G0	SCARB2	N4H5F0S2G0	3.21193	17.8916	24.051	3.45452e-07	6.41712e-05	TRUE	Up
PSAP_TNSTFVQALVEHVK_N3H4F0S1G0	PSAP	N3H4F0S1G0	3.40285	16.0954	24.0243	3.47734e-07	6.41712e-05	TRUE	Up
GBA1_TYTYADTPDDFQLHNFSLPEEDTK_N4H5F0S2G0	GBA1	N4H5F0S2G0	3.26358	16.983	24.0118	3.48812e-07	6.41712e-05	TRUE	Up
GRN_DVECGEGHFCHDNQTCCR_N5H4F2S0G0	GRN	N5H4F2S0G0	-5.52739	12.0248	-23.9993	3.4989e-07	6.41712e-05	TRUE	Down
CD276_DQGSAYANR_N5H5F2S0G0	CD276	N5H5F2S0G0	-3.4198	13.1364	-23.946	3.54544e-07	6.41712e-05	TRUE	Down
TSPAN3_TYNGTNPDAASR_N3H5F0S1G0	TSPAN3	N3H5F0S1G0	2.87345	15.5235	23.8962	3.58947e-07	6.41712e-05	TRUE	Up
CD276_QLVHSFAEGQDQGSAYANR_N4H5F1S1G0	CD276	N4H5F1S1G0	-3.73141	15.0992	-23.8698	3.61317e-07	6.41712e-05	TRUE	Down
SCARB2_ANIQFGDNGTTISAVSNK_N4H5F0S1G0	SCARB2	N4H5F0S1G0	2.80793	16.9771	23.8593	3.62255e-07	6.41712e-05	TRUE	Up
CPD_GILNATISVAEINHPVTTYK_N3H5F0S1G0	CPD	N3H5F0S1G0	2.55261	17.6544	23.7662	3.70762e-07	6.41712e-05	TRUE	Up
RCN1_VVRPDSELGERPPEDNQSFQYDHEAFLGK_N4H4F0S1G0	RCN1	N4H4F0S1G0	3.38063	16.2677	23.7094	3.76066e-07	6.41712e-05	TRUE	Up
PSAP_TNSTFVQALVEHVK_N4H3F1S0G0	PSAP	N4H3F1S0G0	-4.19242	18.0287	-23.6141	3.85165e-07	6.41712e-05	TRUE	Down
LAMP1_NMTFDLPSDATVVLNR_N4H5F0S0G0	LAMP1	N4H5F0S0G0	3.13842	17.237	23.5462	3.918e-07	6.41712e-05	TRUE	Up
MPZL1_DASINIENMQFIHNGTYICDVK_N3H4F1S1G0	MPZL1	N3H4F1S1G0	2.74138	15.732	23.5152	3.94876e-07	6.41712e-05	TRUE	Up
LAMP1_LLNINPNK_N5H5F0S2G0	LAMP1	N5H5F0S2G0	3.55323	16.7586	23.4987	3.96532e-07	6.41712e-05	TRUE	Up
LAMP1_LLNINPNK_N4H5F0S1G0	LAMP1	N4H5F0S1G0	3.07566	19.3713	23.4526	4.01177e-07	6.41712e-05	TRUE	Up
TSPAN3_QLHCCGIHNYSDWENTDWFK_N6H5F1S0G0	TSPAN3	N6H5F1S0G0	4.0321	15.3802	23.4463	4.01818e-07	6.41712e-05	TRUE	Up
PSAP_DNATEEEILVYLEK_N3H4F1S1G0	PSAP	N3H4F1S1G0	-2.91629	17.1207	-23.3549	4.11241e-07	6.41712e-05	TRUE	Down
INSR_HNQSEYEDSAGECCSCPK_N6H4F1S0G0	INSR	N6H4F1S0G0	4.52967	12.9226	23.3318	4.13664e-07	6.41712e-05	TRUE	Up
PIGT_TYAIYDLLDTAMINNSR_N4H3F0S0G0	PIGT	N4H3F0S0G0	2.55385	14.3522	23.124	4.36204e-07	6.49538e-05	TRUE	Up
ECE1_LGGWNITGPWAK_N4H5F0S2G0	ECE1	N4H5F0S2G0	3.82518	16.1349	23.0837	4.4075e-07	6.49538e-05	TRUE	Up
CD276_DQGSAYANR_N4H5F2S1G0	CD276	N4H5F2S1G0	-3.35174	13.0871	-23.0615	4.43264e-07	6.49538e-05	TRUE	Down
LAMP2_LNSSTIK_N4H5F0S1G0	LAMP2	N4H5F0S1G0	3.79847	20.1536	23.0401	4.45722e-07	6.49538e-05	TRUE	Up
TSPAN3_QLHCCGIHNYSDWENTDWFK_N7H4F1S0G0	TSPAN3	N7H4F1S0G0	5.15969	16.3003	22.9016	4.61944e-07	6.62163e-05	TRUE	Up
SORT1_WGSDNTIFFTTYANGSCK_N4H5F0S2G0	SORT1	N4H5F0S2G0	2.64307	16.9177	22.8501	4.68154e-07	6.62163e-05	TRUE	Up
PTK7_DDAGNYTCIASNGPQGQIR_N5H5F1S0G0	PTK7	N5H5F1S0G0	-3.92412	13.9278	-22.7803	4.76732e-07	6.64523e-05	TRUE	Down
CPD_GILNATISVAEINHPVTTYK_N4H5F0S1G0	CPD	N4H5F0S1G0	2.56114	15.6088	22.493	5.13989e-07	6.80036e-05	TRUE	Up
SLC3A2_DASSFLAEWQNITK_N3H6F0S1G0	SLC3A2	N3H6F0S1G0	2.98407	16.4549	22.4521	5.19569e-07	6.80036e-05	TRUE	Up
GRN_DVECGEGHFCHDNQTCCR_N4H5F1S1G0	GRN	N4H5F1S1G0	-3.83814	12.0559	-22.3556	5.33014e-07	6.80036e-05	TRUE	Down
TFRC_DFEDLYTPVNGSIVIVR_N6H6F1S0G0	TFRC	N6H6F1S0G0	-3.79851	15.7464	-22.3437	5.34695e-07	6.80036e-05	TRUE	Down
CPD_NNSNNFDLNR_N3H6F1S0G0	CPD	N3H6F1S0G0	-3.77682	14.4422	-22.339	5.35366e-07	6.80036e-05	TRUE	Down
M6PR_EAGNHTSGAGLVQINK_N7H4F1S0G0	M6PR	N7H4F1S0G0	3.5076	17.6072	22.3272	5.37044e-07	6.80036e-05	TRUE	Up
GBA1_TYTYADTPDDFQLHNFSLPEEDTK_N3H4F0S1G0	GBA1	N3H4F0S1G0	2.93203	15.6239	22.325	5.37354e-07	6.80036e-05	TRUE	Up
DSC2_ANYTILK_N4H5F0S2G0	DSC2	N4H5F0S2G0	2.30269	17.7047	22.0862	5.7272e-07	6.92658e-05	TRUE	Up
PSAP_TCDWLPKPNMSASCK_N4H5F0S2G0	PSAP	N4H5F0S2G0	3.24497	18.548	22.0591	5.76915e-07	6.92658e-05	TRUE	Up
LAMP1_LLNINPNK_N3H5F0S1G0	LAMP1	N3H5F0S1G0	3.09883	18.9684	22.0364	5.80443e-07	6.92658e-05	TRUE	Up
CALU_NATYGYVLDDPDPDDGFNYK_N4H5F0S2G0	CALU	N4H5F0S2G0	3.10354	18.148	22.0167	5.83526e-07	6.92658e-05	TRUE	Up
APLP2_RNQSLSLLYK_N5H4F1S1G0	APLP2	N5H4F1S1G0	-3.32338	16.1459	-21.9794	5.89417e-07	6.92658e-05	TRUE	Down
APMAP_AGPNGTLFVADAYK_N4H4F0S1G0	APMAP	N4H4F0S1G0	3.24274	16.2972	21.9724	5.90538e-07	6.92658e-05	TRUE	Up
CD59_TAVNCSSDFDACLITK_N4H6F3S0G0	CD59	N4H6F3S0G0	4.442	14.1445	21.9149	5.99774e-07	6.9325e-05	TRUE	Up
IKBIP_ISNLTIVQAEIK_N4H3F1S0G0	IKBIP	N4H3F1S0G0	-2.84975	14.3668	-21.8172	6.15857e-07	6.9325e-05	TRUE	Down
CADM1_DVTVIEGEVATISCQVNK_N7H7F4S0G0	CADM1	N7H7F4S0G0	-3.18394	13.2255	-21.7082	6.34411e-07	6.9325e-05	TRUE	Down
CALU_NATYGYVLDDPDPDDGFNYK_N6H4F0S0G0	CALU	N6H4F0S0G0	-3.14678	14.8524	-21.6741	6.40358e-07	6.9325e-05	TRUE	Down
PSAP_TNSTFVQALVEHVK_N4H5F1S0G0	PSAP	N4H5F1S0G0	-2.50841	15.6895	-21.6365	6.46978e-07	6.9325e-05	TRUE	Down
ADAM10_EGICNGFTALCPASDPKPNFTDCNR_N4H5F0S1G0	ADAM10	N4H5F0S1G0	2.76099	17.1249	21.6246	6.49092e-07	6.9325e-05	TRUE	Up
TLR3_SEELDIFANSSLK_N4H5F0S2G0	TLR3	N4H5F0S2G0	2.49007	13.3388	21.5704	6.58813e-07	6.9325e-05	TRUE	Up
ADGRE5_LSAVNSIFLSHNNTK_N3H5F0S1G0	ADGRE5	N3H5F0S1G0	3.78697	15.0922	21.5602	6.60648e-07	6.9325e-05	TRUE	Up
PSAP_TNSTFVQALVEHVK_N4H5F1S1G0	PSAP	N4H5F1S1G0	-4.59845	16.3938	-21.5585	6.60957e-07	6.9325e-05	TRUE	Down
NRCAM_VNVVNSTLAEVHWDPVPLK_N4H5F0S2G0	NRCAM	N4H5F0S2G0	3.29904	15.6525	21.5466	6.63122e-07	6.9325e-05	TRUE	Up
PSAP_TNSTFVQALVEHVK_N4H5F0S2G0	PSAP	N4H5F0S2G0	2.83553	18.0609	21.3978	6.9091e-07	6.94243e-05	TRUE	Up
LAMP2_TYKTVTISDHGTVTYNGSICGDDQNGPK_N5H5F2S1G0	LAMP2	N5H5F2S1G0	-6.88141	15.8625	-21.3409	7.0189e-07	6.94243e-05	TRUE	Down
CLN5_IFLYSGEPTYLGNETSVFGPTGNK_N4H8F0S0G0	CLN5	N4H8F0S0G0	2.38142	13.3423	21.3379	7.02481e-07	6.94243e-05	TRUE	Up
TSPAN3_NQSVPLSCCR_N4H6F2S0G0	TSPAN3	N4H6F2S0G0	-2.48561	11.5521	-21.3244	7.05123e-07	6.94243e-05	TRUE	Down
COLEC12_HTDDLTSLNNTLANIR_N4H5F0S2G0	COLEC12	N4H5F0S2G0	3.35251	14.9317	21.3136	7.07246e-07	6.94243e-05	TRUE	Up
ITGB1_KDTCTQECSYFNITK_N4H5F0S2G0	ITGB1	N4H5F0S2G0	3.74737	16.0699	21.2242	7.25072e-07	6.94243e-05	TRUE	Up
DSC3_NELYNITVLAIDK_N3H5F0S1G0	DSC3	N3H5F0S1G0	3.20595	15.7909	21.1806	7.33955e-07	6.94243e-05	TRUE	Up
RCN1_VVRPDSELGERPPEDNQSFQYDHEAFLGK_N7H3F1S0G0	RCN1	N7H3F1S0G0	3.77987	19.6804	21.1775	7.34591e-07	6.94243e-05	TRUE	Up
ALCAM_NATGDYK_N4H5F2S0G0	ALCAM	N4H5F2S0G0	-4.28273	12.4675	-21.1659	7.3697e-07	6.94243e-05	TRUE	Down
CERS2_LWLPVNLTWADLEDRDGR_N4H3F0S0G0	CERS2	N4H3F0S0G0	3.02328	15.8679	21.0443	7.62547e-07	6.94243e-05	TRUE	Up
PTGFRN_NVSVAEGK_N4H5F1S1G0	PTGFRN	N4H5F1S1G0	-4.09959	14.7182	-21.0258	7.66519e-07	6.94243e-05	TRUE	Down
INSR_HNQSEYEDSAGECCSCPK_N5H6F1S0G0	INSR	N5H6F1S0G0	-4.87035	12.4497	-20.9809	7.76294e-07	6.94243e-05	TRUE	Down
HYOU1_DINTTAQNIMFYDMGSGSTVCTIVTYQMVK_N4H3F0S0G0	HYOU1	N4H3F0S0G0	2.58352	13.5687	20.9679	7.79142e-07	6.94243e-05	TRUE	Up
IGF2R_NGSSIVDLSPLIHR_N3H6F0S1G0	IGF2R	N3H6F0S1G0	2.96817	16.6545	20.9578	7.81367e-07	6.94243e-05	TRUE	Up
PSAP_LIDNNKTEK_N2H4F1S0G0	PSAP	N2H4F1S0G0	-3.5522	14.0743	-20.9049	7.93152e-07	6.94243e-05	TRUE	Down
PCDH9_LVVNISDLGYPK_N3H6F0S1G0	PCDH9	N3H6F0S1G0	2.59794	16.3029	20.8915	7.96167e-07	6.94243e-05	TRUE	Up
PSAP_DNATEEEILVYLEK_N3H4F0S1G0	PSAP	N3H4F0S1G0	3.65491	17.4371	20.8529	8.04929e-07	6.94243e-05	TRUE	Up
TSPAN3_QLHCCGIHNYSDWENTDWFK_N4H5F0S2G0	TSPAN3	N4H5F0S2G0	2.85524	17.6297	20.8436	8.07062e-07	6.94243e-05	TRUE	Up
ATP1B3_NLTVCPDGALFEQK_N5H6F2S0G0	ATP1B3	N5H6F2S0G0	-2.42099	15.0618	-20.8245	8.11458e-07	6.94243e-05	TRUE	Down
CADM1_FQLLNFSSSELK_N2H11F1S0G0	CADM1	N2H11F1S0G0	-2.53995	15.4761	-20.7838	8.20909e-07	6.94243e-05	TRUE	Down
NAGLU_SVYNCSGEACR_N5H4F0S0G0	NAGLU	N5H4F0S0G0	-2.89634	11.19	-20.7549	8.27698e-07	6.94243e-05	TRUE	Down
ITGB1_LRNPCTSEQNCTSPFSYK_N4H5F0S1G0	ITGB1	N4H5F0S1G0	3.36325	16.2623	20.7514	8.28521e-07	6.94243e-05	TRUE	Up
CD63_CCGAANYTDWEK_N4H5F0S0G0	CD63	N4H5F0S0G0	3.39025	14.546	20.7447	8.30089e-07	6.94243e-05	TRUE	Up
ALCAM_EGDNITLK_N6H6F1S1G0	ALCAM	N6H6F1S1G0	-2.58525	14.727	-20.5967	8.66041e-07	7.06034e-05	TRUE	Down
IGF2R_AACAVKPQEVQMVNGTITNPINGK_N4H5F0S2G0	IGF2R	N4H5F0S2G0	2.94668	18.3695	20.5964	8.66106e-07	7.06034e-05	TRUE	Up
PTGFRN_VAEAVSSPAGVGVTWLEPDYQVYLNASK_N5H5F1S0G0	PTGFRN	N5H5F1S0G0	-2.56306	15.2216	-20.596	8.66209e-07	7.06034e-05	TRUE	Down
PSAP_DNATEEEILVYLEK_N4H4F0S0G0	PSAP	N4H4F0S0G0	2.49629	15.3965	20.5477	8.78326e-07	7.09894e-05	TRUE	Up
CTSC_ILTNNSQTPILSPQEVVSCSQYAQGCEGGFPYLIAGK_N5H5F1S0G0	CTSC	N5H5F1S0G0	-3.78805	14.4803	-20.3878	9.19881e-07	7.37285e-05	TRUE	Down
RMI1_SIERFSHNPNTTNNFSLTCK_N4H6F1S1G0	RMI1	N4H6F1S1G0	3.86876	16.5916	20.3258	9.36584e-07	7.44468e-05	TRUE	Up
SLIT2_ITCVGNDSFIGLSSVR_N5H4F0S1G0	SLIT2	N5H4F0S1G0	2.9185	13.7858	20.2724	9.51282e-07	7.47864e-05	TRUE	Up
IGF2R_GYPCGGNK_N4H5F0S2G0	IGF2R	N4H5F0S2G0	3.2513	17.3895	20.2475	9.58222e-07	7.47864e-05	TRUE	Up
LAMP1_NMTFDLPSDATVVLNR_N4H4F0S0G0	LAMP1	N4H4F0S0G0	2.26823	16.6563	20.2263	9.64183e-07	7.47864e-05	TRUE	Up
MRC2_VTPACNTSLPAQR_N4H5F2S1G0	MRC2	N4H5F2S1G0	-2.58569	12.0398	-20.1059	9.98832e-07	7.68542e-05	TRUE	Down
ITGB1_LRNPCTSEQNCTSPFSYK_N3H5F0S1G0	ITGB1	N3H5F0S1G0	3.5486	14.3765	20.0014	1.03009e-06	7.86306e-05	TRUE	Up
ALCAM_NATGDYK_N4H5F0S1G0	ALCAM	N4H5F0S1G0	3.38122	14.9213	19.9573	1.04363e-06	7.89334e-05	TRUE	Up
CXADR_SGDASINVTNLQLSDIGTYQCK_N5H5F0S0G0	CXADR	N5H5F0S0G0	-2.4355	14.6133	-19.9352	1.05048e-06	7.89334e-05	TRUE	Down
GRN_DVECGEGHFCHDNQTCCR_N5H5F1S0G0	GRN	N5H5F1S0G0	-4.13385	13.9306	-19.902	1.06088e-06	7.90274e-05	TRUE	Down
LAMP1_GHTLTLNFTR_N3H6F0S1G0	LAMP1	N3H6F0S1G0	2.93389	20.2755	19.8332	1.08285e-06	7.90274e-05	TRUE	Up
TFRC_DFEDLYTPVNGSIVIVR_N3H6F0S1G0	TFRC	N3H6F0S1G0	3.07901	15.5086	19.8132	1.08931e-06	7.90274e-05	TRUE	Up
SCN3B_AEEAAQENASDYLAIPSENK_N3H7F1S0G0	SCN3B	N3H7F1S0G0	3.56731	15.472	19.809	1.09068e-06	7.90274e-05	TRUE	Up
CADM1_FQLLNFSSSELK_N4H5F0S1G0	CADM1	N4H5F0S1G0	2.31215	17.1742	19.7608	1.10651e-06	7.90274e-05	TRUE	Up
ECE1_HLLENSTASVSEAERK_N3H6F0S1G0	ECE1	N3H6F0S1G0	3.55033	14.9043	19.7343	1.11531e-06	7.90274e-05	TRUE	Up
TSPAN3_NQSVPLSCCR_N3H5F2S0G0	TSPAN3	N3H5F2S0G0	-2.77786	10.9209	-19.7121	1.12276e-06	7.90274e-05	TRUE	Down
RCN1_VVRPDSELGERPPEDNQSFQYDHEAFLGK_N3H4F0S1G0	RCN1	N3H4F0S1G0	2.4144	15.7557	19.6844	1.13214e-06	7.90274e-05	TRUE	Up
ECE1_LGGWNITGPWAK_N4H5F1S2G0	ECE1	N4H5F1S2G0	-2.09321	16.2211	-19.6797	1.13375e-06	7.90274e-05	TRUE	Down
CPD_FANEYPNITR_N4H5F0S2G0	CPD	N4H5F0S2G0	2.65164	17.06	19.6658	1.13848e-06	7.90274e-05	TRUE	Up
HYOU1_VFGSQNLTTVK_N4H4F0S1G0	HYOU1	N4H4F0S1G0	2.09112	14.9844	19.6552	1.14211e-06	7.90274e-05	TRUE	Up
ALCAM_DRLNLSENYTLSISNAR_N5H4F2S0G0	ALCAM	N5H4F2S0G0	-3.19884	14.6025	-19.6212	1.15387e-06	7.92706e-05	TRUE	Down
PSAP_DNATEEEILVYLEK_N2H3F0S0G0	PSAP	N2H3F0S0G0	2.79399	17.3762	19.5529	1.17787e-06	8.01354e-05	TRUE	Up
VWA5B1_GHPRLLFVITDGAVNNTGK_N6H7F2S0G0	VWA5B1	N6H7F2S0G0	4.36772	14.5143	19.5382	1.18312e-06	8.01354e-05	TRUE	Up
MAN2B1_TPLVQEVHQNFSAWCSQVVR_N4H3F0S1G0	MAN2B1	N4H3F0S1G0	2.23713	16.174	19.5064	1.19456e-06	8.03443e-05	TRUE	Up
CD276_TALFPDLLAQGNASLR_N4H5F1S0G0	CD276	N4H5F1S0G0	-2.35606	15.5603	-19.4818	1.20352e-06	8.0385e-05	TRUE	Down
ATP1B3_NLTVCPDGALFEQK_N5H6F1S3G0	ATP1B3	N5H6F1S3G0	-2.46165	16.5268	-19.4128	1.22902e-06	8.14014e-05	TRUE	Down
PSAP_DNATEEEILVYLEK_N4H5F0S1G0	PSAP	N4H5F0S1G0	3.21931	17.3578	19.3951	1.23566e-06	8.14014e-05	TRUE	Up
IGF2R_MSVINFECNK_N4H5F0S2G0	IGF2R	N4H5F0S2G0	2.37955	17.1181	19.3712	1.24469e-06	8.14381e-05	TRUE	Up
NCAM1_NISSEEK_N7H7F1S0G0	NCAM1	N7H7F1S0G0	-3.76986	11.6488	-19.3486	1.2533e-06	8.14475e-05	TRUE	Down
NRCAM_FNHTQTIQQK_N3H6F0S1G0	NRCAM	N3H6F0S1G0	4.58535	13.3101	19.2853	1.27778e-06	8.24299e-05	TRUE	Up
HSP90B1_HNNDTQHIWESDSNEFSVIADPR_N5H3F1S0G0	HSP90B1	N5H3F1S0G0	-3.94553	14.6505	-19.2656	1.28556e-06	8.24299e-05	TRUE	Down
SLC39A6_NTNENPQECFNASK_N4H5F2S0G0	SLC39A6	N4H5F2S0G0	-4.691	12.3038	-19.205	1.30969e-06	8.29494e-05	TRUE	Down
SLC7A1_NWQLTEEDFGNTSGR_N4H5F0S2G0	SLC7A1	N4H5F0S2G0	2.94686	15.8308	19.1693	1.32417e-06	8.29494e-05	TRUE	Up
EMP3_ESLNLWYDCTWNNDTK_N4H5F0S2G0	EMP3	N4H5F0S2G0	2.08415	16.0839	19.1066	1.35003e-06	8.29494e-05	TRUE	Up
CADM1_VDDEMPQHAVLSGPNLFINNLNK_N4H5F0S2G0	CADM1	N4H5F0S2G0	2.25786	18.2843	19.105	1.35069e-06	8.29494e-05	TRUE	Up
PSAP_DNATEEEILVYLEK_N3H6F0S1G0	PSAP	N3H6F0S1G0	3.50947	15.6229	19.1048	1.35078e-06	8.29494e-05	TRUE	Up
CEMIP2_QNGSLSK_N3H6F0S1G0	CEMIP2	N3H6F0S1G0	2.2968	13.0097	19.0974	1.35387e-06	8.29494e-05	TRUE	Up
CPD_DLDTDFTNNASQPETK_N3H5F0S1G0	CPD	N3H5F0S1G0	-3.36169	10.9381	-19.097	1.35403e-06	8.29494e-05	TRUE	Down
ITGA2_YFFNVSDEAALLEK_N6H4F0S0G0	ITGA2	N6H4F0S0G0	2.02875	13.1086	19.0611	1.36916e-06	8.3086e-05	TRUE	Up
CPD_NNSNNFDLNR_N3H6F2S0G0	CPD	N3H6F2S0G0	-3.2284	12.7766	-19.0318	1.38165e-06	8.3086e-05	TRUE	Down
GRN_DVECGEGHFCHDNQTCCR_N4H3F1S0G0	GRN	N4H3F1S0G0	-3.75946	11.0985	-19.0106	1.39078e-06	8.3086e-05	TRUE	Down
LAMP1_LLNINPNK_N3H6F0S1G0	LAMP1	N3H6F0S1G0	2.36582	19.2729	19.0106	1.39081e-06	8.3086e-05	TRUE	Up
INSR_HNQSEYEDSAGECCSCPK_N6H5F1S0G0	INSR	N6H5F1S0G0	3.8557	12.7204	18.8877	1.4451e-06	8.57963e-05	TRUE	Up
PLD3_DNHTHSDIQVK_N4H5F0S2G0	PLD3	N4H5F0S2G0	4.60051	15.9057	18.8436	1.46519e-06	8.62045e-05	TRUE	Up
ITGA5_ANTSQPGVLQGGAVYLCPWGASPTQCTPIEFDSK_N5H5F1S0G0	ITGA5	N5H5F1S0G0	-2.5774	14.9551	-18.8333	1.4699e-06	8.62045e-05	TRUE	Down
BSG_ILLTCSLNDSATEVTGHR_N5H4F0S1G0	BSG	N5H4F0S1G0	2.64355	14.5986	18.741	1.51316e-06	8.82033e-05	TRUE	Up
PLXNB2_SCVAVTSAQPQNMSR_N5H5F0S0G0	PLXNB2	N5H5F0S0G0	-4.83313	13.7601	-18.672	1.54648e-06	8.90565e-05	TRUE	Down
B4GAT1_NELVQLYQVGEVRPFYYGLCTPCQAPTNYSR_N4H5F0S2G0	B4GAT1	N4H5F0S2G0	2.71795	15.4166	18.666	1.5494e-06	8.90565e-05	TRUE	Up
CADM1_FQLLNFSSSELK_N4H5F0S2G0	CADM1	N4H5F0S2G0	2.57211	16.928	18.6442	1.56012e-06	8.90565e-05	TRUE	Up
LRP1_LTSCATNASICGDEAR_N4H5F0S1G0	LRP1	N4H5F0S1G0	2.56556	14.007	18.6223	1.57101e-06	8.90565e-05	TRUE	Up
LAMP1_LLNINPNK_N3H4F0S0G0	LAMP1	N3H4F0S0G0	2.53001	15.4347	18.6161	1.57409e-06	8.90565e-05	TRUE	Up
ATG7_GGMGPRMVNLSECMDPK_N4H6F2S0G0	ATG7	N4H6F2S0G0	-2.09748	13.9399	-18.5913	1.58652e-06	8.92347e-05	TRUE	Down
LMBRD1_NQNGTFK_N3H6F0S0G0	LMBRD1	N3H6F0S0G0	-3.64292	14.1075	-18.5637	1.60048e-06	8.93096e-05	TRUE	Down
ITGA1_SENASLVLSSSNQK_N4H7F1S0G0	ITGA1	N4H7F1S0G0	-4.50613	15.4895	-18.552	1.60642e-06	8.93096e-05	TRUE	Down
ALCAM_LGDCISEDSYPDGNITWYR_N5H5F0S2G0	ALCAM	N5H5F0S2G0	2.737	14.1853	18.5331	1.61612e-06	8.93326e-05	TRUE	Up
LAMP1_LLNINPNK_N6H7F2S0G0	LAMP1	N6H7F2S0G0	-1.95772	16.0307	-18.4693	1.64934e-06	9.00288e-05	TRUE	Down
CD63_NNHTASILDR_N4H5F0S2G0	CD63	N4H5F0S2G0	2.53412	17.2803	18.4368	1.66659e-06	9.00288e-05	TRUE	Up
DSG2_INATDADEPNTLNSK_N5H4F1S1G0	DSG2	N5H4F1S1G0	-2.85314	17.1345	-18.4221	1.67446e-06	9.00288e-05	TRUE	Down
ECE1_LGGWNITGPWAK_N6H7F0S1G0	ECE1	N6H7F0S1G0	-3.11726	13.3152	-18.4068	1.68268e-06	9.00288e-05	TRUE	Down
ADGRE5_LSAVNSIFLSHNNTK_N4H5F0S2G0	ADGRE5	N4H5F0S2G0	3.58368	17.069	18.3862	1.69383e-06	9.00288e-05	TRUE	Up
PSAP_DNATEEEILVYLEK_N3H4F0S0G0	PSAP	N3H4F0S0G0	3.14415	17.3564	18.3675	1.70401e-06	9.00288e-05	TRUE	Up
NCR3LG1_YMCESSGFYPEAINITWEK_N4H5F0S2G0	NCR3LG1	N4H5F0S2G0	2.42371	16.6197	18.3638	1.70607e-06	9.00288e-05	TRUE	Up
DSG2_YVQNGTYTVK_N4H5F1S0G0	DSG2	N4H5F1S0G0	-4.88251	13.9235	-18.3526	1.7122e-06	9.00288e-05	TRUE	Down
SLC3A2_SLVTQYLNATGNR_N4H5F0S2G0	SLC3A2	N4H5F0S2G0	2.94993	18.2427	18.3512	1.71296e-06	9.00288e-05	TRUE	Up
PTGFRN_ELDLTCNITTDRADDVRPEVTWSFSR_N4H5F0S1G0	PTGFRN	N4H5F0S1G0	2.62022	15.8289	18.3178	1.73149e-06	9.04616e-05	TRUE	Up
ALCAM_LGDCISEDSYPDGNITWYR_N4H5F0S1G0	ALCAM	N4H5F0S1G0	2.94383	16.597	18.2672	1.75998e-06	9.04616e-05	TRUE	Up
LAMP1_DNTTVTR_N4H5F1S1G0	LAMP1	N4H5F1S1G0	-3.88472	13.8272	-18.249	1.77032e-06	9.04616e-05	TRUE	Down
ADGRE5_LSAVNSIFLSHNNTK_N5H5F1S0G0	ADGRE5	N5H5F1S0G0	-3.16705	15.2669	-18.2428	1.77389e-06	9.04616e-05	TRUE	Down
ATP1B3_NLTVCPDGALFEQK_N4H5F0S2G0	ATP1B3	N4H5F0S2G0	3.60959	20.4983	18.2263	1.78337e-06	9.04616e-05	TRUE	Up
CD276_DQGSAYANR_N4H5F1S2G0	CD276	N4H5F1S2G0	-3.6855	12.3975	-18.2147	1.79008e-06	9.04616e-05	TRUE	Down
LAMP2_LNSSTIK_N5H5F1S2G0	LAMP2	N5H5F1S2G0	-3.05744	15.188	-18.197	1.80038e-06	9.04616e-05	TRUE	Down
ALCAM_NATVVWMK_N5H4F2S1G0	ALCAM	N5H4F2S1G0	-2.37573	16.4764	-18.1927	1.80288e-06	9.04616e-05	TRUE	Down
CD47_GRDIYTFDGALNK_N4H5F0S1G0	CD47	N4H5F0S1G0	2.77056	13.5039	18.1872	1.80612e-06	9.04616e-05	TRUE	Up
BSG_ALMNGSESR_N5H5F0S2G0	BSG	N5H5F0S2G0	2.46205	15.3645	18.1716	1.81525e-06	9.04616e-05	TRUE	Up
LRP1_LTSCATNASICGDEAR_N4H5F0S2G0	LRP1	N4H5F0S2G0	2.17089	13.9945	18.1113	1.85122e-06	9.10153e-05	TRUE	Up
ADAM10_EGICNGFTALCPASDPKPNFTDCNR_N4H5F0S2G0	ADAM10	N4H5F0S2G0	2.81618	16.3297	18.0957	1.86066e-06	9.10153e-05	TRUE	Up
LAMP1_LLNINPNK_N3H4F0S1G0	LAMP1	N3H4F0S1G0	2.24421	17.3597	18.0944	1.86145e-06	9.10153e-05	TRUE	Up
IGF2R_TEGENCTVFDSQAGFSFDLSPLTK_N5H5F1S0G0	IGF2R	N5H5F1S0G0	-2.04553	16.0882	-18.0847	1.86735e-06	9.10153e-05	TRUE	Down
TFRC_DFEDLYTPVNGSIVIVR_N4H5F0S1G0	TFRC	N4H5F0S1G0	2.55934	16.9458	18.0622	1.88106e-06	9.10153e-05	TRUE	Up
LNPEP_SALLEFACTHNLGNCSTTAMK_N4H5F0S1G0	LNPEP	N4H5F0S1G0	4.00612	16.7045	18.0588	1.88314e-06	9.10153e-05	TRUE	Up
FLT3_VMNATAYGISK_N4H6F1S1G0	FLT3	N4H6F1S1G0	3.89783	16.1651	18.0325	1.89939e-06	9.11585e-05	TRUE	Up
CLN5_NIETNYTR_N3H6F0S1G0	CLN5	N3H6F0S1G0	2.62985	14.3572	18.0234	1.90506e-06	9.11585e-05	TRUE	Up
TFRC_KDFEDLYTPVNGSIVIVR_N4H5F0S2G0	TFRC	N4H5F0S2G0	3.42948	13.3543	17.9316	1.96333e-06	9.25017e-05	TRUE	Up
RCN1_VVRPDSELGERPPEDNQSFQYDHEAFLGK_N4H4F0S0G0	RCN1	N4H4F0S0G0	1.94484	15.5455	17.9219	1.9696e-06	9.25017e-05	TRUE	Up
PODXL_QLVLNLTGNTLCAGGASDEK_N4H5F0S2G0	PODXL	N4H5F0S2G0	2.53777	16.1309	17.8983	1.98494e-06	9.25017e-05	TRUE	Up
CADM1_FQLLNFSSSELK_N4H5F1S1G0	CADM1	N4H5F1S1G0	-2.1264	15.3633	-17.8902	1.99021e-06	9.25017e-05	TRUE	Down
CD276_VVLGANGTYSCLVR_N4H5F0S2G0	CD276	N4H5F0S2G0	2.15182	17.8427	17.8898	1.99052e-06	9.25017e-05	TRUE	Up
LAMP1_LLNINPNK_N4H5F0S2G0	LAMP1	N4H5F0S2G0	2.48829	19.0184	17.8786	1.99788e-06	9.25017e-05	TRUE	Up
RCN1_VVRPDSELGERPPEDNQSFQYDHEAFLGK_N2H8F1S0G0	RCN1	N2H8F1S0G0	-3.88867	15.1403	-17.8747	2.00045e-06	9.25017e-05	TRUE	Down
ITGB1_LRNPCTSEQNCTSPFSYK_N4H5F0S2G0	ITGB1	N4H5F0S2G0	3.05392	16.4177	17.8585	2.01111e-06	9.25497e-05	TRUE	Up
ATP1B3_LHVGYLQPLVAVQVSFAPNNTGK_N6H7F0S2G0	ATP1B3	N6H7F0S2G0	2.02888	17.7632	17.8195	2.03719e-06	9.33034e-05	TRUE	Up
PSAP_TCDWLPKPNMSASCK_N4H3F1S0G0	PSAP	N4H3F1S0G0	-2.73146	14.3945	-17.7636	2.07526e-06	9.43621e-05	TRUE	Down
LAMP1_GHTLTLNFTR_N3H6F1S0G0	LAMP1	N3H6F1S0G0	-1.84426	15.6853	-17.754	2.08194e-06	9.43621e-05	TRUE	Down
ALCAM_NATGDYK_N5H6F1S0G0	ALCAM	N5H6F1S0G0	-4.09337	13.1906	-17.7319	2.09723e-06	9.43621e-05	TRUE	Down
DSG2_INATDADEPNTLNSK_N3H4F1S0G0	DSG2	N3H4F1S0G0	-2.31327	15.0124	-17.7286	2.09955e-06	9.43621e-05	TRUE	Down
TMEM87A_LFQNCSELFK_N4H5F0S2G0	TMEM87A	N4H5F0S2G0	2.91728	16.2501	17.6725	2.13914e-06	9.56942e-05	TRUE	Up
CTSC_DVNCSVMGPQEK_N5H5F1S0G0	CTSC	N5H5F1S0G0	-3.53718	13.1542	-17.6447	2.15906e-06	9.61381e-05	TRUE	Down
TSPAN3_TYNGTNPDAASR_N4H5F0S2G0	TSPAN3	N4H5F0S2G0	2.14124	17.1475	17.5967	2.19399e-06	9.69318e-05	TRUE	Up
CD63_CCGAANYTDWEK_N5H6F0S1G0	CD63	N5H6F0S1G0	4.2266	12.7787	17.5858	2.20205e-06	9.69318e-05	TRUE	Up
RCN1_VVRPDSELGERPPEDNQSFQYDHEAFLGK_N4H5F0S2G0	RCN1	N4H5F0S2G0	2.25839	17.5193	17.5738	2.21092e-06	9.69318e-05	TRUE	Up
NPC1_DADACNATNWIEYMFNK_N4H5F0S0G0	NPC1	N4H5F0S0G0	-2.80392	16.3032	-17.5258	2.24678e-06	9.69318e-05	TRUE	Down
BSG_ILLTCSLNDSATEVTGHR_N2H8F1S0G0	BSG	N2H8F1S0G0	-3.40934	14.5298	-17.5025	2.26445e-06	9.69318e-05	TRUE	Down
ALCAM_EGDNITLK_N2H11F1S0G0	ALCAM	N2H11F1S0G0	-1.88375	16.6445	-17.4737	2.28652e-06	9.69318e-05	TRUE	Down
PTGFRN_NVSVAEGK_N3H6F0S1G0	PTGFRN	N3H6F0S1G0	2.62354	13.3951	17.4729	2.28715e-06	9.69318e-05	TRUE	Up
ROBO1_VWCLGNETR_N3H6F1S0G0	ROBO1	N3H6F1S0G0	-2.32591	13.5141	-17.4642	2.29388e-06	9.69318e-05	TRUE	Down
CACNA2D1_ISDNNTEFLLNFNEFIDRK_N4H5F0S1G0	CACNA2D1	N4H5F0S1G0	3.22998	15.4249	17.4637	2.2943e-06	9.69318e-05	TRUE	Up
APLP2_RNQSLSLLYK_N4H5F0S2G0	APLP2	N4H5F0S2G0	2.0644	17.0534	17.4557	2.3005e-06	9.69318e-05	TRUE	Up
LAMP2_WQMNFTVR_N3H6F0S1G0	LAMP2	N3H6F0S1G0	2.22559	16.1147	17.4442	2.30942e-06	9.69318e-05	TRUE	Up
DSC2_ANYTILK_N5H5F0S2G0	DSC2	N5H5F0S2G0	2.80891	13.4685	17.4398	2.31282e-06	9.69318e-05	TRUE	Up
CADM1_VSLTNVSISDEGR_N7H7F1S0G0	CADM1	N7H7F1S0G0	-2.22007	13.6609	-17.4366	2.31536e-06	9.69318e-05	TRUE	Down
ALCAM_LGDCISEDSYPDGNITWYR_N4H5F2S0G0	ALCAM	N4H5F2S0G0	-3.3551	15.9932	-17.4332	2.31798e-06	9.69318e-05	TRUE	Down
ITGB1_DTCTQECSYFNITK_N4H5F0S2G0	ITGB1	N4H5F0S2G0	2.41392	17.6815	17.3728	2.36586e-06	9.80174e-05	TRUE	Up
ITGA5_EPLSDPVGTCYLSTDNFTR_N5H4F1S0G0	ITGA5	N5H4F1S0G0	-2.04856	13.3962	-17.3673	2.37025e-06	9.80174e-05	TRUE	Down
CLPTM1L_TVNVSVPK_N4H4F0S1G0	CLPTM1L	N4H4F0S1G0	2.8143	16.5791	17.3621	2.37451e-06	9.80174e-05	TRUE	Up
CD276_TALFPDLLAQGNASLR_N5H4F1S0G0	CD276	N5H4F1S0G0	-2.2226	16.4575	-17.3019	2.42354e-06	9.95121e-05	TRUE	Down
GLA_LGIYADVGNK_N5H4F0S2G0	GLA	N5H4F0S2G0	2.0467	16.3649	17.2924	2.43141e-06	9.95121e-05	TRUE	Up
ALCAM_IIISPEENVTLTCTAENQLER_N4H5F1S2G0	ALCAM	N4H5F1S2G0	-2.90297	15.771	-17.2789	2.44258e-06	9.95455e-05	TRUE	Down
CXADR_SGDASINVTNLQLSDIGTYQCK_N2H10F0S0G0	CXADR	N2H10F0S0G0	-2.18386	13.6208	-17.2116	2.49931e-06	0.000101428	TRUE	Down
DSG2_YVQNGTYTVK_N4H5F1S2G0	DSG2	N4H5F1S2G0	-2.66278	17.6984	-17.15	2.55265e-06	0.000103157	TRUE	Down
TSPAN3_NQSVPLSCCR_N4H7F0S0G0	TSPAN3	N4H7F0S0G0	-3.61238	12.3935	-17.0893	2.60651e-06	0.000104893	TRUE	Down
POMT1_FVHVNTSAVLK_N2H9F0S0G0	POMT1	N2H9F0S0G0	-2.74571	16.2216	-17.0671	2.62651e-06	0.000105257	TRUE	Down
TSPAN3_TYNGTNPDAASR_N4H5F0S1G0	TSPAN3	N4H5F0S1G0	2.44011	14.5989	17.0517	2.64054e-06	0.00010538	TRUE	Up
SETD2_QQEELPIYSSDFEDVPNK_N4H7F0S0G0	SETD2	N4H7F0S0G0	4.15743	17.6955	16.9908	2.69672e-06	0.000105897	TRUE	Up
CPD_DLDTDFTNNASQPETK_N5H5F1S0G0	CPD	N5H5F1S0G0	-4.23432	15.6191	-16.9657	2.72022e-06	0.000105897	TRUE	Down
ITGAV_ANTTQPGIVEGGQVLK_N3H5F0S1G0	ITGAV	N3H5F0S1G0	3.29482	16.6147	16.9421	2.7426e-06	0.000105897	TRUE	Up
EPHA4_GSCVNNSEEK_N4H5F0S2G0	EPHA4	N4H5F0S2G0	2.48984	13.5254	16.9419	2.74284e-06	0.000105897	TRUE	Up
GRN_DVECGEGHFCHDNQTCCR_N4H4F1S0G0	GRN	N4H4F1S0G0	-4.84133	11.5206	-16.9338	2.75056e-06	0.000105897	TRUE	Down
SLC7A1_LCLNNDTK_N4H5F0S2G0	SLC7A1	N4H5F0S2G0	2.23482	18.235	16.9253	2.75863e-06	0.000105897	TRUE	Up
CD59_TAVNCSSDFDACLITK_N3H4F0S1G0	CD59	N3H4F0S1G0	3.54225	15.2235	16.9206	2.7632e-06	0.000105897	TRUE	Up
PSAP_DNATEEEILVYLEK_N4H4F0S1G0	PSAP	N4H4F0S1G0	2.18113	16.7875	16.909	2.77437e-06	0.000105897	TRUE	Up
CNTN1_GNYSCFVSSPSITK_N4H5F0S2G0	CNTN1	N4H5F0S2G0	2.19454	15.4232	16.9041	2.77907e-06	0.000105897	TRUE	Up
SYPL1_GQTEIQVNCPPAVTENK_N2H5F0S0G0	SYPL1	N2H5F0S0G0	1.93838	14.9971	16.9002	2.78288e-06	0.000105897	TRUE	Up
CPVL_QAIHVGNQTFNDGTIVEK_N3H6F0S1G0	CPVL	N3H6F0S1G0	2.90724	16.9714	16.8964	2.78655e-06	0.000105897	TRUE	Up
PSAP_DNATEEEILVYLEK_N4H3F1S1G0	PSAP	N4H3F1S1G0	-2.44505	15.8272	-16.8649	2.8173e-06	0.000105897	TRUE	Down
EMILIN3_NVTCILQEGAESYVK_N2H8F1S0G0	EMILIN3	N2H8F1S0G0	-2.15125	13.4337	-16.8592	2.82288e-06	0.000105897	TRUE	Down
ITGA6_ANHSGAVVLLK_N3H5F0S0G0	ITGA6	N3H5F0S0G0	-2.84648	15.073	-16.8585	2.82361e-06	0.000105897	TRUE	Down
PSAP_TCDWLPKPNMSASCK_N5H4F0S2G0	PSAP	N5H4F0S2G0	2.26512	16.0524	16.8532	2.82877e-06	0.000105897	TRUE	Up
ENPP1_MYNGSVPFEER_N3H6F0S0G0	ENPP1	N3H6F0S0G0	-2.19358	15.6233	-16.8438	2.83815e-06	0.000105897	TRUE	Down
TFRC_DFEDLYTPVNGSIVIVR_N4H5F0S2G0	TFRC	N4H5F0S2G0	2.58304	16.9289	16.8412	2.84065e-06	0.000105897	TRUE	Up
LAMP1_GHTLTLNFTR_N5H5F0S0G0	LAMP1	N5H5F0S0G0	-2.20264	15.1054	-16.8226	2.85918e-06	0.000106096	TRUE	Down
TFRC_DFEDLYTPVNGSIVIVR_N5H6F1S1G0	TFRC	N5H6F1S1G0	-2.56098	16.1822	-16.8063	2.87556e-06	0.000106096	TRUE	Down
TSPAN3_QLHCCGIHNYSDWENTDWFK_N5H6F0S2G0	TSPAN3	N5H6F0S2G0	2.08963	14.8854	16.7894	2.89262e-06	0.000106096	TRUE	Up
ITGA5_NALNLTFHAQNVGEGGAYEAELR_N2H8F0S0G0	ITGA5	N2H8F0S0G0	-1.95094	13.959	-16.7852	2.89686e-06	0.000106096	TRUE	Down
TFRC_DFEDLYTPVNGSIVIVR_N5H4F1S1G0	TFRC	N5H4F1S1G0	-2.09144	15.0469	-16.7618	2.92076e-06	0.000106096	TRUE	Down
SLC4A7_LTSYSCVCTEPPNPSNETLAQWK_N4H5F2S1G0	SLC4A7	N4H5F2S1G0	2.35863	13.3004	16.7551	2.92759e-06	0.000106096	TRUE	Up
PSAP_DNATEEEILVYLEK_N5H3F1S0G0	PSAP	N5H3F1S0G0	-2.31085	16.0739	-16.7506	2.93229e-06	0.000106096	TRUE	Down
DSG2_INATDADEPNTLNSK_N5H6F1S0G0	DSG2	N5H6F1S0G0	-4.07836	14.5417	-16.7444	2.93862e-06	0.000106096	TRUE	Down
NOTCH2_DGYEPCVNEGMCVTYHNGTGYCK_N7H4F1S0G0	NOTCH2	N7H4F1S0G0	2.80326	15.2602	16.738	2.94527e-06	0.000106096	TRUE	Up
TPBG_VLHNGTLAELQGLPHIR_N4H5F0S2G0	TPBG	N4H5F0S2G0	2.38743	16.8643	16.7257	2.95807e-06	0.000106159	TRUE	Up
CEMIP2_QNGSLSK_N4H5F0S1G0	CEMIP2	N4H5F0S1G0	2.91156	14.4164	16.6873	2.99833e-06	0.000106622	TRUE	Up
RCN1_VVRPDSELGERPPEDNQSFQYDHEAFLGK_N3H3F0S0G0	RCN1	N3H3F0S0G0	3.85378	16.2087	16.677	3.00921e-06	0.000106622	TRUE	Up
IL6ST_NLSCIVNEGK_N4H5F0S1G0	IL6ST	N4H5F0S1G0	2.15349	15.3811	16.6752	3.01111e-06	0.000106622	TRUE	Up
SYPL1_GQTEIQVNCPPAVTENK_N3H6F2S0G0	SYPL1	N3H6F2S0G0	-2.75306	13.2879	-16.6712	3.01532e-06	0.000106622	TRUE	Down
ALCAM_NATGDYK_N3H4F1S0G0	ALCAM	N3H4F1S0G0	-3.57444	13.1869	-16.6343	3.05493e-06	0.000107628	TRUE	Down
APMAP_AGPNGTLFVADAYK_N4H3F0S0G0	APMAP	N4H3F0S0G0	2.58209	16.7998	16.5692	3.12615e-06	0.000109413	TRUE	Up
EPHB2_ELSEYNATAIK_N4H5F0S2G0	EPHB2	N4H5F0S2G0	2.98544	14.3346	16.5555	3.14136e-06	0.000109413	TRUE	Up
NECTIN3_CLIEVNETITQISWEK_N4H5F0S2G0	NECTIN3	N4H5F0S2G0	2.88483	15.3151	16.5538	3.14323e-06	0.000109413	TRUE	Up
BSG_ILLTCSLNDSATEVTGHR_N4H5F0S1G0	BSG	N4H5F0S1G0	2.22583	18.3396	16.5422	3.15622e-06	0.000109413	TRUE	Up
CXADR_NASSEYSGTYSCTVR_N3H5F0S1G0	CXADR	N3H5F0S1G0	3.12012	16.2374	16.5366	3.16249e-06	0.000109413	TRUE	Up
NRP1_EGFSANYSVLQSSVSEDFK_N4H5F0S2G0	NRP1	N4H5F0S2G0	2.29187	14.8129	16.5251	3.17551e-06	0.00010947	TRUE	Up
TSPAN3_QLHCCGIHNYSDWENTDWFK_N6H3F4S2G0	TSPAN3	N6H3F4S2G0	4.06745	16.5084	16.4957	3.20895e-06	0.000110227	TRUE	Up
SLC3A2_SLVTQYLNATGNR_N3H6F0S1G0	SLC3A2	N3H6F0S1G0	2.33919	15.2877	16.482	3.2246e-06	0.000110371	TRUE	Up
RCN1_ERVVRPDSELGERPPEDNQSFQYDHEAFLGK_N3H4F0S0G0	RCN1	N3H4F0S0G0	-4.60188	14.0715	-16.4446	3.26795e-06	0.000110916	TRUE	Down
CALU_NATYGYVLDDPDPDDGFNYK_N3H3F0S0G0	CALU	N3H3F0S0G0	4.65849	15.6041	16.4346	3.27971e-06	0.000110916	TRUE	Up
DSC3_NELYNITVLAIDK_N5H5F0S0G0	DSC3	N5H5F0S0G0	-3.20909	14.8497	-16.428	3.28738e-06	0.000110916	TRUE	Down
GLG1_GNITEYQCHQYITK_N5H4F1S1G0	GLG1	N5H4F1S1G0	-4.17836	14.0348	-16.4197	3.29722e-06	0.000110916	TRUE	Down
ALCAM_NATGDYK_N4H5F0S2G0	ALCAM	N4H5F0S2G0	3.08044	16.3538	16.4189	3.29819e-06	0.000110916	TRUE	Up
DSC3_VNDTAAR_N3H6F0S0G0	DSC3	N3H6F0S0G0	-3.60803	12.0587	-16.3747	3.35074e-06	0.000112291	TRUE	Down
EPHA3_GTNVTISSLKPDTIYVFQIR_N4H5F0S1G0	EPHA3	N4H5F0S1G0	2.44865	13.7742	16.3606	3.36782e-06	0.000112471	TRUE	Up
HSP90B1_TDDEVVQREEEAIQLDGLNASQIR_N3H3F0S0G0	HSP90B1	N3H3F0S0G0	2.54088	14.8858	16.3426	3.38971e-06	0.000112799	TRUE	Up
TFRC_DFEDLYTPVNGSIVIVR_N5H5F1S1G0	TFRC	N5H5F1S1G0	-3.38914	16.086	-16.3182	3.4196e-06	0.000112799	TRUE	Down
INSR_CVNFSFCQDLHHK_N3H5F0S1G0	INSR	N3H5F0S1G0	2.92454	16.2061	16.3172	3.42082e-06	0.000112799	TRUE	Up
DSG2_YVQNGTYTVK_N5H5F2S0G0	DSG2	N5H5F2S0G0	-2.49573	16.2217	-16.3103	3.4293e-06	0.000112799	TRUE	Down
ROCK2_NLLLLANSTEEQQK_N7H7F1S0G0	ROCK2	N7H7F1S0G0	3.04548	13.1715	16.2965	3.44632e-06	0.000112799	TRUE	Up
ATP1B1_LEWLGNCSGLNDETYGYK_N4H5F0S2G0	ATP1B1	N4H5F0S2G0	1.92124	17.4596	16.2952	3.44801e-06	0.000112799	TRUE	Up
ACP2_YEQLQNETR_N3H6F0S1G0	ACP2	N3H6F0S1G0	2.04147	15.6645	16.2686	3.4812e-06	0.000113499	TRUE	Up
LRP1_LNLDGSNYTLLK_N4H5F0S2G0	LRP1	N4H5F0S2G0	1.94292	16.6766	16.2366	3.52181e-06	0.000113949	TRUE	Up
ATP1B3_NLTVCPDGALFEQK_N3H5F0S1G0	ATP1B3	N3H5F0S1G0	3.91453	17.3736	16.2298	3.53036e-06	0.000113949	TRUE	Up
PLEKHA8_QMELSTCENGSLNMEINGEEEILMK_N4H5F2S1G0	PLEKHA8	N4H5F2S1G0	3.30027	14.4393	16.2273	3.5336e-06	0.000113949	TRUE	Up
HSP90B1_HNNDTQHIWESDSNEFSVIADPR_N2H3F0S0G0	HSP90B1	N2H3F0S0G0	2.66959	15.8477	16.2173	3.54646e-06	0.000113949	TRUE	Up
ATP1B3_NLTVCPDGALFEQK_N3H6F0S1G0	ATP1B3	N3H6F0S1G0	3.28578	15.7585	16.2112	3.55425e-06	0.000113949	TRUE	Up
GBA1_RMELSMGPIQANHTGTGLLLTLQPEQK_N4H6F1S1G0	GBA1	N4H6F1S1G0	2.50387	13.3403	16.1997	3.56919e-06	0.000114048	TRUE	Up
ITGA1_HFFNVSDELALVTIVK_N3H6F0S1G0	ITGA1	N3H6F0S1G0	2.13955	12.6727	16.187	3.58566e-06	0.000114195	TRUE	Up
CXADR_SGDASINVTNLQLSDIGTYQCK_N4H5F1S1G0	CXADR	N4H5F1S1G0	-2.42272	14.2812	-16.1297	3.66112e-06	0.000114803	TRUE	Down
BSG_ILLTCSLNDSATEVTGHR_N4H5F0S2G0	BSG	N4H5F0S2G0	2.49029	19.6017	16.1174	3.67748e-06	0.000114803	TRUE	Up
CD59_TAVNCSSDFDACLITK_N5H5F0S2G0	CD59	N5H5F0S2G0	3.64631	15.638	16.1164	3.67883e-06	0.000114803	TRUE	Up
PSAP_DNATEEEILVYLEK_N6H6F1S0G0	PSAP	N6H6F1S0G0	-2.58093	14.2487	-16.1069	3.69154e-06	0.000114803	TRUE	Down
INSR_HNQSEYEDSAGECCSCPK_N3H4F1S0G0	INSR	N3H4F1S0G0	-3.62141	11.0098	-16.1058	3.69315e-06	0.000114803	TRUE	Down
CD276_DQGSAYANR_N5H5F1S1G0	CD276	N5H5F1S1G0	-5.72293	13.8522	-16.1057	3.69317e-06	0.000114803	TRUE	Down
LAMA5_LNTTGVSAGCTADLLVGR_N2H7F0S0G0	LAMA5	N2H7F0S0G0	1.97228	15.5017	16.0984	3.703e-06	0.000114803	TRUE	Up
BSG_ALMNGSESR_N5H6F0S2G0	BSG	N5H6F0S2G0	1.81613	15.8799	16.0809	3.7268e-06	0.000114803	TRUE	Up
ADGRE5_LSAVNSIFLSHNNTK_N5H4F1S0G0	ADGRE5	N5H4F1S0G0	-2.37695	15.537	-16.0795	3.72867e-06	0.000114803	TRUE	Down
DSC3_VNDTAAR_N3H6F0S1G0	DSC3	N3H6F0S1G0	2.00637	15.4057	16.0741	3.736e-06	0.000114803	TRUE	Up
CXADR_SGDASINVTNLQLSDIGTYQCK_N6H6F0S0G0	CXADR	N6H6F0S0G0	-2.0815	13.2429	-16.0721	3.73877e-06	0.000114803	TRUE	Down
ATP1B3_NLTVCPDGALFEQK_N4H5F1S1G0	ATP1B3	N4H5F1S1G0	-2.79648	17.5405	-16.0537	3.76396e-06	0.000114803	TRUE	Down
CPD_DLDTDFTNNASQPETK_N3H5F2S0G0	CPD	N3H5F2S0G0	-2.33762	13.7584	-16.0493	3.77012e-06	0.000114803	TRUE	Down
CD164_NSCVSCFNVSVVNTTCFWIECK_N4H4F0S1G0	CD164	N4H4F0S1G0	-3.8129	14.6138	-16.0459	3.77475e-06	0.000114803	TRUE	Down
DCAF11_MGSRNSSSAGSGSGDPSEGLPR_N4H5F3S0G0	DCAF11	N4H5F3S0G0	-6.3189	15.1247	-16.0274	3.80043e-06	0.000114803	TRUE	Down
PODXL_QLVLNLTGNTLCAGGASDEK_N3H5F0S1G0	PODXL	N3H5F0S1G0	2.34097	15.6245	16.0231	3.80641e-06	0.000114803	TRUE	Up
ITGB1_LRNPCTSEQNCTSPFSYK_N4H6F1S0G0	ITGB1	N4H6F1S0G0	3.04492	15.0006	16.0222	3.80766e-06	0.000114803	TRUE	Up
ECE1_NSSVEAFK_N4H5F0S2G0	ECE1	N4H5F0S2G0	2.73878	17.0909	15.9997	3.83924e-06	0.000114834	TRUE	Up
NRP1_RGPECSQNYTTPSGVIK_N4H5F1S1G0	NRP1	N4H5F1S1G0	-2.40826	16.3038	-15.9912	3.85118e-06	0.000114834	TRUE	Down
ECE1_EYLEQISTLINTTDR_N4H5F0S1G0	ECE1	N4H5F0S1G0	2.16101	14.4363	15.9904	3.85232e-06	0.000114834	TRUE	Up
ALCAM_NATGDYK_N4H5F1S1G0	ALCAM	N4H5F1S1G0	-5.1142	13.9779	-15.9875	3.85646e-06	0.000114834	TRUE	Down
LRP1_DNTTCYEFK_N3H5F0S1G0	LRP1	N3H5F0S1G0	2.51668	15.2818	15.9735	3.87627e-06	0.000115068	TRUE	Up
EFNB2_SIVLEPIYWNSSNSK_N3H6F0S1G0	EFNB2	N3H6F0S1G0	2.1992	15.2254	15.9539	3.90433e-06	0.000115273	TRUE	Up
SLC39A10_DLNEDDHHHECLNVTQLLK_N3H5F0S1G0	SLC39A10	N3H5F0S1G0	2.32386	17.8992	15.9429	3.92016e-06	0.000115273	TRUE	Up
ATP1B3_LHVGYLQPLVAVQVSFAPNNTGK_N4H5F0S2G0	ATP1B3	N4H5F0S2G0	2.0678	17.17	15.9371	3.9286e-06	0.000115273	TRUE	Up
NPTN_ANATIEVK_N3H4F0S1G0	NPTN	N3H4F0S1G0	2.13265	15.3337	15.9281	3.94166e-06	0.000115273	TRUE	Up
LAMP1_YRCVSGTQVHMNNVTVTLHDATIQAYLSNSSFSR_N4H4F0S0G0	LAMP1	N4H4F0S0G0	2.70111	13.7027	15.9271	3.9431e-06	0.000115273	TRUE	Up
TSPAN3_QLHCCGIHNYSDWENTDWFK_N5H6F0S1G0	TSPAN3	N5H6F0S1G0	3.0778	14.9613	15.9159	3.95936e-06	0.000115397	TRUE	Up
DSG2_YVQNGTYTVK_N3H6F0S1G0	DSG2	N3H6F0S1G0	2.9136	14.7495	15.861	4.04053e-06	0.000116462	TRUE	Up
NCAM1_NISSEEK_N5H4F0S2G0	NCAM1	N5H4F0S2G0	2.35954	15.5389	15.8592	4.04325e-06	0.000116462	TRUE	Up
TMEM87A_LFQNCSELFK_N5H6F0S2G0	TMEM87A	N5H6F0S2G0	2.33179	14.5035	15.8588	4.04382e-06	0.000116462	TRUE	Up
ALCAM_LGDCISEDSYPDGNITWYR_N4H5F0S2G0	ALCAM	N4H5F0S2G0	1.7462	16.6119	15.851	4.05551e-06	0.000116462	TRUE	Up
PSAP_DNATEEEILVYLEK_N5H4F0S1G0	PSAP	N5H4F0S1G0	2.31242	16.326	15.8427	4.068e-06	0.000116462	TRUE	Up
SLC39A6_YGENNSLSVEGFRK_N5H4F0S1G0	SLC39A6	N5H4F0S1G0	2.49443	13.9668	15.8319	4.08423e-06	0.000116462	TRUE	Up
MCOLN1_GGGDPWTNGSGLALCQR_N4H5F0S2G0	MCOLN1	N4H5F0S2G0	2.78286	15.7236	15.8319	4.08434e-06	0.000116462	TRUE	Up
BSG_ALMNGSESR_N4H5F0S1G0	BSG	N4H5F0S1G0	1.83015	17.7576	15.8208	4.10122e-06	0.000116462	TRUE	Up
ADAM10_EGICNGFTALCPASDPKPNFTDCNR_N5H5F1S1G0	ADAM10	N5H5F1S1G0	-2.5728	16.2735	-15.8184	4.10487e-06	0.000116462	TRUE	Down
FLG2_QGNLSSSGNQEGSQK_N3H5F1S0G0	FLG2	N3H5F1S0G0	4.31581	14.9003	15.7994	4.1339e-06	0.000116941	TRUE	Up
CADM1_FQLLNFSSSELK_N6H7F1S0G0	CADM1	N6H7F1S0G0	-2.63486	14.103	-15.786	4.15451e-06	0.000117179	TRUE	Down
ITGB1_CHEGNGTFECGACR_N5H6F0S1G0	ITGB1	N5H6F0S1G0	-3.60766	12.7444	-15.7516	4.20798e-06	0.000118255	TRUE	Down
NRCAM_VNVVNSTLAEVHWDPVPLK_N4H5F0S1G0	NRCAM	N4H5F0S1G0	2.11985	14.8608	15.7389	4.2279e-06	0.000118255	TRUE	Up
PSAP_DNATEEEILVYLEK_N2H10F1S0G0	PSAP	N2H10F1S0G0	-2.30783	11.8907	-15.7291	4.2434e-06	0.000118255	TRUE	Down
HYOU1_ENGTDTVQEEEESPAEGSK_N2H3F1S0G0	HYOU1	N2H3F1S0G0	-1.77421	16.2106	-15.7183	4.26056e-06	0.000118255	TRUE	Down
MPZL1_EIFVANGTQGK_N3H6F0S1G0	MPZL1	N3H6F0S1G0	2.78744	15.6638	15.7178	4.26133e-06	0.000118255	TRUE	Up
IGF1R_LNPGNYTAR_N3H6F0S0G0	IGF1R	N3H6F0S0G0	-2.38668	13.2828	-15.7146	4.26642e-06	0.000118255	TRUE	Down
ALCAM_EGDNITLK_N6H5F1S1G0	ALCAM	N6H5F1S1G0	-2.79973	14.0208	-15.7028	4.28537e-06	0.000118439	TRUE	Down
ALCAM_IIISPEENVTLTCTAENQLER_N3H5F0S1G0	ALCAM	N3H5F0S1G0	2.02348	16.1987	15.6675	4.34227e-06	0.000119257	TRUE	Up
LMBRD1_NQNGTFK_N3H6F0S1G0	LMBRD1	N3H6F0S1G0	3.0848	16.748	15.6617	4.35167e-06	0.000119257	TRUE	Up
CPD_DLDTDFTNNASQPETK_N3H6F0S1G0	CPD	N3H6F0S1G0	3.0922	16.6284	15.6614	4.35218e-06	0.000119257	TRUE	Up
PTK7_DDAGNYTCIASNGPQGQIR_N5H5F1S1G0	PTK7	N5H5F1S1G0	-2.33214	13.7434	-15.6399	4.38731e-06	0.000119878	TRUE	Down
GLG1_GNITEYQCHQYITK_N6H3F1S1G0	GLG1	N6H3F1S1G0	-5.59379	15.3455	-15.5928	4.46568e-06	0.000121633	TRUE	Down
TFRC_DFEDLYTPVNGSIVIVR_N2H11F1S0G0	TFRC	N2H11F1S0G0	-2.78615	14.5134	-15.5862	4.47682e-06	0.000121633	TRUE	Down
SLC3A2_DASSFLAEWQNITK_N3H5F0S1G0	SLC3A2	N3H5F0S1G0	2.56466	18.0717	15.5711	4.50236e-06	0.000121815	TRUE	Up
ACP2_QTPEYQNESSR_N2H3F1S0G0	ACP2	N2H3F1S0G0	-3.31373	12.2674	-15.5602	4.52078e-06	0.000121815	TRUE	Down
PTPRS_KVEAEALNATAIR_N4H5F0S1G0	PTPRS	N4H5F0S1G0	1.80869	14.3804	15.553	4.53319e-06	0.000121815	TRUE	Up
LAMP1_ENTSDPSLVIAFGR_N3H6F0S1G0	LAMP1	N3H6F0S1G0	1.86635	16.9753	15.5524	4.53419e-06	0.000121815	TRUE	Up
CLN5_NIETNYTR_N4H5F0S2G0	CLN5	N4H5F0S2G0	2.72981	16.5343	15.5324	4.56846e-06	0.000122267	TRUE	Up
RCN3_NATYGHYAPGEEFHDVEDAETYK_N3H4F0S1G0	RCN3	N3H4F0S1G0	2.2151	14.4831	15.5104	4.60652e-06	0.000122267	TRUE	Up
MAN2B1_TPLVQEVHQNFSAWCSQVVR_N4H4F0S1G0	MAN2B1	N4H4F0S1G0	2.17365	15.4645	15.503	4.61944e-06	0.000122267	TRUE	Up
CPD_NNSNNFDLNR_N2H4F0S0G0	CPD	N2H4F0S0G0	-3.29288	12.2073	-15.495	4.6336e-06	0.000122267	TRUE	Down
SORL1_SRNSTVEYTLNK_N5H4F1S0G0	SORL1	N5H4F1S0G0	-3.00385	13.4507	-15.4922	4.63839e-06	0.000122267	TRUE	Down
NPTN_NASNMEYR_N2H4F0S0G0	NPTN	N2H4F0S0G0	2.05988	14.1229	15.4914	4.63981e-06	0.000122267	TRUE	Up
TFRC_DFEDLYTPVNGSIVIVR_N3H4F0S1G0	TFRC	N3H4F0S1G0	2.08764	14.6964	15.4913	4.63998e-06	0.000122267	TRUE	Up
SETD2_ENTTTERGRDAVGFR_N2H7F1S0G0	SETD2	N2H7F1S0G0	4.22166	15.0783	15.4453	4.72162e-06	0.000124078	TRUE	Up
CPD_DLDTDFTNNASQPETK_N4H5F0S1G0	CPD	N4H5F0S1G0	2.39459	17.1517	15.4075	4.78989e-06	0.000125529	TRUE	Up
HYOU1_ENGTDTVQEEEESPAEGSK_N5H3F1S0G0	HYOU1	N5H3F1S0G0	-3.94905	14.3803	-15.3942	4.81419e-06	0.000125823	TRUE	Down
MED13L_QMAVPSRNTSK_N3H6F1S1G0	MED13L	N3H6F1S1G0	2.08072	15.5088	15.3858	4.82963e-06	0.000125884	TRUE	Up
IGF2R_GYPCGGNK_N4H5F1S1G0	IGF2R	N4H5F1S1G0	-6.02937	14.3132	-15.3729	4.85343e-06	0.000125896	TRUE	Down
ALCAM_LGDCISEDSYPDGNITWYR_N4H5F1S0G0	ALCAM	N4H5F1S0G0	-3.58248	15.8371	-15.3612	4.8751e-06	0.000125896	TRUE	Down
SYPL1_GQTEIQVNCPPAVTENK_N3H6F0S1G0	SYPL1	N3H6F0S1G0	2.62056	20.0711	15.3586	4.88007e-06	0.000125896	TRUE	Up
GBA1_TYTYADTPDDFQLHNFSLPEEDTK_N4H6F1S1G0	GBA1	N4H6F1S1G0	2.06158	15.6986	15.3573	4.88241e-06	0.000125896	TRUE	Up
CPVL_LLDGDLTSDPSYFQNVTGCSNYYNFLR_N3H4F0S0G0	CPVL	N3H4F0S0G0	-1.79785	17.912	-15.3409	4.91308e-06	0.000126053	TRUE	Down
IGF2R_MSVINFECNK_N4H5F1S1G0	IGF2R	N4H5F1S1G0	-1.8253	16.3642	-15.34	4.91474e-06	0.000126053	TRUE	Down
LAMP2_LNSSTIK_N7H7F1S0G0	LAMP2	N7H7F1S0G0	-2.50124	13.7341	-15.332	4.92985e-06	0.000126105	TRUE	Down
PLXNB2_SCVAVTSAQPQNMSR_N4H5F0S0G0	PLXNB2	N4H5F0S0G0	-2.12299	14.5021	-15.3178	4.95669e-06	0.000126455	TRUE	Down
NPTN_ANATIEVK_N4H5F0S2G0	NPTN	N4H5F0S2G0	2.12091	17.5459	15.3084	4.9745e-06	0.000126573	TRUE	Up
CTSC_ILTNNSQTPILSPQEVVSCSQYAQGCEGGFPYLIAGK_N3H3F0S0G0	CTSC	N3H3F0S0G0	2.64621	15.2537	15.2823	5.02453e-06	0.000126796	TRUE	Up
IGF2R_GYPCGGNK_N5H5F3S0G0	IGF2R	N5H5F3S0G0	-3.28861	12.8804	-15.2809	5.02714e-06	0.000126796	TRUE	Down
PLXNA1_ENGCLVYNDTTMVCR_N3H6F0S0G0	PLXNA1	N3H6F0S0G0	-2.36071	13.9896	-15.2795	5.02991e-06	0.000126796	TRUE	Down
TMEM132C_QPPVLNASYGPFSVEK_N2H12F0S0G0	TMEM132C	N2H12F0S0G0	2.81849	15.7221	15.269	5.05018e-06	0.000126796	TRUE	Up
ALCAM_IIISPEENVTLTCTAENQLER_N3H6F0S1G0	ALCAM	N3H6F0S1G0	1.88512	16.2489	15.2609	5.06594e-06	0.000126796	TRUE	Up
ITGA6_EINSLNLTESHNSR_N4H5F1S2G0	ITGA6	N4H5F1S2G0	3.58193	14.7992	15.2582	5.07127e-06	0.000126796	TRUE	Up
DSG2_YVQNGTYTVK_N4H5F0S1G0	DSG2	N4H5F0S1G0	1.77074	17.3337	15.256	5.07555e-06	0.000126796	TRUE	Up
NRP1_RGPECSQNYTTPSGVIK_N3H5F0S1G0	NRP1	N3H5F0S1G0	1.68697	17.6866	15.2129	5.1603e-06	0.00012849	TRUE	Up
CD63_CCGAANYTDWEK_N4H5F0S2G0	CD63	N4H5F0S2G0	2.83767	17.7106	15.208	5.17005e-06	0.00012849	TRUE	Up
ITGAV_ANTTQPGIVEGGQVLK_N3H6F1S0G0	ITGAV	N3H6F1S0G0	-2.27173	14.4736	-15.1949	5.19623e-06	0.000128808	TRUE	Down
IGF2R_GYPCGGNK_N5H5F1S0G0	IGF2R	N5H5F1S0G0	-3.31052	13.0337	-15.1816	5.22298e-06	0.000128808	TRUE	Down
CTSC_ILTNNSQTPILSPQEVVSCSQYAQGCEGGFPYLIAGK_N2H3F0S0G0	CTSC	N2H3F0S0G0	2.89315	16.1705	15.1781	5.22994e-06	0.000128808	TRUE	Up
COLEC12_VQSLQTLAANNSALAK_N4H5F0S1G0	COLEC12	N4H5F0S1G0	3.38067	15.9475	15.1749	5.23643e-06	0.000128808	TRUE	Up
MPZL1_DASINIENMQFIHNGTYICDVK_N3H6F0S1G0	MPZL1	N3H6F0S1G0	2.11135	16.3964	15.1582	5.27025e-06	0.000129309	TRUE	Up
RPS4Y1;RPS4Y2_VNDTVQIDLGTGK_N3H6F1S1G0	RPS4Y1;RPS4Y2	N3H6F1S1G0	2.01874	16.3834	15.1455	5.29631e-06	0.00012942	TRUE	Up
LAMP2_VQPFNVTQGK_N4H5F1S0G0	LAMP2	N4H5F1S0G0	-2.22704	15.6162	-15.1426	5.3022e-06	0.00012942	TRUE	Down
HSP90B1_HNNDTQHIWESDSNEFSVIADPR_N2H3F1S0G0	HSP90B1	N2H3F1S0G0	-2.41643	16.5365	-15.1169	5.35523e-06	0.00012942	TRUE	Down
GRN_DVECGEGHFCHDNQTCCR_N5H3F1S0G0	GRN	N5H3F1S0G0	-4.82962	11.5698	-15.1155	5.35819e-06	0.00012942	TRUE	Down
LAMA2_DISVGGMCICYGHARACPLDPATNK_N3H3F0S0G0	LAMA2	N3H3F0S0G0	4.02906	14.36	15.1104	5.36878e-06	0.00012942	TRUE	Up
CPD_SEGAIQVNFTLVR_N3H6F0S0G0	CPD	N3H6F0S0G0	-1.82888	16.692	-15.1051	5.37983e-06	0.00012942	TRUE	Down
BSG_ILLTCSLNDSATEVTGHR_N5H3F1S0G0	BSG	N5H3F1S0G0	-1.94553	15.0866	-15.0951	5.40062e-06	0.00012942	TRUE	Down
PVR_VEDEGNYTCLFVTFPQGSR_N5H5F1S0G0	PVR	N5H5F1S0G0	-1.83781	16.3881	-15.0929	5.40525e-06	0.00012942	TRUE	Down
ALCAM_LGDCISEDSYPDGNITWYR_N4H5F1S1G0	ALCAM	N4H5F1S1G0	-2.07241	15.8551	-15.0919	5.40731e-06	0.00012942	TRUE	Down
GNS_YYNYTLSINGK_N5H5F0S1G0	GNS	N5H5F0S1G0	2.53421	14.736	15.0861	5.41963e-06	0.00012942	TRUE	Up
TSPAN3_NQSVPLSCCR_N2H4F1S0G0	TSPAN3	N2H4F1S0G0	-3.27823	11.5097	-15.0741	5.44497e-06	0.00012942	TRUE	Down
ALCAM_EGDNITLK_N4H5F5S0G0	ALCAM	N4H5F5S0G0	-3.42172	13.4768	-15.0695	5.45459e-06	0.00012942	TRUE	Down
GLA_LGIYADVGNK_N4H5F1S2G0	GLA	N4H5F1S2G0	-2.54428	15.4116	-15.065	5.46415e-06	0.00012942	TRUE	Down
GBA1_TYTYADTPDDFQLHNFSLPEEDTK_N5H6F1S1G0	GBA1	N5H6F1S1G0	-2.90166	14.7976	-15.0607	5.47331e-06	0.00012942	TRUE	Down
GNS_YYNYTLSINGK_N4H5F0S2G0	GNS	N4H5F0S2G0	2.2016	15.9816	15.0592	5.47661e-06	0.00012942	TRUE	Up
CADM1_FQLLNFSSSELK_N5H5F1S0G0	CADM1	N5H5F1S0G0	-1.95625	14.8776	-15.0478	5.50079e-06	0.000129673	TRUE	Down
DSG2_INATDADEPNTLNSK_N4H5F3S0G0	DSG2	N4H5F3S0G0	-3.6365	14.0886	-15.0292	5.54096e-06	0.000130301	TRUE	Down
CD63_CCGAANYTDWEK_N4H5F0S1G0	CD63	N4H5F0S1G0	3.04167	17.8256	15.0111	5.58017e-06	0.000130765	TRUE	Up
LRP1_LGCQHHCVPTLDGPTCYCNSSFQLQADGK_N5H5F1S0G0	LRP1	N5H5F1S0G0	-2.61588	13.2694	-15.0019	5.60009e-06	0.000130765	TRUE	Down
SLC44A2_NITDLVEGAK_N4H5F0S2G0	SLC44A2	N4H5F0S2G0	2.17778	16.2285	15.0013	5.60149e-06	0.000130765	TRUE	Up
INSR_GLSPGNYSVR_N3H6F0S1G0	INSR	N3H6F0S1G0	1.62364	15.9369	14.9922	5.62137e-06	0.000130911	TRUE	Up
PSAP_TNSTFVQALVEHVK_N5H4F1S1G0	PSAP	N5H4F1S1G0	-2.57544	14.3602	-14.9661	5.67899e-06	0.000131503	TRUE	Down
CD59_TAVNCSSDFDACLITK_N4H5F0S1G0	CD59	N4H5F0S1G0	2.31881	16.9851	14.9642	5.68319e-06	0.000131503	TRUE	Up
INSR_HNQSEYEDSAGECCSCPK_N3H6F0S1G0	INSR	N3H6F0S1G0	5.39763	13.2261	14.9622	5.68778e-06	0.000131503	TRUE	Up
CD276_QLVHSFAEGQDQGSAYANR_N4H5F0S2G0	CD276	N4H5F0S2G0	1.81002	17.1404	14.9373	5.74341e-06	0.000131955	TRUE	Up
PSAP_TCDWLPKPNMSASCK_N2H3F1S0G0	PSAP	N2H3F1S0G0	-2.1095	13.7388	-14.9302	5.75938e-06	0.000131955	TRUE	Down
ATP1B3_NLTVCPDGALFEQK_N4H5F0S1G0	ATP1B3	N4H5F0S1G0	2.31007	18.7912	14.9287	5.76274e-06	0.000131955	TRUE	Up
NECTIN2_QSTGQDTEAELQDATLALHGLTVEDEGNYTCEFATFPK_N4H5F0S1G0	NECTIN2	N4H5F0S1G0	1.82462	15.6663	14.9274	5.76582e-06	0.000131955	TRUE	Up
IGF2R_HFNYTSLIAFHCK_N4H5F0S2G0	IGF2R	N4H5F0S2G0	3.24524	17.5476	14.9196	5.78334e-06	0.000131955	TRUE	Up
MACO1_SHSATNGSIPSSSSK_N3H6F1S0G0	MACO1	N3H6F1S0G0	-2.43738	14.7559	-14.9168	5.78968e-06	0.000131955	TRUE	Down
ALCAM_EGDNITLK_N6H6F1S0G0	ALCAM	N6H6F1S0G0	-3.45095	14.1037	-14.8896	5.85207e-06	0.000133062	TRUE	Down
MRC2_VTPACNTSLPAQR_N4H5F0S1G0	MRC2	N4H5F0S1G0	1.89104	15.2744	14.8799	5.87422e-06	0.000133187	TRUE	Up
MPZL2_LQFDDNGTYTCQVK_N2H6F0S0G0	MPZL2	N2H6F0S0G0	-2.56529	15.2331	-14.8725	5.89136e-06	0.000133187	TRUE	Down
ATRN_CENLTTGK_N3H6F0S1G0	ATRN	N3H6F0S1G0	2.94006	13.6583	14.8642	5.91076e-06	0.000133187	TRUE	Up
ALCAM_LGDCISEDSYPDGNITWYR_N5H4F0S2G0	ALCAM	N5H4F0S2G0	1.93898	15.7824	14.8592	5.92228e-06	0.000133187	TRUE	Up
PSAP_DNATEEEILVYLEK_N4H3F1S0G0	PSAP	N4H3F1S0G0	-1.995	15.5988	-14.8472	5.95038e-06	0.000133187	TRUE	Down
ITGA1_HFFNVSDELALVTIVK_N4H5F0S1G0	ITGA1	N4H5F0S1G0	1.61324	16.2299	14.8458	5.95362e-06	0.000133187	TRUE	Up
ATP1B3_NLTVCPDGALFEQK_N4H5F1S0G0	ATP1B3	N4H5F1S0G0	-2.24433	16.2086	-14.8455	5.9545e-06	0.000133187	TRUE	Down
ITGA2_YFFNVSDEAALLEK_N3H5F0S1G0	ITGA2	N3H5F0S1G0	2.54909	13.412	14.8267	5.99869e-06	0.000133838	TRUE	Up
LAMP2_LNSSTIK_N5H6F1S3G0	LAMP2	N5H6F1S3G0	-2.54729	16.0619	-14.8213	6.01145e-06	0.000133838	TRUE	Down
CD46_GFYLDGSDTIVCDSNSTWDPPVPK_N4H5F0S2G0	CD46	N4H5F0S2G0	2.79292	17.6063	14.8135	6.03011e-06	0.000133944	TRUE	Up
LMBRD1_GNSTLSVPK_N4H5F0S2G0	LMBRD1	N4H5F0S2G0	3.14067	15.7032	14.7749	6.12277e-06	0.000135688	TRUE	Up
HSP90B1_HNNDTQHIWESDSNEFSVIADPR_N4H3F0S0G0	HSP90B1	N4H3F0S0G0	2.54871	15.9211	14.7627	6.15242e-06	0.000136032	TRUE	Up
BSG_ALMNGSESR_N5H6F1S2G0	BSG	N5H6F1S2G0	-2.19305	11.9595	-14.7565	6.16756e-06	0.000136054	TRUE	Down
BSG_ALMNGSESR_N4H5F0S2G0	BSG	N4H5F0S2G0	2.15547	18.5399	14.739	6.21071e-06	0.000136693	TRUE	Up
ALCAM_NATGDYK_N4H5F0S0G0	ALCAM	N4H5F0S0G0	1.96554	12.6153	14.7245	6.24648e-06	0.000137166	TRUE	Up
CXADR_NASSEYSGTYSCTVR_N4H5F0S1G0	CXADR	N4H5F0S1G0	3.49105	15.9701	14.7057	6.29333e-06	0.000137392	TRUE	Up
LAMP1_YSVQLMSFVYNLSDTHLFPNASSK_N7H7F0S0G0	LAMP1	N7H7F0S0G0	-3.18148	16.7236	-14.7002	6.30708e-06	0.000137392	TRUE	Down
ADAM17_CQEAINATCK_N4H5F0S2G0	ADAM17	N4H5F0S2G0	2.45112	13.7649	14.6997	6.30843e-06	0.000137392	TRUE	Up
ENPP1_MYNGSVPFEER_N3H6F0S1G0	ENPP1	N3H6F0S1G0	1.71479	17.4636	14.6975	6.31391e-06	0.000137392	TRUE	Up
LRP1_DNTTCYEFK_N4H5F1S1G0	LRP1	N4H5F1S1G0	-2.2574	14.1629	-14.6873	6.33957e-06	0.000137442	TRUE	Down
IGF2R_MSVINFECNK_N6H6F1S0G0	IGF2R	N6H6F1S0G0	-2.76404	14.2239	-14.6852	6.34478e-06	0.000137442	TRUE	Down
ROCK2_NLLLLANSTEEQQK_N4H5F4S0G0	ROCK2	N4H5F4S0G0	2.16642	14.5559	14.6628	6.40185e-06	0.000138066	TRUE	Up
PTK7_SANASFNIK_N5H4F0S2G0	PTK7	N5H4F0S2G0	1.708	16.0601	14.6626	6.40233e-06	0.000138066	TRUE	Up
LAMP1_ENTSDPSLVIAFGR_N2H3F0S0G0	LAMP1	N2H3F0S0G0	2.10184	13.6865	14.647	6.44239e-06	0.00013826	TRUE	Up
MICA_VCEIHEDNSTR_N4H5F0S2G0	MICA	N4H5F0S2G0	2.24952	14.1147	14.645	6.44748e-06	0.00013826	TRUE	Up
PLXNA1_YNYTEDPTILR_N4H5F0S2G0	PLXNA1	N4H5F0S2G0	2.67954	15.6267	14.638	6.46561e-06	0.00013826	TRUE	Up
CPD_GILNATISVAEINHPVTTYK_N3H6F0S1G0	CPD	N3H6F0S1G0	1.93106	17.4067	14.6367	6.46883e-06	0.00013826	TRUE	Up
SLC4A7_DNITAHNISWR_N4H5F0S2G0	SLC4A7	N4H5F0S2G0	2.00144	13.9592	14.613	6.53047e-06	0.000139268	TRUE	Up
NOTCH2_ECQWTDACLSHPCANGSTCTTVANQFSCK_N5H5F0S1G0	NOTCH2	N5H5F0S1G0	-2.74539	11.7575	-14.6007	6.56266e-06	0.000139645	TRUE	Down
GRN_DVECGEGHFCHDNQTCCR_N4H5F2S0G0	GRN	N4H5F2S0G0	-3.3264	12.848	-14.5948	6.57822e-06	0.000139667	TRUE	Down
BSG_ILLTCSLNDSATEVTGHR_N3H4F0S0G0	BSG	N3H4F0S0G0	2.81984	14.6469	14.5814	6.61351e-06	0.000140107	TRUE	Up
PSAP_DNATEEEILVYLEK_N2H9F1S0G0	PSAP	N2H9F1S0G0	-2.48553	15.0764	-14.5732	6.63532e-06	0.000140248	TRUE	Down
LAMP1_ENTSDPSLVIAFGR_N4H5F0S1G0	LAMP1	N4H5F0S1G0	1.79268	19.1078	14.5653	6.65635e-06	0.000140248	TRUE	Up
CTSD_GSLSYLNVTR_N4H5F0S1G0	CTSD	N4H5F0S1G0	2.06887	14.9828	14.5625	6.6639e-06	0.000140248	TRUE	Up
POMT1_NLSFMAR_N2H8F0S0G0	POMT1	N2H8F0S0G0	-2.27904	14.7067	-14.5561	6.6812e-06	0.000140305	TRUE	Down
CLN5_NIETNYTR_N5H4F0S0G0	CLN5	N5H4F0S0G0	-4.40968	13.109	-14.5452	6.71054e-06	0.000140553	TRUE	Down
HLA_C_GYYNQSEDGSHTLQRMSGCDLGPDGR_N5H5F0S1G0	HLA-C	N5H5F0S1G0	-1.82281	16.2845	-14.5408	6.72223e-06	0.000140553	TRUE	Down
FAM171A2_ASVDVFGNR_N3H5F1S1G0	FAM171A2	N3H5F1S1G0	-1.86025	13.1522	-14.5195	6.78014e-06	0.000141456	TRUE	Down
LGALS3BP_GLNLTEDTYKPR_N4H5F0S2G0	LGALS3BP	N4H5F0S2G0	2.89554	16.0776	14.5076	6.8128e-06	0.00014183	TRUE	Up
SMOC1_LNNTNIRNSEK_N3H6F1S0G0	SMOC1	N3H6F1S0G0	2.61835	17.2583	14.4922	6.85519e-06	0.000142404	TRUE	Up
BSG_ALMNGSESR_N3H6F0S1G0	BSG	N3H6F0S1G0	2.1859	14.806	14.4779	6.89482e-06	0.000142779	TRUE	Up
CLPTM1L_TVNVSVPK_N4H3F0S0G0	CLPTM1L	N4H3F0S0G0	2.39993	15.0692	14.475	6.9029e-06	0.000142779	TRUE	Up
MRC2_VTPACNTSLPAQR_N4H5F0S2G0	MRC2	N4H5F0S2G0	2.3768	13.1263	14.4602	6.94424e-06	0.000143179	TRUE	Up
HEG1_RTFLNTTVEK_N4H5F0S2G0	HEG1	N4H5F0S2G0	1.81413	15.1077	14.4575	6.95203e-06	0.000143179	TRUE	Up
PSAP_TCDWLPKPNMSASCK_N4H5F0S1G0	PSAP	N4H5F0S1G0	2.45489	16.7683	14.4463	6.98358e-06	0.000143275	TRUE	Up
SORT1_WGSDNTIFFTTYANGSCK_N4H5F1S2G0	SORT1	N4H5F1S2G0	-2.04907	14.0759	-14.4373	7.00898e-06	0.000143275	TRUE	Down
PSAP_DNATEEEILVYLEK_N5H5F1S0G0	PSAP	N5H5F1S0G0	-2.29628	15.4158	-14.4359	7.01281e-06	0.000143275	TRUE	Down
PSAP_TNSTFVQALVEHVK_N5H5F1S1G0	PSAP	N5H5F1S1G0	-2.01185	15.7727	-14.4347	7.0163e-06	0.000143275	TRUE	Down
ITGA6_ANHSGAVVLLK_N2H6F0S0G0	ITGA6	N2H6F0S0G0	-1.52886	16.0803	-14.424	7.04685e-06	0.000143296	TRUE	Down
INSR_GLSPGNYSVR_N3H6F0S0G0	INSR	N3H6F0S0G0	-2.8555	13.6815	-14.4239	7.04708e-06	0.000143296	TRUE	Down
BNIP3_TATLSMRNTSVMK_N6H7F0S0G0	BNIP3	N6H7F0S0G0	1.77655	15.3215	14.408	7.09253e-06	0.000143725	TRUE	Up
LSAMP_LGVTNASLVLFRPGSVR_N4H5F0S1G0	LSAMP	N4H5F0S1G0	1.87785	13.8732	14.4061	7.0981e-06	0.000143725	TRUE	Up
RCN1_VVRPDSELGERPPEDNQSFQYDHEAFLGK_N6H4F1S0G0	RCN1	N6H4F1S0G0	2.29887	15.2922	14.3862	7.15558e-06	0.00014444	TRUE	Up
HYOU1_AEPPLNASASDQGEK_N4H3F1S0G0	HYOU1	N4H3F1S0G0	-2.50105	13.8644	-14.3811	7.1704e-06	0.00014444	TRUE	Down
NRP1_RGPECSQNYTTPSGVIK_N3H6F0S1G0	NRP1	N3H6F0S1G0	1.96638	16.9574	14.3711	7.19984e-06	0.00014444	TRUE	Up
ADAM10_EGICNGFTALCPASDPKPNFTDCNR_N3H5F0S1G0	ADAM10	N3H5F0S1G0	1.69927	15.7029	14.3707	7.20086e-06	0.00014444	TRUE	Up
LAMP1_LLNINPNK_N6H6F1S0G0	LAMP1	N6H6F1S0G0	-2.01858	16.5749	-14.3661	7.21438e-06	0.00014444	TRUE	Down
CD63_NRVPDSCCINVTVGCGINFNEK_N4H5F0S2G0	CD63	N4H5F0S2G0	3.18553	17.7768	14.3559	7.24427e-06	0.00014444	TRUE	Up
CD109_TQDEILFSNSTR_N4H5F0S0G0	CD109	N4H5F0S0G0	-2.89823	14.4023	-14.3544	7.24894e-06	0.00014444	TRUE	Down
ITGA1_VYVYALNQTR_N4H5F1S0G0	ITGA1	N4H5F1S0G0	-1.97756	16.042	-14.3528	7.25355e-06	0.00014444	TRUE	Down
SLC3A2_DASSFLAEWQNITK_N4H5F0S2G0	SLC3A2	N4H5F0S2G0	1.93338	14.1064	14.3362	7.30265e-06	0.000144534	TRUE	Up
M6PR_VCREAGNHTSGAGLVQINK_N4H6F3S0G0	M6PR	N4H6F3S0G0	-2.96017	13.9474	-14.3344	7.30798e-06	0.000144534	TRUE	Down
B4GAT1_VAQPGINYALGTNVSYPNNLLR_N4H5F0S2G0	B4GAT1	N4H5F0S2G0	1.61058	15.9547	14.326	7.33301e-06	0.000144534	TRUE	Up
TMEM87A_ENGTNLTFIGDK_N4H5F0S2G0	TMEM87A	N4H5F0S2G0	4.46672	16.6174	14.3253	7.33537e-06	0.000144534	TRUE	Up
PTGFRN_QRNNSWVK_N5H4F0S1G0	PTGFRN	N5H4F0S1G0	3.32898	15.1075	14.3233	7.34138e-06	0.000144534	TRUE	Up
DSG2_INATDADEPNTLNSK_N4H5F1S0G0	DSG2	N4H5F1S0G0	-5.05243	14.6981	-14.3209	7.34841e-06	0.000144534	TRUE	Down
NCAM1_NISSEEK_N4H5F0S1G0	NCAM1	N4H5F0S1G0	3.04162	15.3272	14.3119	7.37534e-06	0.000144767	TRUE	Up
MPZL1_EIFVANGTQGK_N3H5F0S1G0	MPZL1	N3H5F0S1G0	2.68038	15.5855	14.3053	7.39537e-06	0.000144865	TRUE	Up
BSG_ILLTCSLNDSATEVTGHR_N3H6F0S1G0	BSG	N3H6F0S1G0	2.29219	17.0356	14.2873	7.44989e-06	0.000145636	TRUE	Up
ATP1B3_NLTVCPDGALFEQK_N4H5F1S2G0	ATP1B3	N4H5F1S2G0	-2.17183	19.313	-14.2703	7.50184e-06	0.000146354	TRUE	Down
ITGA5_EPLSDPVGTCYLSTDNFTR_N4H5F0S1G0	ITGA5	N4H5F0S1G0	1.85868	16.0854	14.2444	7.58199e-06	0.000147136	TRUE	Up
ADGRL2_GPDLSNCTSHWVNQLAQK_N3H5F1S0G0	ADGRL2	N3H5F1S0G0	-2.89669	14.5476	-14.2419	7.58966e-06	0.000147136	TRUE	Down
DSC2_ANYTILK_N4H4F1S0G0	DSC2	N4H4F1S0G0	-1.65278	14.2134	-14.2415	7.59098e-06	0.000147136	TRUE	Down
ITGAV_ENQNHSYSLK_N3H6F0S1G0	ITGAV	N3H6F0S1G0	3.33836	13.7768	14.2376	7.60311e-06	0.000147136	TRUE	Up
PTK7_RQDVNITVATVPSWLK_N5H5F1S1G0	PTK7	N5H5F1S1G0	-1.8268	15.9136	-14.2184	7.66334e-06	0.000148004	TRUE	Down
ALCAM_RNATGDYK_N6H6F1S0G0	ALCAM	N6H6F1S0G0	-2.71723	11.96	-14.2067	7.70017e-06	0.000148417	TRUE	Down
SETD2_AGSPAPSNRLNDSPTLK_N2H6F1S0G0	SETD2	N2H6F1S0G0	1.8705	16.0243	14.2018	7.71573e-06	0.00014842	TRUE	Up
NOTCH2_DGYEPCVNEGMCVTYHNGTGYCK_N8H3F1S0G0	NOTCH2	N8H3F1S0G0	-2.10576	15.7252	-14.1962	7.73348e-06	0.000148464	TRUE	Down
ALCAM_NATGDYK_N5H5F1S0G0	ALCAM	N5H5F1S0G0	-4.63581	12.8916	-14.185	7.7693e-06	0.00014862	TRUE	Down
GLA_LGIYADVGNK_N4H5F0S2G0	GLA	N4H5F0S2G0	2.02076	17.6234	14.184	7.77251e-06	0.00014862	TRUE	Up
DSG2_YVQNGTYTVK_N6H7F1S2G0	DSG2	N6H7F1S2G0	-1.61	13.5663	-14.167	7.82701e-06	0.000149043	TRUE	Down
NPTN_ANATIEVK_N5H6F0S2G0	NPTN	N5H6F0S2G0	1.93018	14.6853	14.1655	7.83174e-06	0.000149043	TRUE	Up
IGF2R_SLLEFNTTVSCDQQGTNHR_N4H5F0S2G0	IGF2R	N4H5F0S2G0	2.12977	16.6525	14.1626	7.84111e-06	0.000149043	TRUE	Up
DSC2_ANYTILK_N5H5F2S0G0	DSC2	N5H5F2S0G0	-1.95176	14.0137	-14.153	7.87238e-06	0.000149342	TRUE	Down
CDH2_SNISILR_N5H5F1S1G0	CDH2	N5H5F1S1G0	-2.60026	13.5027	-14.1243	7.96615e-06	0.000150223	TRUE	Down
CRYBB3_VASVRAINGTWVGYEFPGYR_N4H6F1S1G0	CRYBB3	N4H6F1S1G0	-2.66296	13.2353	-14.1234	7.96924e-06	0.000150223	TRUE	Down
NPTN_ENGMPMDIVNTSGR_N4H5F0S1G0	NPTN	N4H5F0S1G0	1.78376	15.7213	14.1226	7.97187e-06	0.000150223	TRUE	Up
GRN_DVECGEGHFCHDNQTCCR_N3H4F1S0G0	GRN	N3H4F1S0G0	-4.63207	12.5469	-14.1197	7.98126e-06	0.000150223	TRUE	Down
NRP1_IGYSNNGSDWK_N4H5F1S1G0	NRP1	N4H5F1S1G0	-2.65528	14.8825	-14.0776	8.12171e-06	0.000152488	TRUE	Down
GIMAP8_YCIFNNK_N4H5F0S2G0	GIMAP8	N4H5F0S2G0	3.14776	12.9893	14.0742	8.13334e-06	0.000152488	TRUE	Up
CPD_GILNATISVAEINHPVTTYK_N5H5F2S0G0	CPD	N5H5F2S0G0	-1.74564	13.5431	-14.0593	8.18367e-06	0.000152806	TRUE	Down
LAMP2_VQPFNVTQGK_N4H5F0S1G0	LAMP2	N4H5F0S1G0	1.9382	19.0179	14.0562	8.19411e-06	0.000152806	TRUE	Up
ITGA1_QTQVGIVQYGENVTHEFNLNK_N4H5F0S1G0	ITGA1	N4H5F0S1G0	1.74053	14.0016	14.0551	8.19794e-06	0.000152806	TRUE	Up
ATRN_GICNSSDVR_N4H5F0S2G0	ATRN	N4H5F0S2G0	2.18491	13.9874	14.049	8.2188e-06	0.000152898	TRUE	Up
TSPAN3_NQSVPLSCCR_N4H4F1S0G0	TSPAN3	N4H4F1S0G0	-3.71119	12.9708	-14.0403	8.24843e-06	0.000153153	TRUE	Down
MET_CLQHFYGPNHEHCFNR_N5H4F2S0G0	MET	N5H4F2S0G0	-3.09774	11.5368	-14.0319	8.27721e-06	0.000153392	TRUE	Down
LAMP1_NMTFDLPSDATVVLNR_N3H5F1S1G0	LAMP1	N3H5F1S1G0	2.96358	14.1133	14.0209	8.31515e-06	0.000153601	TRUE	Up
ECE1_HLLENSTASVSEAERK_N3H5F0S1G0	ECE1	N3H5F0S1G0	4.14815	13.6928	14.0176	8.32678e-06	0.000153601	TRUE	Up
LAMP1_LLNINPNK_N7H6F1S0G0	LAMP1	N7H6F1S0G0	-1.81906	14.4168	-14.0148	8.33643e-06	0.000153601	TRUE	Down
ECE1_HLLENSTASVSEAERK_N4H5F0S2G0	ECE1	N4H5F0S2G0	2.52857	14.6646	14.0063	8.3661e-06	0.000153853	TRUE	Up
ACVR2A_DRTNQTGVEPCYGDK_N4H5F0S2G0	ACVR2A	N4H5F0S2G0	2.71327	13.8252	13.9981	8.39447e-06	0.00015408	TRUE	Up
CALU_NATYGYVLDDPDPDDGFNYK_N5H3F2S0G0	CALU	N5H3F2S0G0	-1.81492	13.7689	-13.9865	8.43547e-06	0.000154166	TRUE	Down
IGF2R_TEGENCTVFDSQAGFSFDLSPLTK_N5H4F1S0G0	IGF2R	N5H4F1S0G0	-1.75152	14.6274	-13.9805	8.45653e-06	0.000154166	TRUE	Down
GRN_DVECGEGHFCHDNQTCCR_N5H4F1S0G0	GRN	N5H4F1S0G0	-5.16492	12.1615	-13.9801	8.45791e-06	0.000154166	TRUE	Down
CXADR_NASSEYSGTYSCTVR_N3H6F0S1G0	CXADR	N3H6F0S1G0	2.00375	15.399	13.9786	8.46324e-06	0.000154166	TRUE	Up
LAMP1_ENTSDPSLVIAFGR_N5H5F0S1G0	LAMP1	N5H5F0S1G0	1.95196	15.2294	13.9664	8.50627e-06	0.000154657	TRUE	Up
SLIT2_ITCVGNDSFIGLSSVR_N4H5F0S1G0	SLIT2	N4H5F0S1G0	2.2923	14.1977	13.9618	8.52278e-06	0.000154664	TRUE	Up
RCN1_VVRPDSELGERPPEDNQSFQYDHEAFLGK_N4H3F1S0G0	RCN1	N4H3F1S0G0	-4.741	17.4455	-13.9368	8.61248e-06	0.000155492	TRUE	Down
PSAP_DNATEEEILVYLEK_N3H3F0S0G0	PSAP	N3H3F0S0G0	1.64092	16.2769	13.9362	8.61445e-06	0.000155492	TRUE	Up
PVR_VEDEGNYTCLFVTFPQGSR_N4H5F0S2G0	PVR	N4H5F0S2G0	1.80529	16.4773	13.9267	8.64898e-06	0.000155492	TRUE	Up
NCAM1_NISSEEK_N4H5F2S1G0	NCAM1	N4H5F2S1G0	2.7953	15.1364	13.9256	8.6528e-06	0.000155492	TRUE	Up
MRC2_WNDSPCNQSLPSICK_N4H5F1S1G0	MRC2	N4H5F1S1G0	-2.98266	14.4089	-13.9241	8.65839e-06	0.000155492	TRUE	Down
IGF2R_GYPCGGNK_N2H11F1S0G0	IGF2R	N2H11F1S0G0	-3.42161	12.5089	-13.9221	8.66537e-06	0.000155492	TRUE	Down
ACP2_QTPEYQNESSR_N4H5F0S1G0	ACP2	N4H5F0S1G0	3.25903	12.0318	13.9131	8.69817e-06	0.000155543	TRUE	Up
ITGA2_TASCSNVTCWLK_N4H5F0S2G0	ITGA2	N4H5F0S2G0	2.41907	16.1421	13.9061	8.72395e-06	0.000155543	TRUE	Up
DSG2_INATDADEPNTLNSK_N5H5F2S0G0	DSG2	N5H5F2S0G0	-4.01532	15.6209	-13.9049	8.72817e-06	0.000155543	TRUE	Down
LAMP1_NMTFDLPSDATVVLNR_N3H5F0S1G0	LAMP1	N3H5F0S1G0	1.71991	15.9267	13.8987	8.75098e-06	0.000155543	TRUE	Up
ITGB1_DTCTQECSYFNITK_N4H3F0S0G0	ITGB1	N4H3F0S0G0	2.15831	15.2465	13.8978	8.75424e-06	0.000155543	TRUE	Up
LRP1_DNTTCYEFK_N4H5F0S1G0	LRP1	N4H5F0S1G0	2.62334	14.8551	13.8948	8.76528e-06	0.000155543	TRUE	Up
SLC4A7_NLTVSECK_N3H5F0S1G0	SLC4A7	N3H5F0S1G0	2.26981	15.8748	13.8731	8.8456e-06	0.000156451	TRUE	Up
APMAP_AGPNGTLFVADAYK_N4H5F0S2G0	APMAP	N4H5F0S2G0	2.82221	16.674	13.8722	8.84898e-06	0.000156451	TRUE	Up
HGSNAT_YPNCTGGAAGYIDR_N3H6F0S1G0	HGSNAT	N3H6F0S1G0	2.47057	14.2383	13.8621	8.88647e-06	0.000156826	TRUE	Up
PLOD3_EQYIHENYSR_N5H3F0S0G0	PLOD3	N5H3F0S0G0	-2.17548	12.3113	-13.8487	8.93688e-06	0.00015706	TRUE	Down
LAMP2_TYKTVTISDHGTVTYNGSICGDDQNGPK_N6H6F1S0G0	LAMP2	N6H6F1S0G0	-3.48056	13.3746	-13.8474	8.94178e-06	0.00015706	TRUE	Down
FRRS1_NRFDLNTSYYIFLADGAANDGR_N3H5F0S1G0	FRRS1	N3H5F0S1G0	2.02033	13.3107	13.8456	8.9487e-06	0.00015706	TRUE	Up
LAMP1_DNTTVTR_N4H5F2S1G0	LAMP1	N4H5F2S1G0	-1.72043	11.7979	-13.8207	9.04298e-06	0.00015838	TRUE	Down
CADM1_DVTVIEGEVATISCQVNK_N3H6F0S1G0	CADM1	N3H6F0S1G0	2.61898	14.3648	13.8171	9.05687e-06	0.00015838	TRUE	Up
SCARB2_ANIQFGDNGTTISAVSNK_N3H5F0S1G0	SCARB2	N3H5F0S1G0	2.4269	16.2925	13.8117	9.07725e-06	0.000158448	TRUE	Up
PSAP_DNATEEEILVYLEK_N4H4F1S0G0	PSAP	N4H4F1S0G0	-2.64718	15.5264	-13.7911	9.15688e-06	0.000159335	TRUE	Down
BSG_ILLTCSLNDSATEVTGHR_N4H3F1S0G0	BSG	N4H3F1S0G0	-3.4743	14.3363	-13.7846	9.18188e-06	0.000159335	TRUE	Down
IGF2R_SLLEFNTTVSCDQQGTNHR_N5H3F1S0G0	IGF2R	N5H3F1S0G0	-3.13392	15.0718	-13.7839	9.18461e-06	0.000159335	TRUE	Down
KIT_EDNDTLVR_N3H6F0S1G0	KIT	N3H6F0S1G0	2.26833	12.8104	13.7814	9.19429e-06	0.000159335	TRUE	Up
LAMP2_VQPFNVTQGK_N5H6F2S0G0	LAMP2	N5H6F2S0G0	-3.03611	14.4117	-13.7609	9.27452e-06	0.000160436	TRUE	Down
ALCAM_NATGDYK_N5H5F2S0G0	ALCAM	N5H5F2S0G0	-2.83757	11.8128	-13.7393	9.35999e-06	0.000161381	TRUE	Down
GBA1_TYTYADTPDDFQLHNFSLPEEDTK_N5H4F0S2G0	GBA1	N5H4F0S2G0	2.08373	14.769	13.7366	9.37051e-06	0.000161381	TRUE	Up
LAMP1_KDNTTVTR_N5H5F1S1G0	LAMP1	N5H5F1S1G0	-6.95798	11.0641	-13.7344	9.3795e-06	0.000161381	TRUE	Down
LAMP1_LLNINPNK_N2H3F0S0G0	LAMP1	N2H3F0S0G0	2.03995	13.7975	13.7226	9.42654e-06	0.000161901	TRUE	Up
GNS_YYNYTLSINGK_N4H4F0S1G0	GNS	N4H4F0S1G0	3.56506	15.758	13.713	9.46502e-06	0.000162272	TRUE	Up
ALCAM_NATGDYK_N6H6F1S1G0	ALCAM	N6H6F1S1G0	-4.84093	13.5222	-13.7015	9.51137e-06	0.000162776	TRUE	Down
GNS_YYNYTLSINGK_N3H5F0S1G0	GNS	N3H5F0S1G0	2.26411	15.6393	13.6951	9.53726e-06	0.000162929	TRUE	Up
IGF2R_GYPCGGNK_N4H5F0S1G0	IGF2R	N4H5F0S1G0	2.0031	15.5352	13.6909	9.55415e-06	0.000162929	TRUE	Up
GBA1_MELSMGPIQANHTGTGLLLTLQPEQK_N4H5F0S2G0	GBA1	N4H5F0S2G0	1.85068	13.7202	13.6573	9.69204e-06	0.000164988	TRUE	Up
ITGA2_GEYFVNVTTR_N3H6F0S0G0	ITGA2	N3H6F0S0G0	-2.43031	14.8405	-13.6384	9.77088e-06	0.000165955	TRUE	Down
PSAP_TNSTFVQALVEHVK_N3H3F0S0G0	PSAP	N3H3F0S0G0	2.38107	13.9677	13.6354	9.78337e-06	0.000165955	TRUE	Up
TFRC_DFEDLYTPVNGSIVIVR_N5H6F1S2G0	TFRC	N5H6F1S2G0	-2.55542	15.7727	-13.6295	9.80777e-06	0.000166076	TRUE	Down
CACHD1_STNNNTK_N5H5F1S0G0	CACHD1	N5H5F1S0G0	-3.54598	12.219	-13.6231	9.83475e-06	0.00016624	TRUE	Down
LAMP1_ENTSDPSLVIAFGR_N3H5F0S1G0	LAMP1	N3H5F0S1G0	2.96967	16.1098	13.613	9.87751e-06	0.00016667	TRUE	Up
WFS1_CLYGEAYPACSPGNTSTAEEELCR_N4H3F1S0G0	WFS1	N4H3F1S0G0	-2.98837	15.4912	-13.5856	9.99402e-06	0.000168073	TRUE	Down
GBA1_TYTYADTPDDFQLHNFSLPEEDTK_N6H6F1S0G0	GBA1	N6H6F1S0G0	-1.66207	13.3437	-13.577	1.00307e-05	0.000168073	TRUE	Down
MPZL1_DASINIENMQFIHNGTYICDVK_N3H6F2S0G0	MPZL1	N3H6F2S0G0	2.52755	15.0583	13.5752	1.00389e-05	0.000168073	TRUE	Up
CXADR_NASSEYSGTYSCTVR_N3H5F1S1G0	CXADR	N3H5F1S1G0	-2.92299	14.7532	-13.5702	1.00604e-05	0.000168073	TRUE	Down
ADGRL2_GPDLSNCTSHWVNQLAQK_N3H5F0S1G0	ADGRL2	N3H5F0S1G0	2.50969	16.838	13.5701	1.00609e-05	0.000168073	TRUE	Up
ITGB1_ENSSEICSNNGECVCGQCVCR_N4H5F0S2G0	ITGB1	N4H5F0S2G0	5.01618	12.8064	13.569	1.00655e-05	0.000168073	TRUE	Up
HYOU1_ENGTDTVQEEEESPAEGSK_N4H4F0S0G0	HYOU1	N4H4F0S0G0	-2.42707	15.9612	-13.5466	1.01626e-05	0.000168823	TRUE	Down
LGMN_SHTNTSHVMQYGNK_N4H8F1S0G0	LGMN	N4H8F1S0G0	-5.74794	13.6993	-13.5438	1.01752e-05	0.000168823	TRUE	Down
DSG2_YVQNGTYTVK_N4H4F1S0G0	DSG2	N4H4F1S0G0	-1.93428	15.4842	-13.5423	1.01815e-05	0.000168823	TRUE	Down
CPD_FANEYPNITR_N3H5F0S1G0	CPD	N3H5F0S1G0	1.7264	14.0443	13.5368	1.02058e-05	0.000168823	TRUE	Up
LGALS3BP_ALGFENATQALGR_N4H5F0S1G0	LGALS3BP	N4H5F0S1G0	2.03929	13.7862	13.5359	1.02095e-05	0.000168823	TRUE	Up
ADGRE5_TFKNESENTCQDVDECQQNPR_N5H5F1S0G0	ADGRE5	N5H5F1S0G0	-3.90984	12.2712	-13.5345	1.02157e-05	0.000168823	TRUE	Down
PLD3_ELGVVMYNCSCLAR_N3H5F0S1G0	PLD3	N3H5F0S1G0	1.52212	16.9486	13.5278	1.02455e-05	0.000169025	TRUE	Up
PSAP_DNATEEEILVYLEK_N2H11F1S0G0	PSAP	N2H11F1S0G0	-1.92115	13.9015	-13.5122	1.03144e-05	0.00016987	TRUE	Down
ITGA5_EPLSDPVGTCYLSTDNFTR_N4H5F0S2G0	ITGA5	N4H5F0S2G0	1.50512	14.8989	13.5065	1.03397e-05	0.000169874	TRUE	Up
ECE1_ACMNETR_N4H5F0S2G0	ECE1	N4H5F0S2G0	1.65233	15.2428	13.5042	1.035e-05	0.000169874	TRUE	Up
ATP1B3_NLTVCPDGALFEQK_N5H6F1S1G0	ATP1B3	N5H6F1S1G0	-2.36439	17.2737	-13.493	1.04002e-05	0.000170408	TRUE	Down
LAMP2_VQPFNVTQGK_N4H5F1S2G0	LAMP2	N4H5F1S2G0	-2.10618	14.5114	-13.4881	1.04223e-05	0.000170479	TRUE	Down
NPTN_ANATIEVK_N4H5F0S1G0	NPTN	N4H5F0S1G0	2.41045	15.322	13.4773	1.0471e-05	0.000170984	TRUE	Up
CDH2_VDIIVANLTVTDK_N5H4F0S2G0	CDH2	N5H4F0S2G0	2.65654	15.8784	13.462	1.05403e-05	0.000171825	TRUE	Up
CTSD_GSLSYLNVTR_N4H5F0S2G0	CTSD	N4H5F0S2G0	1.90436	14.3944	13.4496	1.0597e-05	0.000172101	TRUE	Up
ALCAM_NATGDYK_N4H4F1S0G0	ALCAM	N4H4F1S0G0	-3.24442	11.6959	-13.4473	1.06075e-05	0.000172101	TRUE	Down
ADAM9_TSECDVPEYCNGSSQFCQPDVFIQNGYPCQNNK_N3H6F0S1G0	ADAM9	N3H6F0S1G0	2.05192	15.3543	13.4444	1.06209e-05	0.000172101	TRUE	Up
CD63_VPDSCCINVTVGCGINFNEK_N3H5F0S1G0	CD63	N3H5F0S1G0	1.98708	14.0182	13.4427	1.06288e-05	0.000172101	TRUE	Up
COLEC12_HTDDLTSLNNTLANIR_N2H10F1S0G0	COLEC12	N2H10F1S0G0	-1.68177	14.9971	-13.433	1.06736e-05	0.000172535	TRUE	Down
NPTN_ENGMPMDIVNTSGR_N4H5F0S2G0	NPTN	N4H5F0S2G0	1.81586	16.4593	13.4023	1.08169e-05	0.00017453	TRUE	Up
TMEM30A_CLSPDVTPCFCTINFTLEK_N4H5F0S1G0	TMEM30A	N4H5F0S1G0	1.7899	16.7548	13.3988	1.08333e-05	0.00017453	TRUE	Up
CALU_NATYGYVLDDPDPDDGFNYK_N5H4F0S0G0	CALU	N5H4F0S0G0	-1.88908	13.7432	-13.3787	1.0928e-05	0.000175762	TRUE	Down
CADM1_DVTVIEGEVATISCQVNK_N3H5F0S1G0	CADM1	N3H5F0S1G0	2.20717	14.7037	13.3713	1.09635e-05	0.000176038	TRUE	Up
ATG7_GGMGPRMVNLSECMDPK_N2H6F0S0G0	ATG7	N2H6F0S0G0	1.75331	15.5179	13.3553	1.10401e-05	0.000176541	TRUE	Up
SLIT2_LDLNGNNITR_N4H4F0S1G0	SLIT2	N4H4F0S1G0	1.83748	15.9105	13.3552	1.10407e-05	0.000176541	TRUE	Up
RCN1_VVRPDSELGERPPEDNQSFQYDHEAFLGK_N7H4F1S0G0	RCN1	N7H4F1S0G0	3.47882	16.1014	13.3533	1.10499e-05	0.000176541	TRUE	Up
ITGB1_ENSSEICSNNGECVCGQCVCR_N4H5F0S1G0	ITGB1	N4H5F0S1G0	2.75967	12.6131	13.3478	1.10764e-05	0.000176671	TRUE	Up
ACP2_YEQLQNETR_N3H5F0S0G0	ACP2	N3H5F0S0G0	-2.14609	13.6429	-13.3404	1.11119e-05	0.000176944	TRUE	Down
ALCAM_EGDNITLK_N5H6F2S0G0	ALCAM	N5H6F2S0G0	-3.82226	14.0773	-13.3281	1.11719e-05	0.000177605	TRUE	Down
CDH2_SNISILR_N3H5F1S1G0	CDH2	N3H5F1S1G0	-1.88867	15.4674	-13.3224	1.11997e-05	0.000177672	TRUE	Down
DSG2_INATDADEPNTLNSK_N2H11F1S0G0	DSG2	N2H11F1S0G0	-3.85229	13.8956	-13.3197	1.1213e-05	0.000177672	TRUE	Down
ALCAM_LGDCISEDSYPDGNITWYR_N3H4F1S0G0	ALCAM	N3H4F1S0G0	-2.17693	13.2166	-13.3141	1.12404e-05	0.000177812	TRUE	Down
LAMP1_NMTFDLPSDATVVLNR_N4H7F0S0G0	LAMP1	N4H7F0S0G0	1.7461	14.0543	13.3103	1.1259e-05	0.000177815	TRUE	Up
DSG2_INATDADEPNTLNSK_N4H5F2S0G0	DSG2	N4H5F2S0G0	-5.20645	14.4234	-13.3038	1.12911e-05	0.000178029	TRUE	Down
GLG1_GNITEYQCHQYITK_N4H4F2S0G0	GLG1	N4H4F2S0G0	-4.04581	13.4591	-13.2902	1.13585e-05	0.000178799	TRUE	Down
LY9_VSENFSCNITLMCSVKGAEK_N4H6F1S1G0	LY9	N4H6F1S1G0	3.09252	14.5345	13.2809	1.14052e-05	0.00017881	TRUE	Up
CD276_QLVHSFAEGQDQGSAYANR_N5H4F0S2G0	CD276	N5H4F0S2G0	1.4118	14.427	13.2804	1.14075e-05	0.00017881	TRUE	Up
ITGA6_QLSCVANQNGSQADCELGNPFK_N4H5F1S0G0	ITGA6	N4H5F1S0G0	-3.82186	15.9949	-13.2789	1.1415e-05	0.00017881	TRUE	Down
GRN_ENATTDLLTK_N4H5F0S2G0	GRN	N4H5F0S2G0	2.82721	13.8455	13.2549	1.15359e-05	0.000180411	TRUE	Up
DSG2_INATDADEPNTLNSK_N5H6F0S0G0	DSG2	N5H6F0S0G0	-3.88836	14.1953	-13.248	1.15706e-05	0.000180463	TRUE	Down
BSG_CNGTSSK_N6H7F5S4G0	BSG	N6H7F5S4G0	-2.73989	13.7574	-13.245	1.1586e-05	0.000180463	TRUE	Down
PCDH7_IDNLTGELSTSER_N4H5F0S2G0	PCDH7	N4H5F0S2G0	2.25253	14.5691	13.2431	1.15955e-05	0.000180463	TRUE	Up
IGSF3_NYNNTWTR_N3H5F0S1G0	IGSF3	N3H5F0S1G0	2.27448	13.3425	13.218	1.17244e-05	0.000182173	TRUE	Up
INSR_CVNFSFCQDLHHK_N4H5F0S1G0	INSR	N4H5F0S1G0	2.19348	17.718	13.1974	1.1831e-05	0.000183534	TRUE	Up
ITGA5_VTGLNCTTNHPINPK_N4H5F0S2G0	ITGA5	N4H5F0S2G0	2.11575	15.8241	13.1926	1.18561e-05	0.000183627	TRUE	Up
CDH2_SNISILR_N4H5F2S1G0	CDH2	N4H5F2S1G0	-1.69996	15.7234	-13.1561	1.20487e-05	0.000186309	TRUE	Down
PLBD2_SDLNPANGSYPFQALR_N2H3F1S0G0	PLBD2	N2H3F1S0G0	-1.65144	14.6709	-13.1501	1.20806e-05	0.000186453	TRUE	Down
CADM1_FQLLNFSSSELK_N3H5F0S1G0	CADM1	N3H5F0S1G0	2.53883	13.6257	13.1471	1.20968e-05	0.000186453	TRUE	Up
ASXL3_NGVSMMVNK_N2H7F0S0G0	ASXL3	N2H7F0S0G0	-3.66043	12.1539	-13.1271	1.22042e-05	0.00018734	TRUE	Down
SLC39A10_DLNEDDHHHECLNVTQLLK_N5H5F1S0G0	SLC39A10	N5H5F1S0G0	-2.04406	16.7557	-13.1259	1.22108e-05	0.00018734	TRUE	Down
SYPL1_GQTEIQVNCPPAVTENK_N3H5F0S0G0	SYPL1	N3H5F0S0G0	1.51283	14.3039	13.1256	1.22127e-05	0.00018734	TRUE	Up
CD164_NSCVSCFNVSVVNTTCFWIECK_N4H6F0S0G0	CD164	N4H6F0S0G0	2.36429	12.3972	13.1116	1.22886e-05	0.000188203	TRUE	Up
ALCAM_RNATGDYK_N2H11F1S0G0	ALCAM	N2H11F1S0G0	-2.11037	13.1407	-13.1043	1.23285e-05	0.000188514	TRUE	Down
MPZL1_EIFVANGTQGK_N4H5F0S2G0	MPZL1	N4H5F0S2G0	2.31575	16.335	13.0847	1.24363e-05	0.000189639	TRUE	Up
LAMP1_ENTSDPSLVIAFGR_N4H6F1S0G0	LAMP1	N4H6F1S0G0	1.82453	13.8771	13.0836	1.24421e-05	0.000189639	TRUE	Up
GBA1_TYTYADTPDDFQLHNFSLPEEDTK_N5H5F0S2G0	GBA1	N5H5F0S2G0	2.65124	13.6811	13.0783	1.24717e-05	0.000189639	TRUE	Up
SLC39A6_TNESVSEPR_N5H5F1S0G0	SLC39A6	N5H5F1S0G0	-3.68512	12.6718	-13.0766	1.24809e-05	0.000189639	TRUE	Down
ALCAM_LGDCISEDSYPDGNITWYR_N5H4F1S0G0	ALCAM	N5H4F1S0G0	-2.06568	17.285	-13.0609	1.25686e-05	0.000190401	TRUE	Down
LAMP1_ENTSDPSLVIAFGR_N4H6F1S1G0	LAMP1	N4H6F1S1G0	1.93051	13.4583	13.0573	1.25888e-05	0.000190401	TRUE	Up
PSAP_DNATEEEILVYLEK_N4H5F0S0G0	PSAP	N4H5F0S0G0	1.63686	15.6853	13.057	1.25905e-05	0.000190401	TRUE	Up
CADM4_QTLFFNGTR_N4H4F0S1G0	CADM4	N4H4F0S1G0	1.59551	14.2442	13.0392	1.26903e-05	0.00019161	TRUE	Up
CRELD2_NANGSYTCEECDSSCVGCTGEGPGNCK_N4H3F1S0G0	CRELD2	N4H3F1S0G0	-2.49242	15.5616	-13.0349	1.27147e-05	0.000191641	TRUE	Down
DSG2_YVQNGTYTVK_N4H5F2S0G0	DSG2	N4H5F2S0G0	-2.02136	14.281	-13.0318	1.27322e-05	0.000191641	TRUE	Down
KIAA0319L_ALEVNTVTCQLNCSDHGHCDSFTK_N6H5F1S0G0	KIAA0319L	N6H5F1S0G0	2.23234	16.2324	13.0241	1.27762e-05	0.000192002	TRUE	Up
SLIT2_DLEVLTLNNNNITR_N4H5F0S1G0	SLIT2	N4H5F0S1G0	1.5655	15.003	13.0126	1.2842e-05	0.00019269	TRUE	Up
SLIT2_DLEVLTLNNNNITR_N4H4F1S0G0	SLIT2	N4H4F1S0G0	-1.86485	15.1523	-13.0023	1.2901e-05	0.00019285	TRUE	Down
APMAP_AGPNGTLFVADAYK_N4H3F1S0G0	APMAP	N4H3F1S0G0	-3.11706	15.0698	-13.0022	1.2902e-05	0.00019285	TRUE	Down
ATP1B3_NLTVCPDGALFEQK_N3H4F0S1G0	ATP1B3	N3H4F0S1G0	3.24976	15.6598	13.0003	1.29128e-05	0.00019285	TRUE	Up
CLN5_IFLYSGEPTYLGNETSVFGPTGNK_N6H9F1S0G0	CLN5	N6H9F1S0G0	-2.03411	14.0353	-12.9935	1.29523e-05	0.00019314	TRUE	Down
LAMP2_LNSSTIK_N3H3F0S0G0	LAMP2	N3H3F0S0G0	1.53852	17.2463	12.9767	1.30501e-05	0.000194296	TRUE	Up
ALCAM_NATVVWMK_N4H5F0S2G0	ALCAM	N4H5F0S2G0	2.34202	17.3015	12.9731	1.30708e-05	0.000194305	TRUE	Up
ADGRE5_NVTMGQSSAR_N3H6F0S1G0	ADGRE5	N3H6F0S1G0	1.7759	14.195	12.965	1.31187e-05	0.000194716	TRUE	Up
PSAP_DNATEEEILVYLEK_N3H4F1S0G0	PSAP	N3H4F1S0G0	-1.62434	16.1865	-12.9545	1.31803e-05	0.000195082	TRUE	Down
ENPP4_INRTEVYNK_N3H6F0S1G0	ENPP4	N3H6F0S1G0	2.74678	13.8657	12.9516	1.31972e-05	0.000195082	TRUE	Up
LAMP1_LLNINPNK_N4H6F1S0G0	LAMP1	N4H6F1S0G0	-1.43579	16.8233	-12.9505	1.32042e-05	0.000195082	TRUE	Down
ALCAM_EGDNITLK_N3H4F0S1G0	ALCAM	N3H4F0S1G0	2.2697	14.2577	12.9428	1.32499e-05	0.000195457	TRUE	Up
PSAP_TNSTFVQALVEHVK_N4H4F0S1G0	PSAP	N4H4F0S1G0	2.43116	15.7887	12.9381	1.32779e-05	0.00019557	TRUE	Up
LAMP1_DNTTVTR_N3H4F0S1G0	LAMP1	N3H4F0S1G0	2.33761	12.4684	12.9336	1.33044e-05	0.00019566	TRUE	Up
PSAP_DNATEEEILVYLEK_N5H3F2S0G0	PSAP	N5H3F2S0G0	2.73965	13.8277	12.9288	1.33331e-05	0.000195721	TRUE	Up
SLC39A6_YGENNSLSVEGFRK_N4H5F0S1G0	SLC39A6	N4H5F0S1G0	3.42687	15.3912	12.9228	1.33692e-05	0.000195721	TRUE	Up
LRP1_FGTCSQLCNNTK_N4H5F1S0G0	LRP1	N4H5F1S0G0	-2.78252	13.5265	-12.9219	1.33748e-05	0.000195721	TRUE	Down
CNTN1_GTEWLVNSSR_N3H5F0S1G0	CNTN1	N3H5F0S1G0	1.64493	16.1676	12.9194	1.339e-05	0.000195721	TRUE	Up
IKBIP_ISNLTIVQAEIK_N4H3F0S0G0	IKBIP	N4H3F0S0G0	2.06004	16.3074	12.9036	1.3485e-05	0.000196713	TRUE	Up
NRP1_IGYSNNGSDWK_N5H4F2S0G0	NRP1	N5H4F2S0G0	-3.06656	15.0702	-12.9014	1.34987e-05	0.000196713	TRUE	Down
CPD_DLDTDFTNNASQPETK_N4H5F1S1G0	CPD	N4H5F1S1G0	-2.19528	17.6728	-12.8934	1.35476e-05	0.000197126	TRUE	Down
TSPAN3_TYNGTNPDAASR_N3H4F0S1G0	TSPAN3	N3H4F0S1G0	2.12024	13.884	12.8802	1.36281e-05	0.000197659	TRUE	Up
CRELD2_NANGSYTCEECDSSCVGCTGEGPGNCK_N3H3F1S0G0	CRELD2	N3H3F1S0G0	-2.91191	15.9777	-12.8795	1.36325e-05	0.000197659	TRUE	Down
TTN_NLTEGEEYTFQVMAVNSAGRSAPR_N5H8F4S0G0	TTN	N5H8F4S0G0	2.34697	13.2801	12.876	1.3654e-05	0.000197659	TRUE	Up
GLB1_NNVITLNITGK_N4H5F0S2G0	GLB1	N4H5F0S2G0	1.86889	16.2048	12.874	1.36664e-05	0.000197659	TRUE	Up
M6PR_VCREAGNHTSGAGLVQINK_N3H6F3S0G0	M6PR	N3H6F3S0G0	-3.43976	13.7918	-12.8693	1.36955e-05	0.000197713	TRUE	Down
CADM2_TDNGTYR_N4H5F1S1G0	CADM2	N4H5F1S1G0	-4.6667	11.969	-12.8667	1.37113e-05	0.000197713	TRUE	Down
FAT1_TGALTVQNTTQLR_N2H8F0S0G0	FAT1	N2H8F0S0G0	1.80803	16.3256	12.8631	1.37334e-05	0.000197727	TRUE	Up
PTGFRN_QRNNSWVK_N3H6F0S1G0	PTGFRN	N3H6F0S1G0	2.97536	14.3982	12.8599	1.37533e-05	0.000197727	TRUE	Up
PSAP_TCDWLPKPNMSASCK_N2H11F1S0G0	PSAP	N2H11F1S0G0	-1.89636	15.9854	-12.8521	1.3802e-05	0.000198131	TRUE	Down
NRP1_IGYSNNGSDWK_N4H5F0S1G0	NRP1	N4H5F0S1G0	1.8461	15.797	12.834	1.39155e-05	0.000199462	TRUE	Up
ATRN_VFHIHNESWVLLTPK_N3H6F0S1G0	ATRN	N3H6F0S1G0	1.73941	15.3019	12.8274	1.39571e-05	0.000199761	TRUE	Up
NRCAM_FNHTQTIQQK_N4H5F1S0G0	NRCAM	N4H5F1S0G0	-3.03052	13.5986	-12.8192	1.4009e-05	0.000200206	TRUE	Down
ITGA4_QPGENGSIVTCGHR_N5H4F1S0G0	ITGA4	N5H4F1S0G0	-3.33363	11.0514	-12.8053	1.40973e-05	0.000201169	TRUE	Down
OSTM1_NYSEVCK_N4H5F0S1G0	OSTM1	N4H5F0S1G0	1.50362	15.4893	12.7903	1.4194e-05	0.000202248	TRUE	Up
B4GAT1_NELVQLYQVGEVRPFYYGLCTPCQAPTNYSR_N5H4F2S1G0	B4GAT1	N5H4F2S1G0	-1.97909	15.1796	-12.7839	1.42348e-05	0.000202347	TRUE	Down
ITGA3_ELAVPDGYTNR_N4H5F1S0G0	ITGA3	N4H5F1S0G0	-2.99252	12.9382	-12.7788	1.42683e-05	0.000202347	TRUE	Down
ATRN_CENLTTGK_N4H5F1S1G0	ATRN	N4H5F1S1G0	-2.00209	12.8901	-12.7773	1.42781e-05	0.000202347	TRUE	Down
ECE1_FFNFSWR_N4H5F0S2G0	ECE1	N4H5F0S2G0	2.46677	13.9399	12.7762	1.4285e-05	0.000202347	TRUE	Up
PTGFRN_VAEAVSSPAGVGVTWLEPDYQVYLNASK_N5H4F2S0G0	PTGFRN	N5H4F2S0G0	-1.63964	15.3841	-12.7633	1.43693e-05	0.000202964	TRUE	Down
ALPL_NKTDVEYESDEK_N4H5F0S2G0	ALPL	N4H5F0S2G0	2.75838	13.4554	12.7603	1.43888e-05	0.000202964	TRUE	Up
CTSC_DVNCSVMGPQEK_N4H5F0S1G0	CTSC	N4H5F0S1G0	1.97523	16.1476	12.7598	1.43919e-05	0.000202964	TRUE	Up
LNPEP_NQSIGLIQPFATNGK_N3H6F0S1G0	LNPEP	N3H6F0S1G0	1.73908	14.1326	12.749	1.44628e-05	0.000203665	TRUE	Up
CADM1_VDDEMPQHAVLSGPNLFINNLNK_N4H6F1S1G0	CADM1	N4H6F1S1G0	2.02093	14.0607	12.7441	1.44951e-05	0.000203821	TRUE	Up
LAMP1_ENTSDPSLVIAFGR_N3H4F0S1G0	LAMP1	N3H4F0S1G0	2.15469	17.5305	12.7226	1.46376e-05	0.000205012	TRUE	Up
PSAP_DNATEEEILVYLEK_N5H4F0S2G0	PSAP	N5H4F0S2G0	2.41145	13.8103	12.7207	1.46507e-05	0.000205012	TRUE	Up
ITGA5_EPLSDPVGTCYLSTDNFTR_N4H4F1S0G0	ITGA5	N4H4F1S0G0	-1.66238	14.3245	-12.7206	1.4651e-05	0.000205012	TRUE	Down
PLD3_ELGVVMYNCSCLAR_N3H6F0S1G0	PLD3	N3H6F0S1G0	2.02119	15.7445	12.7185	1.4665e-05	0.000205012	TRUE	Up
ERVK11_1_NDSYALVIDWAPK_N2H9F1S0G0	ERVK11-1	N2H9F1S0G0	2.11876	14.8913	12.6958	1.48178e-05	0.000206847	TRUE	Up
DSG2_INATDADEPNTLNSK_N3H6F0S1G0	DSG2	N3H6F0S1G0	2.99119	14.5753	12.6628	1.50433e-05	0.000209615	TRUE	Up
IGF2R_MSVINFECNKTAGNDGK_N7H3F0S0G0	IGF2R	N7H3F0S0G0	1.62478	14.5082	12.6605	1.50597e-05	0.000209615	TRUE	Up
ALCAM_EGDNITLK_N5H6F1S1G0	ALCAM	N5H6F1S1G0	-2.39623	15.641	-12.651	1.51255e-05	0.000210226	TRUE	Down
RCN1_VVRPDSELGERPPEDNQSFQYDHEAFLGK_N4H5F1S1G0	RCN1	N4H5F1S1G0	1.71517	14.4934	12.6304	1.52691e-05	0.000211846	TRUE	Up
ADAM22_ETCSGNSSQCAPNIHK_N3H5F0S1G0	ADAM22	N3H5F0S1G0	3.92509	13.4617	12.6267	1.5295e-05	0.000211846	TRUE	Up
PSAP_DNATEEEILVYLEK_N5H6F1S0G0	PSAP	N5H6F1S0G0	-2.68465	14.2395	-12.6225	1.53244e-05	0.000211846	TRUE	Down
SORT1_DITDLINNTFIR_N4H5F0S2G0	SORT1	N4H5F0S2G0	1.57905	15.2288	12.6207	1.53367e-05	0.000211846	TRUE	Up
HLA_B_GYYNQSEAGSHTLQSMYGCDVGPDGR_N3H6F3S0G0	HLA-B	N3H6F3S0G0	-1.66236	15.1017	-12.6186	1.53521e-05	0.000211846	TRUE	Down
CADM2_TDNGTYR_N5H5F1S0G0	CADM2	N5H5F1S0G0	-4.37207	12.0909	-12.5994	1.5488e-05	0.000213414	TRUE	Down
ITGB1_NPCTSEQNCTSPFSYK_N3H6F0S1G0	ITGB1	N3H6F0S1G0	1.73283	14.2437	12.5894	1.55593e-05	0.000214091	TRUE	Up
APLP2_RNQSLSLLYK_N5H4F0S2G0	APLP2	N5H4F0S2G0	2.28301	15.4176	12.5825	1.56089e-05	0.000214467	TRUE	Up
LRP1_TCVSNCTASQFVCK_N4H5F1S1G0	LRP1	N4H5F1S1G0	-3.70406	14.0474	-12.5731	1.56769e-05	0.000215093	TRUE	Down
NAGLU_SVYNCSGEACR_N3H4F0S1G0	NAGLU	N3H4F0S1G0	1.80855	14.1965	12.5682	1.57121e-05	0.000215269	TRUE	Up
CADM1_DVTVIEGEVATISCQVNK_N6H6F1S1G0	CADM1	N6H6F1S1G0	-2.40092	14.7985	-12.5651	1.57345e-05	0.000215269	TRUE	Down
CDH2_IVSQAPSTPSPNMFTINNETGDIITVAAGLDR_N5H4F1S0G0	CDH2	N5H4F1S0G0	-2.46217	15.0801	-12.5496	1.58477e-05	0.000216318	TRUE	Down
NOTCH2_DGYEPCVNEGMCVTYHNGTGYCK_N4H5F0S1G0	NOTCH2	N4H5F0S1G0	3.56256	11.6262	12.5417	1.59061e-05	0.000216318	TRUE	Up
IGF2R_DAGVGFPEYQEEDNSTYNFR_N4H5F1S1G0	IGF2R	N4H5F1S1G0	-3.62074	15.5677	-12.5355	1.59517e-05	0.000216318	TRUE	Down
LAMP1_LLNINPNK_N3H6F1S0G0	LAMP1	N3H6F1S0G0	-2.98389	15.2644	-12.5352	1.59534e-05	0.000216318	TRUE	Down
CPD_HIWSLEISNKPNVSEPEEPK_N5H6F1S1G0	CPD	N5H6F1S1G0	2.30218	14.9769	12.5347	1.59577e-05	0.000216318	TRUE	Up
CALU_NATYGYVLDDPDPDDGFNYK_N6H4F1S0G0	CALU	N6H4F1S0G0	-4.48408	15.2358	-12.5338	1.59642e-05	0.000216318	TRUE	Down
INSR_CVNFSFCQDLHHK_N4H5F1S0G0	INSR	N4H5F1S0G0	-2.99809	15.4693	-12.5315	1.59809e-05	0.000216318	TRUE	Down
NRP1_IGYSNNGSDWK_N5H4F0S1G0	NRP1	N5H4F0S1G0	1.65219	12.6848	12.5301	1.59911e-05	0.000216318	TRUE	Up
CLCN3_NDMNASK_N4H5F0S2G0	CLCN3	N4H5F0S2G0	3.61555	12.4974	12.5203	1.60642e-05	0.000216762	TRUE	Up
HLA_C_GYYNQSEDGSHTLQRMSGCDLGPDGR_N5H4F0S1G0	HLA-C	N5H4F0S1G0	-1.65088	15.8985	-12.517	1.6089e-05	0.000216762	TRUE	Down
ITGA6_YQTLNCSVNVNCVNIR_N3H6F0S0G0	ITGA6	N3H6F0S0G0	-1.91192	15.9284	-12.5127	1.61206e-05	0.000216762	TRUE	Down
ALCAM_IIISPEENVTLTCTAENQLER_N4H5F2S1G0	ALCAM	N4H5F2S1G0	-1.72442	15.687	-12.5054	1.6175e-05	0.000216762	TRUE	Down
GLG1_KVDVVICLSTTVRNDTLQEAK_N5H4F0S2G0	GLG1	N5H4F0S2G0	2.2828	13.6403	12.505	1.61783e-05	0.000216762	TRUE	Up
CD63_NNHTASILDR_N3H6F0S1G0	CD63	N3H6F0S1G0	4.11575	14.551	12.5041	1.61849e-05	0.000216762	TRUE	Up
SLC39A6_NTNENPQECFNASK_N3H5F0S1G0	SLC39A6	N3H5F0S1G0	3.02919	15.0844	12.5022	1.61993e-05	0.000216762	TRUE	Up
ITGA5_IYLRNESEFR_N4H5F0S2G0	ITGA5	N4H5F0S2G0	2.57931	14.9052	12.5	1.62162e-05	0.000216762	TRUE	Up
KIAA0319L_VIVEGQNAHGEGYVNVTVKPEPR_N4H5F1S1G0	KIAA0319L	N4H5F1S1G0	-1.86444	14.4865	-12.4986	1.62267e-05	0.000216762	TRUE	Down
BSG_ALMNGSESR_N2H3F0S0G0	BSG	N2H3F0S0G0	1.48421	16.357	12.4919	1.62769e-05	0.000217131	TRUE	Up
ECE1_LGGWNITGPWAK_N5H6F0S1G0	ECE1	N5H6F0S1G0	-2.47964	13.0158	-12.4869	1.63145e-05	0.000217224	TRUE	Down
IGF2R_SLLEFNTTVSCDQQGTNHR_N4H5F0S1G0	IGF2R	N4H5F0S1G0	2.24448	14.0744	12.4841	1.63356e-05	0.000217224	TRUE	Up
LAMP1_ENTSDPSLVIAFGR_N4H5F0S2G0	LAMP1	N4H5F0S2G0	1.66319	19.5681	12.482	1.63517e-05	0.000217224	TRUE	Up
ITGB1_CHEGNGTFECGACR_N6H7F0S1G0	ITGB1	N6H7F0S1G0	-3.58269	11.8594	-12.4693	1.64483e-05	0.000218207	TRUE	Down
TGFB2_NASNLVK_N3H6F1S1G0	TGFB2	N3H6F1S1G0	2.6045	14.1888	12.4565	1.65465e-05	0.000219207	TRUE	Up
NCAM1_DGQLLPSSNYSNIK_N4H5F0S2G0	NCAM1	N4H5F0S2G0	2.20569	16.6823	12.4494	1.66014e-05	0.000219365	TRUE	Up
HGSNAT_YPNCTGGAAGYIDR_N3H5F0S1G0	HGSNAT	N3H5F0S1G0	2.05666	14.0193	12.4478	1.66142e-05	0.000219365	TRUE	Up
SLC39A6_NTNENPQECFNASK_N4H5F2S1G0	SLC39A6	N4H5F2S1G0	-2.01462	12.9659	-12.4461	1.66268e-05	0.000219365	TRUE	Down
CD276_QLVHSFAEGQDQGSAYANR_N5H4F0S1G0	CD276	N5H4F0S1G0	2.80242	13.3327	12.4281	1.67674e-05	0.000220916	TRUE	Up
CADM1_FQLLNFSSSELK_N7H7F1S0G0	CADM1	N7H7F1S0G0	-3.32375	14.7169	-12.4156	1.68655e-05	0.000221242	TRUE	Down
LAMC1_VNNTLSSQISR_N4H5F1S0G0	LAMC1	N4H5F1S0G0	-2.71077	13.386	-12.4147	1.68723e-05	0.000221242	TRUE	Down
PTGFRN_NVSVAEGK_N4H5F0S2G0	PTGFRN	N4H5F0S2G0	2.62768	15.4304	12.4146	1.6873e-05	0.000221242	TRUE	Up
INSR_HNLTITQGK_N4H4F1S0G0	INSR	N4H4F1S0G0	-2.09267	12.8522	-12.4132	1.68841e-05	0.000221242	TRUE	Down
FUCA1_WGQNCSCHHGGYYNCEDK_N6H3F2S0G0	FUCA1	N6H3F2S0G0	-3.95403	13.8199	-12.3967	1.70151e-05	0.000222654	TRUE	Down
LRP1_FGTCSQLCNNTK_N5H4F1S0G0	LRP1	N5H4F1S0G0	-2.29271	13.9524	-12.3875	1.7088e-05	0.000223155	TRUE	Down
LAMP1_ENTSDPSLVIAFGR_N5H4F0S1G0	LAMP1	N5H4F0S1G0	1.54353	16.0144	12.3842	1.71146e-05	0.000223155	TRUE	Up
NOTCH2_DGYEPCVNEGMCVTYHNGTGYCK_N2H9F0S0G0	NOTCH2	N2H9F0S0G0	1.348	13.9101	12.3831	1.7123e-05	0.000223155	TRUE	Up
IGF2R_NGSSIVDLSPLIHR_N4H5F0S2G0	IGF2R	N4H5F0S2G0	1.791	17.7395	12.3765	1.71766e-05	0.000223352	TRUE	Up
SLC39A10_DLNEDDHHHECLNVTQLLK_N3H5F1S1G0	SLC39A10	N3H5F1S1G0	-1.57357	15.5599	-12.3755	1.71845e-05	0.000223352	TRUE	Down
PSAP_TNSTFVQALVEHVK_N2H3F0S0G0	PSAP	N2H3F0S0G0	2.11615	17.3297	12.3657	1.72636e-05	0.000224077	TRUE	Up
ITGB1_DTCTQECSYFNITK_N4H5F0S1G0	ITGB1	N4H5F0S1G0	2.94406	15.1387	12.3517	1.73767e-05	0.000225241	TRUE	Up
BSG_ILLTCSLNDSATEVTGHR_N3H5F0S1G0	BSG	N3H5F0S1G0	1.90978	16.2318	12.3388	1.74829e-05	0.000226313	TRUE	Up
GGT7_TANHSAPSLENSVQPGK_N4H4F0S1G0	GGT7	N4H4F0S1G0	3.10181	12.6443	12.3337	1.75242e-05	0.000226377	TRUE	Up
CD276_TALFPDLLAQGNASLR_N4H5F0S0G0	CD276	N4H5F0S0G0	-1.56958	16.7398	-12.3324	1.75349e-05	0.000226377	TRUE	Down
LAMP1_LLNINPNK_N6H7F1S0G0	LAMP1	N6H7F1S0G0	-1.72318	16.8592	-12.3183	1.76518e-05	0.000227581	TRUE	Down
ADGRL2_SLGQFLSTENATIK_N3H5F0S1G0	ADGRL2	N3H5F0S1G0	2.6498	16.1855	12.3111	1.77115e-05	0.000228044	TRUE	Up
CTSD_GSLSYLNVTR_N3H4F0S1G0	CTSD	N3H4F0S1G0	1.89595	14.473	12.2867	1.79165e-05	0.000229875	TRUE	Up
DSC3_VNFTILK_N5H4F0S2G0	DSC3	N5H4F0S2G0	1.68744	16.1701	12.286	1.79222e-05	0.000229875	TRUE	Up
PLXNB2_EAESLQPMTVVGTDYVFHNDTK_N4H5F0S1G0	PLXNB2	N4H5F0S1G0	1.82316	15.3905	12.2856	1.79254e-05	0.000229875	TRUE	Up
CD276_TALFPDLLAQGNASLR_N3H5F1S1G0	CD276	N3H5F1S1G0	-2.51528	17.2273	-12.2703	1.80555e-05	0.000231235	TRUE	Down
ALCAM_EGDNITLK_N4H5F1S0G0	ALCAM	N4H5F1S0G0	-2.64959	14.3284	-12.2561	1.81764e-05	0.000232299	TRUE	Down
INSR_CVNFSFCQDLHHK_N4H5F2S0G0	INSR	N4H5F2S0G0	-1.90959	15.1974	-12.2549	1.81868e-05	0.000232299	TRUE	Down
ITGA5_VTGLNCTTNHPINPK_N5H4F2S1G0	ITGA5	N5H4F2S1G0	-2.44615	12.3329	-12.2468	1.82571e-05	0.000232542	TRUE	Down
CRELD2_NANGSYTCEECDSSCVGCTGEGPGNCK_N3H3F0S0G0	CRELD2	N3H3F0S0G0	2.07979	15.5866	12.245	1.82721e-05	0.000232542	TRUE	Up
MPZL2_VLEAVNGTDAR_N2H9F0S0G0	MPZL2	N2H9F0S0G0	-2.01109	13.5053	-12.2443	1.82784e-05	0.000232542	TRUE	Down
CADM1_DVTVIEGEVATISCQVNK_N4H5F0S2G0	CADM1	N4H5F0S2G0	1.78178	17.8913	12.2392	1.83229e-05	0.000232565	TRUE	Up
NPTN_NASNMEYR_N3H6F0S1G0	NPTN	N3H6F0S1G0	2.44126	14.1089	12.2377	1.83352e-05	0.000232565	TRUE	Up
LRP1_TCVSNCTASQFVCK_N3H6F0S1G0	LRP1	N3H6F0S1G0	2.6445	14.7439	12.2357	1.83528e-05	0.000232565	TRUE	Up
SLIT2_VRPQTNITLQIATDEDSGILLYK_N4H5F0S1G0	SLIT2	N4H5F0S1G0	1.76183	15.7944	12.2258	1.84392e-05	0.000233353	TRUE	Up
NRP1_IGYSNNGSDWK_N5H5F1S1G0	NRP1	N5H5F1S1G0	-2.22789	14.5986	-12.2054	1.86182e-05	0.000235307	TRUE	Down
NCAM1_NISSEEK_N5H5F1S0G0	NCAM1	N5H5F1S0G0	-3.92908	12.0348	-12.1981	1.86828e-05	0.000235307	TRUE	Down
PTK7_SANASFNIK_N2H11F1S0G0	PTK7	N2H11F1S0G0	-1.94896	13.5607	-12.1972	1.86905e-05	0.000235307	TRUE	Down
LMBRD1_NQNGTFK_N2H7F0S0G0	LMBRD1	N2H7F0S0G0	-1.99962	14.5459	-12.1971	1.86915e-05	0.000235307	TRUE	Down
ITGAV_ENQNHSYSLK_N4H5F0S1G0	ITGAV	N4H5F0S1G0	4.58255	12.8232	12.187	1.87811e-05	0.000235633	TRUE	Up
CD276_TALFPDLLAQGNASLR_N2H4F1S0G0	CD276	N2H4F1S0G0	-2.33314	13.4544	-12.1863	1.87873e-05	0.000235633	TRUE	Down
FOXRED2_NFSGPDK_N2H10F0S0G0	FOXRED2	N2H10F0S0G0	-1.69249	15.3174	-12.1859	1.87909e-05	0.000235633	TRUE	Down
FAT1_YTLNITVYDLGIPQK_N2H9F0S0G0	FAT1	N2H9F0S0G0	1.41845	16.4201	12.1774	1.88673e-05	0.000236284	TRUE	Up
CALU_NATYGYVLDDPDPDDGFNYK_N4H4F0S1G0	CALU	N4H4F0S1G0	1.42077	17.7199	12.1714	1.89209e-05	0.000236436	TRUE	Up
LAMP1_GHTLTLNFTR_N4H6F0S0G0	LAMP1	N4H6F0S0G0	-3.3028	14.5763	-12.1687	1.89456e-05	0.000236436	TRUE	Down
ADGRL2_SLGQFLSTENATIK_N3H7F1S0G0	ADGRL2	N3H7F1S0G0	2.62088	14.799	12.1678	1.89532e-05	0.000236436	TRUE	Up
HSP90B1_TDDEVVQREEEAIQLDGLNASQIR_N4H3F0S0G0	HSP90B1	N4H3F0S0G0	3.3474	16.8638	12.1612	1.90129e-05	0.000236703	TRUE	Up
TSPAN3_QLHCCGIHNYSDWENTDWFK_N4H5F0S1G0	TSPAN3	N4H5F0S1G0	4.07744	14.6257	12.16	1.90239e-05	0.000236703	TRUE	Up
ITGA6_QLSCVANQNGSQADCELGNPFK_N4H5F1S1G0	ITGA6	N4H5F1S1G0	-1.5341	15.5799	-12.1517	1.9099e-05	0.00023733	TRUE	Down
SLC39A6_YGENNSLSVEGFRK_N4H5F0S2G0	SLC39A6	N4H5F0S2G0	2.93962	14.9964	12.1466	1.91459e-05	0.00023751	TRUE	Up
PLXNA1_ENGCLVYNDTTMVCR_N3H6F0S1G0	PLXNA1	N3H6F0S1G0	1.52935	16.6486	12.1442	1.91678e-05	0.00023751	TRUE	Up
ADAM22_ETCSGNSSQCAPNIHK_N3H6F0S1G0	ADAM22	N3H6F0S1G0	3.09268	13.9416	12.1376	1.92278e-05	0.00023751	TRUE	Up
NECTIN1_NPNGTVTVISR_N3H5F0S1G0	NECTIN1	N3H5F0S1G0	1.70156	13.5	12.1376	1.92283e-05	0.00023751	TRUE	Up
TMEM87A_NTTIFLK_N3H6F2S0G0	TMEM87A	N3H6F2S0G0	-1.58303	16.0534	-12.1346	1.92555e-05	0.00023751	TRUE	Down
GAA_NNTIVNELVR_N4H5F0S2G0	GAA	N4H5F0S2G0	1.74941	15.2014	12.134	1.92615e-05	0.00023751	TRUE	Up
IKBIP_QDILNNSLTTLSQDITK_N4H4F0S1G0	IKBIP	N4H4F0S1G0	3.42028	13.8036	12.1215	1.93766e-05	0.000238213	TRUE	Up
AGRN_DPCSNVTCSFGSTCAR_N4H5F2S0G0	AGRN	N4H5F2S0G0	-3.72755	11.0667	-12.1197	1.93928e-05	0.000238213	TRUE	Down
DSG2_YVQNGTYTVK_N3H5F0S1G0	DSG2	N3H5F0S1G0	3.05364	14.6963	12.1171	1.94174e-05	0.000238213	TRUE	Up
ITGB1_SCGECIQAGPNCGWCTNSTFLQEGMPTSAR_N4H5F0S2G0	ITGB1	N4H5F0S2G0	1.62696	16.2811	12.117	1.94176e-05	0.000238213	TRUE	Up
LRP1_LGCQHHCVPTLDGPTCYCNSSFQLQADGK_N4H5F0S1G0	LRP1	N4H5F0S1G0	2.21288	14.7768	12.1128	1.94573e-05	0.000238396	TRUE	Up
SLC39A10_DLNEDDHHHECLNVTQLLK_N5H4F1S0G0	SLC39A10	N5H4F1S0G0	-2.14508	15.7505	-12.1092	1.94903e-05	0.000238496	TRUE	Down
FLG2_QGNLSSSGNQEGSQK_N3H6F1S0G0	FLG2	N3H6F1S0G0	2.96294	15.768	12.1031	1.95471e-05	0.000238792	TRUE	Up
PSAP_DNATEEEILVYLEK_N6H5F1S0G0	PSAP	N6H5F1S0G0	-2.5138	12.6509	-12.1013	1.95642e-05	0.000238792	TRUE	Down
ECE1_EYLEQISTLINTTDR_N6H7F1S1G0	ECE1	N6H7F1S1G0	-1.75034	14.296	-12.093	1.96421e-05	0.000239275	TRUE	Down
ADGRE5_LSAVNSIFLSHNNTK_N5H5F0S2G0	ADGRE5	N5H5F0S2G0	1.80959	13.75	12.0895	1.96749e-05	0.000239275	TRUE	Up
LAMP1_GHTLTLNFTR_N3H6F2S0G0	LAMP1	N3H6F2S0G0	-2.47806	12.9171	-12.0891	1.96784e-05	0.000239275	TRUE	Down
LAMP1_NMTFDLPSDATVVLNR_N4H6F0S0G0	LAMP1	N4H6F0S0G0	2.01299	16.862	12.0864	1.97041e-05	0.000239285	TRUE	Up
NPTN_ANATIEVK_N5H6F0S1G0	NPTN	N5H6F0S1G0	1.89611	12.5798	12.068	1.98786e-05	0.0002411	TRUE	Up
ATP1B3_NLTVCPDGALFEQK_N3H6F1S1G0	ATP1B3	N3H6F1S1G0	-2.30667	14.4684	-12.0624	1.99322e-05	0.000241194	TRUE	Down
RP1_NISEAPASEASSTVTAR_N3H6F1S0G0	RP1	N3H6F1S0G0	2.13097	14.1554	12.0619	1.99365e-05	0.000241194	TRUE	Up
DSG2_YVQNGTYTVK_N4H5F1S1G0	DSG2	N4H5F1S1G0	-2.86683	16.8487	-12.0587	1.99676e-05	0.000241267	TRUE	Down
SLC39A6_NTNENPQECFNASK_N4H5F0S1G0	SLC39A6	N4H5F0S1G0	2.18202	14.8467	12.0487	2.00631e-05	0.000242116	TRUE	Up
BSG_ILLTCSLNDSATEVTGHR_N4H3F0S0G0	BSG	N4H3F0S0G0	2.62192	14.8931	12.0439	2.01097e-05	0.000242375	TRUE	Up
PTK7_SANASFNIK_N6H6F1S0G0	PTK7	N6H6F1S0G0	-1.75746	13.2634	-12.0351	2.01953e-05	0.000243102	TRUE	Down
PTK7_DGTPLSDGQSNHTVSSKER_N5H5F1S1G0	PTK7	N5H5F1S1G0	3.48557	15.1076	12.0301	2.02435e-05	0.000243377	TRUE	Up
ADGRL2_NSTIAVNSHVISVSINK_N3H6F1S0G0	ADGRL2	N3H6F1S0G0	-1.70028	14.7312	-12.0259	2.0284e-05	0.00024356	TRUE	Down
CD47_SDAVSHTGNYTCEVTELTR_N3H6F1S0G0	CD47	N3H6F1S0G0	2.70811	14.5392	12.0208	2.03339e-05	0.000243855	TRUE	Up
NOTCH2_DGYEPCVNEGMCVTYHNGTGYCK_N3H6F3S0G0	NOTCH2	N3H6F3S0G0	1.57472	15.0224	12.0165	2.03766e-05	0.000244063	TRUE	Up
MME_SCINESAIDSR_N4H5F0S0G0	MME	N4H5F0S0G0	-2.04723	13.7191	-12.005	2.04894e-05	0.000245108	TRUE	Down
ALCAM_EGDNITLK_N5H5F1S0G0	ALCAM	N5H5F1S0G0	-4.29552	13.8643	-11.9601	2.09381e-05	0.000249806	TRUE	Down
CELSR3_AAPEEARPAPGLGPGAYNNTALFEESGLIR_N3H6F1S1G0	CELSR3	N3H6F1S1G0	2.66339	15.4526	11.9587	2.09524e-05	0.000249806	TRUE	Up
CD164_NSCVSCFNVSVVNTTCFWIECK_N4H5F1S2G0	CD164	N4H5F1S2G0	2.29059	15.4916	11.9579	2.096e-05	0.000249806	TRUE	Up
TYRO3_DLVPATNYSLR_N4H5F0S2G0	TYRO3	N4H5F0S2G0	2.11332	15.0216	11.942	2.11218e-05	0.000251423	TRUE	Up
ELAPOR2_MALCTNNITDFTVK_N3H6F0S1G0	ELAPOR2	N3H6F0S1G0	1.81989	14.8668	11.9356	2.1188e-05	0.000251604	TRUE	Up
CD276_DQGSAYANR_N4H5F1S1G0	CD276	N4H5F1S1G0	-5.95817	14.2802	-11.9354	2.11894e-05	0.000251604	TRUE	Down
ALCAM_IIISPEENVTLTCTAENQLER_N4H5F1S1G0	ALCAM	N4H5F1S1G0	-1.72177	16.0604	-11.9122	2.14295e-05	0.000253762	TRUE	Down
TSPAN3_TYNGTNPDAASR_N5H6F0S2G0	TSPAN3	N5H6F0S2G0	3.29044	12.1666	11.9112	2.14396e-05	0.000253762	TRUE	Up
CPD_FANEYPNITR_N4H5F2S1G0	CPD	N4H5F2S1G0	-2.60531	15.978	-11.9102	2.14503e-05	0.000253762	TRUE	Down
HYOU1_ENGTDTVQEEEESPAEGSKDEPGEQVELK_N4H3F1S0G0	HYOU1	N4H3F1S0G0	-2.30754	14.7824	-11.8963	2.15955e-05	0.000254608	TRUE	Down
CEMIP2_FDTHEYRNESR_N5H5F1S1G0	CEMIP2	N5H5F1S1G0	-3.72995	12.4265	-11.8962	2.15964e-05	0.000254608	TRUE	Down
GNS_YYNYTLSINGK_N4H3F1S0G0	GNS	N4H3F1S0G0	-1.45055	16.1496	-11.8957	2.16011e-05	0.000254608	TRUE	Down
APLP2_RNQSLSLLYK_N5H4F2S1G0	APLP2	N5H4F2S1G0	-2.05223	14.372	-11.8886	2.16759e-05	0.000254625	TRUE	Down
CD109_LNLYLDSVNETQFCVNIPAVR_N4H5F1S1G0	CD109	N4H5F1S1G0	-1.6871	14.2481	-11.8882	2.16803e-05	0.000254625	TRUE	Down
SLC4A7_NLTVSECK_N4H5F0S1G0	SLC4A7	N4H5F0S1G0	3.77384	15.1136	11.888	2.16821e-05	0.000254625	TRUE	Up
MANBA_GNWSICNGNGSLELPGAVPGCVHSALFQQGLIQDSYYR_N4H5F0S1G0	MANBA	N4H5F0S1G0	-2.76453	10.1489	-11.8734	2.1837e-05	0.000256132	TRUE	Down
MPZL2_LQFDDNGTYTCQVK_N2H7F0S0G0	MPZL2	N2H7F0S0G0	-1.84638	15.6565	-11.8664	2.1911e-05	0.000256508	TRUE	Down
FKBP10_YHYNGTFEDGK_N4H4F0S1G0	FKBP10	N4H4F0S1G0	4.1029	13.074	11.8651	2.19252e-05	0.000256508	TRUE	Up
M6PR_EAGNHTSGAGLVQINK_N6H5F1S0G0	M6PR	N6H5F1S0G0	5.46383	15.6378	11.8613	2.19661e-05	0.000256508	TRUE	Up
PLXNB2_EAESLQPMTVVGTDYVFHNDTK_N4H4F0S2G0	PLXNB2	N4H4F0S2G0	-1.91086	14.426	-11.86	2.19794e-05	0.000256508	TRUE	Down
OSTM1_NYSEVCK_N6H6F1S1G0	OSTM1	N6H6F1S1G0	-2.90799	12.2144	-11.8579	2.20024e-05	0.000256508	TRUE	Down
PLXNA1_YNYTEDPTILR_N3H5F0S1G0	PLXNA1	N3H5F0S1G0	1.60118	14.805	11.8544	2.20399e-05	0.000256581	TRUE	Up
CTSC_DVNCSVMGPQEK_N4H4F0S1G0	CTSC	N4H4F0S1G0	1.70868	14.8236	11.8523	2.2062e-05	0.000256581	TRUE	Up
LAMP2_LNSSTIK_N6H5F0S0G0	LAMP2	N6H5F0S0G0	-1.47427	15.7401	-11.8415	2.21787e-05	0.000257627	TRUE	Down
ITGA5_VTGLNCTTNHPINPK_N5H5F1S0G0	ITGA5	N5H5F1S0G0	-2.25766	14.9691	-11.8298	2.23055e-05	0.000258787	TRUE	Down
SEZ6L2_IVSPEPGGAVGPNLTCR_N4H5F0S2G0	SEZ6L2	N4H5F0S2G0	1.95604	15.6604	11.8221	2.239e-05	0.000259455	TRUE	Up
ADGRE5_LSAVNSIFLSHNNTK_N5H5F0S1G0	ADGRE5	N5H5F0S1G0	1.3857	14.6863	11.8175	2.24402e-05	0.000259723	TRUE	Up
PTGFRN_NVSVAEGK_N5H5F1S1G0	PTGFRN	N5H5F1S1G0	-2.98403	14.9144	-11.8137	2.24826e-05	0.000259901	TRUE	Down
CD59_TAVNCSSDFDACLITK_N4H5F2S1G0	CD59	N4H5F2S1G0	-1.80686	15.2872	-11.8049	2.25785e-05	0.000260696	TRUE	Down
ECE1_ACMNETR_N5H5F0S0G0	ECE1	N5H5F0S0G0	-5.48084	11.5133	-11.7911	2.2732e-05	0.000262154	TRUE	Down
NEU1_NLSLDIGTEVFAPGPGSGIQK_N3H5F0S1G0	NEU1	N3H5F0S1G0	1.47425	17.4375	11.7807	2.28486e-05	0.000263183	TRUE	Up
ITGB1_CHEGNGTFECGACR_N4H3F1S0G0	ITGB1	N4H3F1S0G0	-3.51347	12.0348	-11.7673	2.29982e-05	0.000264089	TRUE	Down
HLA_E_GYYNQSEAGSHTLQWMHGCELGPDGR_N6H4F0S2G0	HLA-E	N6H4F0S2G0	-2.30666	15.4007	-11.76	2.30814e-05	0.000264089	TRUE	Down
ATP1B3_NLTVCPDGALFEQK_N4H5F2S1G0	ATP1B3	N4H5F2S1G0	-1.61919	17.649	-11.7595	2.30871e-05	0.000264089	TRUE	Down
ATRN_CENLTTGK_N3H5F0S1G0	ATRN	N3H5F0S1G0	2.17193	12.2504	11.7592	2.30907e-05	0.000264089	TRUE	Up
ITGA1_HFFNVSDELALVTIVK_N5H4F0S0G0	ITGA1	N5H4F0S0G0	-2.34952	15.0219	-11.7587	2.30963e-05	0.000264089	TRUE	Down
CD59_TAVNCSSDFDACLITK_N4H5F0S2G0	CD59	N4H5F0S2G0	1.68824	17.9632	11.7585	2.30984e-05	0.000264089	TRUE	Up
SGCE_LNAINITSALDR_N2H8F0S0G0	SGCE	N2H8F0S0G0	-1.64052	14.8432	-11.7566	2.31195e-05	0.000264089	TRUE	Down
ECE1_LGGWNITGPWAK_N4H5F2S1G0	ECE1	N4H5F2S1G0	1.7411	13.9873	11.7488	2.32087e-05	0.000264794	TRUE	Up
PSAP_TNSTFVQALVEHVK_N4H5F0S1G0	PSAP	N4H5F0S1G0	2.4067	16.0786	11.7388	2.33233e-05	0.000264908	TRUE	Up
CTSC_ILTNNSQTPILSPQEVVSCSQYAQGCEGGFPYLIAGK_N3H3F1S0G0	CTSC	N3H3F1S0G0	-2.16501	13.0214	-11.7383	2.33289e-05	0.000264908	TRUE	Down
TSPAN3_QLHCCGIHNYSDWENTDWFK_N8H5F1S0G0	TSPAN3	N8H5F1S0G0	6.05774	15.0298	11.7365	2.33489e-05	0.000264908	TRUE	Up
IGF2R_DAGVGFPEYQEEDNSTYNFR_N4H5F0S2G0	IGF2R	N4H5F0S2G0	1.66779	17.2203	11.7354	2.33622e-05	0.000264908	TRUE	Up
IMPG1_VANMAFSNDLFNK_N3H6F1S1G0	IMPG1	N3H6F1S1G0	3.14742	14.7878	11.7347	2.33699e-05	0.000264908	TRUE	Up
LRIG3_LLNTSYSHNEGPGMK_N4H5F0S1G0	LRIG3	N4H5F0S1G0	-6.08737	13.666	-11.732	2.34005e-05	0.000264908	TRUE	Down
MET_VLLGNESCTLTLSESTMNTLK_N5H4F0S2G0	MET	N5H4F0S2G0	1.91229	13.9426	11.7307	2.34158e-05	0.000264908	TRUE	Up
CLDND1_SPVQENSSDLNK_N4H5F0S2G0	CLDND1	N4H5F0S2G0	1.78914	13.8239	11.7281	2.34458e-05	0.000264908	TRUE	Up
MRC2_KPNATAEPTPPDR_N4H5F0S2G0	MRC2	N4H5F0S2G0	2.41067	12.2131	11.7263	2.34666e-05	0.000264908	TRUE	Up
ATP1B1_NESLETYPVMK_N4H5F0S2G0	ATP1B1	N4H5F0S2G0	2.31602	15.9609	11.7137	2.36129e-05	0.000266247	TRUE	Up
PTGFRN_QRNNSWVK_N4H5F0S1G0	PTGFRN	N4H5F0S1G0	2.94695	14.7703	11.703	2.37378e-05	0.000267109	TRUE	Up
LMBRD1_NQNGTFK_N2H6F0S0G0	LMBRD1	N2H6F0S0G0	-1.69687	12.9951	-11.7024	2.37449e-05	0.000267109	TRUE	Down
LRP1_DGTCIGNSSR_N3H6F0S0G0	LRP1	N3H6F0S0G0	-3.27675	12.603	-11.698	2.37958e-05	0.00026737	TRUE	Down
CXADR_SGDASINVTNLQLSDIGTYQCK_N4H5F2S0G0	CXADR	N4H5F2S0G0	-2.68431	13.3561	-11.6923	2.38633e-05	0.000267736	TRUE	Down
FAM234B_GQNLTPYWALR_N4H5F0S2G0	FAM234B	N4H5F0S2G0	1.32551	14.4148	11.689	2.39025e-05	0.000267736	TRUE	Up
SLIT2_LDLNGNNITR_N4H5F1S1G0	SLIT2	N4H5F1S1G0	-2.25521	14.6147	-11.6882	2.39119e-05	0.000267736	TRUE	Down
TSPAN3_NQSVPLSCCR_N2H5F0S0G0	TSPAN3	N2H5F0S0G0	1.45138	14.1513	11.6773	2.4041e-05	0.000268867	TRUE	Up
PCDH9_VTINVMDVNDNSPVVISPPSNTSFK_N4H5F0S1G0	PCDH9	N4H5F0S1G0	1.80641	15.0874	11.6726	2.40961e-05	0.000268879	TRUE	Up
LIPA_YDLPASINFILNK_N2H3F1S0G0	LIPA	N2H3F1S0G0	-2.97008	13.9651	-11.6696	2.41321e-05	0.000268879	TRUE	Down
PSAP_TCDWLPKPNMSASCK_N3H4F0S1G0	PSAP	N3H4F0S1G0	1.50295	17.9691	11.6694	2.41344e-05	0.000268879	TRUE	Up
CERS2_LWLPVNLTWADLEDRDGR_N6H3F1S0G0	CERS2	N6H3F1S0G0	-3.23248	16.1251	-11.6678	2.41539e-05	0.000268879	TRUE	Down
SEMA4D_EAVFAVNALNISEK_N5H5F1S0G0	SEMA4D	N5H5F1S0G0	-3.05447	14.9248	-11.6613	2.42319e-05	0.000269179	TRUE	Down
KIRREL1_IDGGPVILLQAGTPHNLTCR_N4H5F0S2G0	KIRREL1	N4H5F0S2G0	1.31756	15.6836	11.6609	2.42367e-05	0.000269179	TRUE	Up
LAMP2_LNSSTIK_N4H5F0S2G0	LAMP2	N4H5F0S2G0	2.28834	18.665	11.6513	2.43518e-05	0.000270145	TRUE	Up
DSG2_YVQNGTYTVK_N5H5F2S1G0	DSG2	N5H5F2S1G0	-4.10544	14.4369	-11.6398	2.44906e-05	0.000271371	TRUE	Down
INSR_HNLTITQGK_N4H5F1S0G0	INSR	N4H5F1S0G0	-2.626	15.1569	-11.6279	2.46354e-05	0.000272662	TRUE	Down
PTGFRN_NVSVAEGK_N5H5F2S0G0	PTGFRN	N5H5F2S0G0	-1.58004	15.623	-11.6093	2.48647e-05	0.000274603	TRUE	Down
MAN2B1_LNQTEPVAGNYYPVNTR_N4H5F0S2G0	MAN2B1	N4H5F0S2G0	2.41092	14.8326	11.6082	2.48778e-05	0.000274603	TRUE	Up
PTGFRN_NVSVAEGK_N3H4F1S0G0	PTGFRN	N3H4F1S0G0	-2.7629	13.2146	-11.6067	2.48964e-05	0.000274603	TRUE	Down
LAMP1_NMTFDLPSDATVVLNR_N5H5F0S1G0	LAMP1	N5H5F0S1G0	-1.71556	13.7339	-11.5903	2.51004e-05	0.000275992	TRUE	Down
ALCAM_LGDCISEDSYPDGNITWYR_N4H5F3S0G0	ALCAM	N4H5F3S0G0	-1.86649	13.7063	-11.589	2.5117e-05	0.000275992	TRUE	Down
PSAP_DNATEEEILVYLEK_N2H8F1S0G0	PSAP	N2H8F1S0G0	-1.93643	14.8688	-11.5887	2.51202e-05	0.000275992	TRUE	Down
ADAMTS1_CGVCGGNGSTCK_N2H8F0S0G0	ADAMTS1	N2H8F0S0G0	2.37858	12.5803	11.5874	2.51372e-05	0.000275992	TRUE	Up
LMBRD1_NSTEWEK_N3H6F0S1G0	LMBRD1	N3H6F0S1G0	2.55981	13.982	11.5737	2.53089e-05	0.000277487	TRUE	Up
ZNF831_TQTHLNNSRLSSESEGAGGGLLEEGDK_N6H3F2S0G0	ZNF831	N6H3F2S0G0	1.79399	13.4332	11.5719	2.5331e-05	0.000277487	TRUE	Up
LAMP1_YSVQLMSFVYNLSDTHLFPNASSK_N7H6F0S0G0	LAMP1	N7H6F0S0G0	-2.43685	14.8159	-11.5662	2.54037e-05	0.000277721	TRUE	Down
HSP90B1_HNNDTQHIWESDSNEFSVIADPR_N3H3F1S0G0	HSP90B1	N3H3F1S0G0	-1.46188	16.5422	-11.5657	2.54101e-05	0.000277721	TRUE	Down
NPTN_ANATIEVK_N6H7F0S1G0	NPTN	N6H7F0S1G0	2.05621	13.4154	11.5561	2.55315e-05	0.000278731	TRUE	Up
BSG_ALMNGSESR_N3H3F0S0G0	BSG	N3H3F0S0G0	1.79594	14.9028	11.5514	2.55917e-05	0.000279072	TRUE	Up
GBA1_TYTYADTPDDFQLHNFSLPEEDTK_N2H11F1S0G0	GBA1	N2H11F1S0G0	-1.94761	13.6897	-11.5467	2.56518e-05	0.000279411	TRUE	Down
NCAM1_NISSEEK_N4H5F0S2G0	NCAM1	N4H5F0S2G0	2.88251	16.6746	11.5422	2.57093e-05	0.000279433	TRUE	Up
FLT1_GHTLVLNCTATTPLNTR_N4H5F0S1G0	FLT1	N4H5F0S1G0	2.2791	13.3435	11.5393	2.57472e-05	0.000279433	TRUE	Up
LRP1_TCVSNCTASQFVCK_N4H5F0S1G0	LRP1	N4H5F0S1G0	1.57457	15.2255	11.5375	2.57696e-05	0.000279433	TRUE	Up
RCN1_VVRPDSELGERPPEDNQSFQYDHEAFLGK_N4H5F2S1G0	RCN1	N4H5F2S1G0	2.19662	15.3559	11.5375	2.57701e-05	0.000279433	TRUE	Up
CELSR2_NATQHTAGYFGSDVK_N3H6F0S0G0	CELSR2	N3H6F0S0G0	-1.37787	13.2585	-11.5208	2.59866e-05	0.000281463	TRUE	Down
GNS_YYNYTLSINGK_N4H5F0S1G0	GNS	N4H5F0S1G0	2.61455	17.1703	11.5159	2.60493e-05	0.000281825	TRUE	Up
APLP2_RNQSLSLLYK_N6H3F1S1G0	APLP2	N6H3F1S1G0	-2.30531	14.4382	-11.5111	2.61123e-05	0.000281953	TRUE	Down
LAMP1_LLNINPNK_N3H6F2S0G0	LAMP1	N3H6F2S0G0	-1.59368	15.118	-11.5105	2.61198e-05	0.000281953	TRUE	Down
NPTN_NASNMEYR_N4H5F0S2G0	NPTN	N4H5F0S2G0	2.62432	16.023	11.4937	2.63408e-05	0.000283836	TRUE	Up
SLIT2_LDLNGNNITR_N4H5F0S0G0	SLIT2	N4H5F0S0G0	-1.81455	14.7574	-11.491	2.63771e-05	0.000283836	TRUE	Down
CD276_TALFPDLLAQGNASLR_N4H5F0S2G0	CD276	N4H5F0S2G0	1.46641	15.2195	11.4906	2.63828e-05	0.000283836	TRUE	Up
CTSC_ILTNNSQTPILSPQEVVSCSQYAQGCEGGFPYLIAGK_N3H4F1S0G0	CTSC	N3H4F1S0G0	-3.72185	14.8303	-11.4831	2.64822e-05	0.000284588	TRUE	Down
LAMP2_TYKTVTISDHGTVTYNGSICGDDQNGPK_N2H11F1S0G0	LAMP2	N2H11F1S0G0	-3.44543	14.0243	-11.4778	2.65528e-05	0.000284694	TRUE	Down
DSG2_YVQNGTYTVK_N5H4F1S1G0	DSG2	N5H4F1S1G0	-2.29848	13.936	-11.4763	2.65726e-05	0.000284694	TRUE	Down
EPHA3_GSCVNNSK_N4H5F1S1G0	EPHA3	N4H5F1S1G0	-2.12833	12.2099	-11.4756	2.65809e-05	0.000284694	TRUE	Down
EFNA3_TCNASQGFK_N5H4F3S0G0	EFNA3	N5H4F3S0G0	-2.34294	12.7724	-11.4699	2.66571e-05	0.000285192	TRUE	Down
CDH2_SNISILR_N5H5F1S0G0	CDH2	N5H5F1S0G0	-3.40757	12.4489	-11.463	2.67505e-05	0.000285874	TRUE	Down
LNPEP_SGVINLTEEVLWVK_N5H4F1S0G0	LNPEP	N5H4F1S0G0	-4.06295	13.5505	-11.4445	2.70001e-05	0.000288221	TRUE	Down
LAMP2_LNSSTIK_N5H6F1S0G0	LAMP2	N5H6F1S0G0	-3.09141	14.9892	-11.4405	2.70546e-05	0.000288482	TRUE	Down
ALCAM_DRLNLSENYTLSISNAR_N4H5F0S2G0	ALCAM	N4H5F0S2G0	2.06012	14.8022	11.4361	2.71148e-05	0.000288488	TRUE	Up
MAN2B1_LNQTEPVAGNYYPVNTR_N3H4F0S1G0	MAN2B1	N3H4F0S1G0	1.59703	15.4005	11.4352	2.71275e-05	0.000288488	TRUE	Up
HYOU1_ENGTDTVQEEEESPAEGSK_N4H3F1S0G0	HYOU1	N4H3F1S0G0	-6.49124	15.5975	-11.4339	2.71451e-05	0.000288488	TRUE	Down
IGF2R_MSVINFECNK_N5H5F1S0G0	IGF2R	N5H5F1S0G0	-2.43977	15.3038	-11.4163	2.73867e-05	0.000290734	TRUE	Down
CD63_NNHTASILDR_N5H6F1S2G0	CD63	N5H6F1S2G0	-2.48262	12.7225	-11.4125	2.74389e-05	0.000290967	TRUE	Down
LAMC1_NISQDLEK_N4H5F1S0G0	LAMC1	N4H5F1S0G0	-2.45133	12.497	-11.4095	2.74807e-05	0.00029109	TRUE	Down
LAMP1_GHTLTLNFTR_N3H5F0S1G0	LAMP1	N3H5F0S1G0	1.69513	19.0375	11.3926	2.77162e-05	0.000293014	TRUE	Up
TSPAN13_SVNPNDTCLASCVK_N4H5F0S2G0	TSPAN13	N4H5F0S2G0	1.51205	15.9009	11.3901	2.77522e-05	0.000293014	TRUE	Up
SLIT2_ITCVGNDSFIGLSSVR_N4H4F2S0G0	SLIT2	N4H4F2S0G0	-2.22236	15.9222	-11.39	2.77538e-05	0.000293014	TRUE	Down
BPNT2_QVALQTFGNQTTIIPAGGAGYK_N4H5F0S2G0	BPNT2	N4H5F0S2G0	2.01269	16.0767	11.3856	2.78153e-05	0.000293342	TRUE	Up
NPTN_NASNMEYR_N5H5F1S1G0	NPTN	N5H5F1S1G0	-2.58044	12.7854	-11.3827	2.78555e-05	0.000293444	TRUE	Down
DSG2_INATDADEPNTLNSK_N6H5F1S0G0	DSG2	N6H5F1S0G0	-3.0032	13.49	-11.368	2.80632e-05	0.000295213	TRUE	Down
CALU_NATYGYVLDDPDPDDGFNYK_N4H5F1S1G0	CALU	N4H5F1S1G0	1.79336	15.177	11.3665	2.80848e-05	0.000295213	TRUE	Up
ACP2_YEQLQNETR_N3H5F0S1G0	ACP2	N3H5F0S1G0	1.59581	15.8207	11.3581	2.82054e-05	0.000296157	TRUE	Up
LAMP1_NMTFDLPSDATVVLNR_N4H5F0S1G0	LAMP1	N4H5F0S1G0	1.3891	17.709	11.3547	2.82542e-05	0.000296346	TRUE	Up
SLC4A7_DNITAHNISWRNLTVSECK_N2H7F1S0G0	SLC4A7	N2H7F1S0G0	1.68274	15.3894	11.3503	2.83173e-05	0.000296684	TRUE	Up
MET_VLLGNESCTLTLSESTMNTLK_N5H4F2S1G0	MET	N5H4F2S1G0	-1.60368	13.0461	-11.3416	2.84417e-05	0.000296992	TRUE	Down
PSAP_TCDWLPKPNMSASCK_N5H5F0S2G0	PSAP	N5H5F0S2G0	1.77666	16.5377	11.3414	2.84446e-05	0.000296992	TRUE	Up
ATP1B3_NLTVCPDGALFEQK_N3H5F1S1G0	ATP1B3	N3H5F1S1G0	-2.07904	15.0808	-11.3377	2.8499e-05	0.000296992	TRUE	Down
CADM1_DVTVIEGEVATISCQVNK_N4H5F0S4G0	CADM1	N4H5F0S4G0	-2.05089	12.237	-11.3366	2.85137e-05	0.000296992	TRUE	Down
FAM171A2_NGTGVIR_N3H6F0S1G0	FAM171A2	N3H6F0S1G0	1.66562	12.9534	11.3366	2.85147e-05	0.000296992	TRUE	Up
CADM1_DVTVIEGEVATISCQVNK_N4H5F0S1G0	CADM1	N4H5F0S1G0	1.41302	16.9171	11.3354	2.8532e-05	0.000296992	TRUE	Up
ALCAM_EGDNITLK_N4H5F0S2G0	ALCAM	N4H5F0S2G0	1.78857	18.1082	11.3309	2.85975e-05	0.000297352	TRUE	Up
CXADR_NASSEYSGTYSCTVR_N3H5F1S0G0	CXADR	N3H5F1S0G0	-2.81056	13.3243	-11.3214	2.8736e-05	0.000298338	TRUE	Down
MIA3_TSNSSQVSNEQDK_N4H4F0S1G0	MIA3	N4H4F0S1G0	2.85489	12.3742	11.32	2.87563e-05	0.000298338	TRUE	Up
CACNA2D1_SFSGVLDCGNCSR_N4H5F0S2G0	CACNA2D1	N4H5F0S2G0	2.0477	16.1975	11.318	2.87854e-05	0.000298338	TRUE	Up
LAMP2_VQPFNVTQGK_N3H6F0S0G0	LAMP2	N3H6F0S0G0	-1.32246	17.6259	-11.3073	2.89421e-05	0.000299505	TRUE	Down
CD276_QLVHSFAEGQDQGSAYANR_N5H5F1S1G0	CD276	N5H5F1S1G0	-5.7728	14.5666	-11.3061	2.89602e-05	0.000299505	TRUE	Down
CADM1_VSLTNVSISDEGR_N4H5F0S1G0	CADM1	N4H5F0S1G0	1.19012	17.6539	11.3019	2.90216e-05	0.000299639	TRUE	Up
GNS_YYNYTLSINGK_N3H4F0S1G0	GNS	N3H4F0S1G0	1.73599	14.8436	11.301	2.90355e-05	0.000299639	TRUE	Up
ALCAM_LGDCISEDSYPDGNITWYR_N2H8F1S0G0	ALCAM	N2H8F1S0G0	-2.18318	15.3558	-11.2802	2.93455e-05	0.000302197	TRUE	Down
SEMA4D_VLQPLSATSLYVCGTNAFQPACDHLNLTSFK_N4H5F0S1G0	SEMA4D	N4H5F0S1G0	1.76725	12.9414	11.2783	2.93737e-05	0.000302197	TRUE	Up
ALCAM_NATGDYK_N5H5F0S1G0	ALCAM	N5H5F0S1G0	2.72243	13.3119	11.2777	2.93817e-05	0.000302197	TRUE	Up
DSG2_INATDADEPNTLNSK_N4H5F1S1G0	DSG2	N4H5F1S1G0	-1.33805	15.3418	-11.2743	2.94327e-05	0.000302197	TRUE	Down
CPD_NNSNNFDLNR_N4H6F2S0G0	CPD	N4H6F2S0G0	-2.22573	12.1055	-11.2738	2.94405e-05	0.000302197	TRUE	Down
ALCAM_LGDCISEDSYPDGNITWYR_N2H9F1S0G0	ALCAM	N2H9F1S0G0	-1.61988	13.5451	-11.2676	2.95342e-05	0.000302836	TRUE	Down
NCAM1_NISSEEK_N3H4F0S1G0	NCAM1	N3H4F0S1G0	2.17715	15.2606	11.2643	2.95843e-05	0.000303027	TRUE	Up
FUCA1_DEVVVNDRWGQNCSCHHGGYYNCEDK_N3H6F0S0G0	FUCA1	N3H6F0S0G0	4.45676	14.9924	11.2406	2.99453e-05	0.000306202	TRUE	Up
CD46_GYFYIPPLATHTICDRNHTWLPVSDDACYR_N3H6F0S1G0	CD46	N3H6F0S1G0	2.53023	14.2471	11.2387	2.99741e-05	0.000306202	TRUE	Up
INSYN1_NSSTQTVSDK_N3H6F1S1G0	INSYN1	N3H6F1S1G0	2.88369	15.0673	11.2377	2.99898e-05	0.000306202	TRUE	Up
ITGB1_CHEGNGTFECGACR_N5H4F0S0G0	ITGB1	N5H4F0S0G0	-5.79828	11.6908	-11.2334	3.00556e-05	0.000306548	TRUE	Down
ADAM17_CQEAINATCK_N5H4F0S0G0	ADAM17	N5H4F0S0G0	-2.25193	15.6306	-11.2279	3.01404e-05	0.000306638	TRUE	Down
DSG2_INATDADEPNTLNSK_N3H5F0S1G0	DSG2	N3H5F0S1G0	3.03337	13.7166	11.2244	3.01935e-05	0.000306638	TRUE	Up
MRC2_TSNISKPGTLER_N4H5F0S2G0	MRC2	N4H5F0S2G0	2.188	14.3985	11.2239	3.02025e-05	0.000306638	TRUE	Up
ADGRE5_TFKNESENTCQDVDECQQNPR_N4H5F1S2G0	ADGRE5	N4H5F1S2G0	-2.36425	13.3327	-11.2228	3.02183e-05	0.000306638	TRUE	Down
ALCAM_IIISPEENVTLTCTAENQLER_N3H5F0S0G0	ALCAM	N3H5F0S0G0	-1.36357	15.3445	-11.2212	3.02438e-05	0.000306638	TRUE	Down
DSG2_INATDADEPNTLNSK_N4H5F0S2G0	DSG2	N4H5F0S2G0	2.82165	17.999	11.2204	3.02557e-05	0.000306638	TRUE	Up
ALCAM_IIISPEENVTLTCTAENQLER_N4H4F1S0G0	ALCAM	N4H4F1S0G0	-1.29228	13.6082	-11.2157	3.03296e-05	0.000307063	TRUE	Down
SLC39A10_DLNEDDHHHECLNVTQLLK_N3H6F0S0G0	SLC39A10	N3H6F0S0G0	-1.54229	14.9496	-11.2076	3.04549e-05	0.000308007	TRUE	Down
LAMP2_LNSSTIK_N2H11F0S0G0	LAMP2	N2H11F0S0G0	-2.40665	15.7862	-11.2018	3.05455e-05	0.00030832	TRUE	Down
ENPP1_MNASFSLK_N4H5F0S1G0	ENPP1	N4H5F0S1G0	1.48461	15.4725	11.2016	3.05499e-05	0.00030832	TRUE	Up
CD63_NNHTASILDR_N4H5F0S1G0	CD63	N4H5F0S1G0	3.74423	14.8402	11.1927	3.06896e-05	0.000309282	TRUE	Up
MRC2_VTPACNTSLPAQR_N3H5F0S1G0	MRC2	N3H5F0S1G0	1.57673	12.8311	11.1914	3.07096e-05	0.000309282	TRUE	Up
LAMP2_VQPFNVTQGK_N3H6F0S1G0	LAMP2	N3H6F0S1G0	1.69569	19.0538	11.1864	3.07882e-05	0.000309575	TRUE	Up
PIEZO1_HMLALAPNSTAR_N4H5F0S1G0	PIEZO1	N4H5F0S1G0	1.92869	13.2661	11.1855	3.0803e-05	0.000309575	TRUE	Up
CD47_DIYTFDGALNK_N4H5F0S1G0	CD47	N4H5F0S1G0	3.25973	14.748	11.1823	3.08538e-05	0.000309762	TRUE	Up
IGF1R_WNPPSLPNGNLSYYIVR_N4H5F0S1G0	IGF1R	N4H5F0S1G0	1.48473	15.6811	11.1783	3.0917e-05	0.000310073	TRUE	Up
PSAP_TCDWLPKPNMSASCK_N5H4F1S0G0	PSAP	N5H4F1S0G0	-2.71041	13.6685	-11.1699	3.10509e-05	0.000311091	TRUE	Down
LAMP1_LLNINPNK_N5H6F1S0G0	LAMP1	N5H6F1S0G0	-3.30738	16.7605	-11.162	3.11784e-05	0.000311909	TRUE	Down
ALCAM_NATGDYK_N4H5F1S0G0	ALCAM	N4H5F1S0G0	-3.52367	13.3331	-11.1608	3.11974e-05	0.000311909	TRUE	Down
LAMP2_VQPFNVTQGK_N3H3F1S0G0	LAMP2	N3H3F1S0G0	-1.30258	14.7506	-11.1356	3.16055e-05	0.00031541	TRUE	Down
ATRN_ISNSSDTVECECSENWK_N2H3F1S0G0	ATRN	N2H3F1S0G0	-1.35569	13.4544	-11.1351	3.16132e-05	0.00031541	TRUE	Down
ITGAV_ARPVITVNAGLEVYPSILNQDNK_N4H5F0S2G0	ITGAV	N4H5F0S2G0	1.26797	16.565	11.121	3.1844e-05	0.000316574	TRUE	Up
ALCAM_LGDCISEDSYPDGNITWYR_N5H6F1S0G0	ALCAM	N5H6F1S0G0	-1.82522	13.8509	-11.1185	3.1885e-05	0.000316574	TRUE	Down
CNNM4_GNTSGVLVVLTK_N4H5F0S1G0	CNNM4	N4H5F0S1G0	1.8519	16.6042	11.116	3.19263e-05	0.000316574	TRUE	Up
LAMP1_LLNINPNK_N5H6F1S2G0	LAMP1	N5H6F1S2G0	-1.95381	13.9053	-11.1153	3.19388e-05	0.000316574	TRUE	Down
CD276_TALFPDLLAQGNASLR_N4H5F1S1G0	CD276	N4H5F1S1G0	-1.4763	16.9214	-11.115	3.19436e-05	0.000316574	TRUE	Down
ALCAM_IIISPEENVTLTCTAENQLER_N4H5F0S2G0	ALCAM	N4H5F0S2G0	1.53697	17.7896	11.1137	3.19652e-05	0.000316574	TRUE	Up
SLC3A2_DASSFLAEWQNITK_N4H6F0S1G0	SLC3A2	N4H6F0S1G0	1.48853	13.7264	11.1134	3.19699e-05	0.000316574	TRUE	Up
LAMP1_LLNINPNK_N6H7F1S1G0	LAMP1	N6H7F1S1G0	-1.46476	17.3563	-11.112	3.19931e-05	0.000316574	TRUE	Down
CD276_DQGSAYANR_N5H5F1S2G0	CD276	N5H5F1S2G0	-2.03507	11.8269	-11.1007	3.218e-05	0.000318096	TRUE	Down
LRP1_FGTCSQLCNNTK_N3H5F1S0G0	LRP1	N3H5F1S0G0	-2.31057	14.0975	-11.0844	3.24538e-05	0.000320457	TRUE	Down
ATG2B_IMVDDAIVIRDNYFSLPVNK_N4H7F0S0G0	ATG2B	N4H7F0S0G0	2.46153	14.0618	11.0816	3.25005e-05	0.000320457	TRUE	Up
CTSC_ILTNNSQTPILSPQEVVSCSQYAQGCEGGFPYLIAGK_N4H5F1S0G0	CTSC	N4H5F1S0G0	-2.68566	15.0957	-11.0805	3.25189e-05	0.000320457	TRUE	Down
NOTCH2_ECQWTDACLSHPCANGSTCTTVANQFSCK_N5H5F2S0G0	NOTCH2	N5H5F2S0G0	-2.3946	14.5239	-11.077	3.25784e-05	0.000320689	TRUE	Down
ALCAM_DRLNLSENYTLSISNAR_N5H5F2S0G0	ALCAM	N5H5F2S0G0	-1.95806	11.8272	-11.0737	3.26336e-05	0.000320689	TRUE	Down
LRP1_MHLNGSNVQVLHR_N4H5F1S1G0	LRP1	N4H5F1S1G0	-2.53785	13.5552	-11.0732	3.26424e-05	0.000320689	TRUE	Down
P2RX4_GVAVTNTSK_N5H5F1S0G0	P2RX4	N5H5F1S0G0	-2.22793	10.8957	-11.0589	3.2886e-05	0.000322544	TRUE	Down
ALCAM_NATGDYK_N5H4F1S0G0	ALCAM	N5H4F1S0G0	-3.0844	11.5675	-11.0582	3.28983e-05	0.000322544	TRUE	Down
PSAP_TNSTFVQALVEHVK_N3H5F0S1G0	PSAP	N3H5F0S1G0	2.64382	14.9495	11.0485	3.30646e-05	0.000323678	TRUE	Up
LGALS3BP_DAGVVCTNETR_N2H7F0S0G0	LGALS3BP	N2H7F0S0G0	-1.45619	15.5863	-11.0458	3.311e-05	0.000323678	TRUE	Down
PTK7_RQDVNITVATVPSWLK_N5H5F1S0G0	PTK7	N5H5F1S0G0	-2.88607	16.4949	-11.0455	3.31149e-05	0.000323678	TRUE	Down
PTK7_RQDVNITVATVPSWLK_N4H5F2S0G0	PTK7	N4H5F2S0G0	-2.53193	15.6399	-11.0404	3.32043e-05	0.000324222	TRUE	Down
PIGT_TYAIYDLLDTAMINNSR_N4H3F1S0G0	PIGT	N4H3F1S0G0	-1.31784	15.4984	-11.0349	3.32997e-05	0.000324824	TRUE	Down
PLXNB2_TEAGAFEYVPDPTFENFTGGVK_N3H5F1S1G0	PLXNB2	N3H5F1S1G0	-1.58229	13.5353	-11.0287	3.3406e-05	0.000325494	TRUE	Down
CD46_GYFYIPPLATHTICDRNHTWLPVSDDACYR_N4H5F0S2G0	CD46	N4H5F0S2G0	2.14753	16.0912	11.027	3.34361e-05	0.000325494	TRUE	Up
ITGB1_KDTCTQECSYFNITK_N4H5F0S1G0	ITGB1	N4H5F0S1G0	1.97837	14.6767	11.0225	3.35146e-05	0.000325929	TRUE	Up
ATRN_CENLTTGK_N5H5F0S1G0	ATRN	N5H5F0S1G0	3.2715	12.371	11.0132	3.36775e-05	0.000327182	TRUE	Up
PSAP_TNSTFVQALVEHVK_N5H5F1S0G0	PSAP	N5H5F1S0G0	-1.74567	13.9714	-11.0104	3.37276e-05	0.000327338	TRUE	Down
LAMP2_TYKTVTISDHGTVTYNGSICGDDQNGPK_N7H7F1S0G0	LAMP2	N7H7F1S0G0	-3.22272	14.3407	-11.005	3.38212e-05	0.000327683	TRUE	Down
CADM4_QTLFFNGTR_N4H4F2S0G0	CADM4	N4H4F2S0G0	-1.75679	14.4184	-11.0045	3.38313e-05	0.000327683	TRUE	Down
LNPEP_SGVINLTEEVLWVK_N4H5F0S1G0	LNPEP	N4H5F0S1G0	1.86601	15.0589	10.9886	3.41133e-05	0.000330082	TRUE	Up
PRCP_NYSVLYFQQK_N4H5F0S2G0	PRCP	N4H5F0S2G0	1.77691	14.7151	10.9861	3.41579e-05	0.000330182	TRUE	Up
HSP90B1_HNNDTQHIWESDSNEFSVIADPR_N4H4F0S1G0	HSP90B1	N4H4F0S1G0	1.52501	17.3921	10.9814	3.42411e-05	0.00033053	TRUE	Up
IGSF3_QVQLECVVLNR_N5H5F1S0G0	IGSF3	N5H5F1S0G0	-1.89206	14.6325	-10.9802	3.42627e-05	0.00033053	TRUE	Down
TPBG_HLDLSNNSLVSLTYVSFR_N5H5F1S0G0	TPBG	N5H5F1S0G0	2.25056	14.2793	10.9772	3.43166e-05	0.000330719	TRUE	Up
RPN2_SNLDPSNVDSLFYAAQASQALSGCEISISNETK_N4H4F0S1G0	RPN2	N4H4F0S1G0	2.34476	14.409	10.9699	3.44486e-05	0.000331659	TRUE	Up
LGALS3BP_DAGVVCTNETR_N4H3F0S2G0	LGALS3BP	N4H3F0S2G0	-1.65859	15.6844	-10.9653	3.45311e-05	0.000331936	TRUE	Down
MAN2B1_LNQTEPVAGNYYPVNTR_N4H3F1S0G0	MAN2B1	N4H3F1S0G0	-1.39086	13.3584	-10.9645	3.45464e-05	0.000331936	TRUE	Down
LAMP1_DNTTVTR_N5H5F1S1G0	LAMP1	N5H5F1S1G0	-2.5718	12.6678	-10.9607	3.46147e-05	0.000332147	TRUE	Down
PSAP_DNATEEEILVYLEK_N5H5F0S1G0	PSAP	N5H5F0S1G0	1.94265	14.7055	10.9594	3.46375e-05	0.000332147	TRUE	Up
GBA1_TYTYADTPDDFQLHNFSLPEEDTK_N3H6F0S1G0	GBA1	N3H6F0S1G0	2.08473	14.0582	10.9356	3.50732e-05	0.00033599	TRUE	Up
ENPP1_DNLGCSCNPSILPIEDFQTQFNLTVAEEK_N5H5F1S0G0	ENPP1	N5H5F1S0G0	-1.53368	13.7028	-10.9318	3.5143e-05	0.000336324	TRUE	Down
ALCAM_EGDNITLK_N4H5F1S2G0	ALCAM	N4H5F1S2G0	-3.83883	13.5006	-10.9247	3.52749e-05	0.000337251	TRUE	Down
CTSC_DVNCSVMGPQEK_N2H3F0S0G0	CTSC	N2H3F0S0G0	1.63749	13.5067	10.9216	3.53318e-05	0.000337459	TRUE	Up
BSG_ILLTCSLNDSATEVTGHR_N4H5F1S1G0	BSG	N4H5F1S1G0	1.60529	15.3363	10.9176	3.54066e-05	0.00033777	TRUE	Up
ATRN_CINQSICEK_N4H5F0S2G0	ATRN	N4H5F0S2G0	3.3586	15.1402	10.9161	3.54346e-05	0.00033777	TRUE	Up
MPZL1_EIFVANGTQGK_N4H5F1S1G0	MPZL1	N4H5F1S1G0	-1.79031	14.6847	-10.9116	3.55173e-05	0.000338223	TRUE	Down
OSTM1_NYSEVCK_N5H5F0S1G0	OSTM1	N5H5F0S1G0	2.28367	12.8001	10.9095	3.55568e-05	0.000338265	TRUE	Up
LAMP2_VASVININPNTTHSTGSCR_N6H5F1S0G0	LAMP2	N6H5F1S0G0	3.3915	18.2965	10.9058	3.56265e-05	0.000338593	TRUE	Up
PODXL_QLVLNLTGNTLCAGGASDEK_N4H5F0S1G0	PODXL	N4H5F0S1G0	1.46425	15.214	10.8989	3.57571e-05	0.000339498	TRUE	Up
CD276_TALFPDLLAQGNASLR_N5H5F1S1G0	CD276	N5H5F1S1G0	-1.67594	14.5815	-10.8896	3.59317e-05	0.000340697	TRUE	Down
CADM1_DVTVIEGEVATISCQVNK_N5H5F1S0G0	CADM1	N5H5F1S0G0	-1.93043	14.295	-10.8884	3.59542e-05	0.000340697	TRUE	Down
TSPAN3_NQSVPLSCCR_N2H4F0S0G0	TSPAN3	N2H4F0S0G0	1.44131	14.8426	10.879	3.61336e-05	0.00034206	TRUE	Up
TFRC_DFEDLYTPVNGSIVIVR_N4H5F5S0G0	TFRC	N4H5F5S0G0	-1.5044	14.2305	-10.8751	3.62077e-05	0.000342425	TRUE	Down
ALCAM_LGDCISEDSYPDGNITWYR_N5H4F2S0G0	ALCAM	N5H4F2S0G0	-6.23652	14.6242	-10.8567	3.65603e-05	0.00034542	TRUE	Down
GLG1_LNLTTDPK_N4H5F0S2G0	GLG1	N4H5F0S2G0	1.64128	15.2361	10.8487	3.67152e-05	0.000346543	TRUE	Up
INSR_HNLTITQGK_N7H7F1S0G0	INSR	N7H7F1S0G0	-2.65567	13.3597	-10.8421	3.68436e-05	0.000347126	TRUE	Down
ITGB5_CHAGYIGDNCNCSTDISTCR_N3H4F0S0G0	ITGB5	N3H4F0S0G0	-2.25146	11.9568	-10.8408	3.68707e-05	0.000347126	TRUE	Down
CEMIP2_QAWALVGVIDGGSTSCNESVR_N3H6F0S1G0	CEMIP2	N3H6F0S1G0	1.18197	14.8953	10.84	3.68853e-05	0.000347126	TRUE	Up
PSAP_DNATEEEILVYLEK_N3H3F1S0G0	PSAP	N3H3F1S0G0	-2.85732	14.6235	-10.8372	3.69395e-05	0.000347296	TRUE	Down
DSC3_VNFTILK_N4H5F0S2G0	DSC3	N4H5F0S2G0	1.74179	15.6748	10.8301	3.70792e-05	0.000347688	TRUE	Up
LAMP2_AASTYSIDSVSFSYNTGDNTTFPDAEDK_N3H4F0S1G0	LAMP2	N3H4F0S1G0	1.66112	13.2713	10.8284	3.71132e-05	0.000347688	TRUE	Up
LAMC1_VNNTLSSQISR_N4H5F0S1G0	LAMC1	N4H5F0S1G0	1.80711	13.2493	10.8281	3.71195e-05	0.000347688	TRUE	Up
PTGFRN_ENSGYYYCHVSLWAPGHNR_N7H4F1S0G0	PTGFRN	N7H4F1S0G0	2.42677	15.0089	10.8277	3.71258e-05	0.000347688	TRUE	Up
LAMC1_NISQDLEK_N4H5F0S1G0	LAMC1	N4H5F0S1G0	2.22874	13.3635	10.8218	3.72429e-05	0.000348398	TRUE	Up
HYOU1_ENGTDTVQEEEESPAEGSKDEPGEQVELK_N3H3F1S0G0	HYOU1	N3H3F1S0G0	-1.6037	15.2242	-10.8202	3.72741e-05	0.000348398	TRUE	Down
ALCAM_EGDNITLK_N7H7F4S0G0	ALCAM	N7H7F4S0G0	-3.18586	12.4323	-10.8166	3.73461e-05	0.000348732	TRUE	Down
LAMP1_NMTFDLPSDATVVLNR_N3H6F0S1G0	LAMP1	N3H6F0S1G0	2.1896	14.6568	10.8144	3.73899e-05	0.000348803	TRUE	Up
ZNF420_DVMLENYSNLVSLDLPSRCASK_N4H8F1S0G0	ZNF420	N4H8F1S0G0	2.31585	13.7897	10.8054	3.75685e-05	0.000350128	TRUE	Up
LAMP3_YFNIDPNATQASGNCGTR_N4H5F0S2G0	LAMP3	N4H5F0S2G0	2.075	13.2378	10.8033	3.76091e-05	0.000350128	TRUE	Up
IGF2R_TGPVVEDSGSLLLEYVNGSACTTSDGR_N5H5F1S1G0	IGF2R	N5H5F1S1G0	-1.50535	15.1305	-10.8008	3.7659e-05	0.000350128	TRUE	Down
SORT1_DITDLINNTFIR_N4H5F2S1G0	SORT1	N4H5F2S1G0	-1.33805	14.9461	-10.7999	3.76776e-05	0.000350128	TRUE	Down
PLD3_DNHTHSDIQVK_N3H6F0S1G0	PLD3	N3H6F0S1G0	3.31099	13.4472	10.7966	3.77431e-05	0.000350399	TRUE	Up
CD276_QLVHSFAEGQDQGSAYANR_N4H5F1S2G0	CD276	N4H5F1S2G0	-2.5158	14.8693	-10.7812	3.80542e-05	0.000352946	TRUE	Down
GPC1_SFDDHFQHLLNDSER_N3H5F0S1G0	GPC1	N3H5F0S1G0	1.89986	14.5335	10.7756	3.81683e-05	0.000353663	TRUE	Up
LAMP1_ENTSDPSLVIAFGR_N2H11F1S0G0	LAMP1	N2H11F1S0G0	-2.30989	13.6634	-10.7656	3.83721e-05	0.000355003	TRUE	Down
ALCAM_LGDCISEDSYPDGNITWYR_N4H4F1S0G0	ALCAM	N4H4F1S0G0	-2.96988	15.1036	-10.7648	3.83867e-05	0.000355003	TRUE	Down
CADM4_AEAVGETLTLPGLVSADNGTYTCEASNK_N4H5F0S2G0	CADM4	N4H5F0S2G0	1.31399	16.2878	10.759	3.85072e-05	0.000355775	TRUE	Up
ITGB1_CHEGNGTFECGACR_N4H5F0S1G0	ITGB1	N4H5F0S1G0	1.40188	15.0377	10.748	3.87325e-05	0.000357409	TRUE	Up
LAMP2_LNSSTIK_N6H6F1S1G0	LAMP2	N6H6F1S1G0	-2.41846	14.1233	-10.7453	3.87884e-05	0.000357409	TRUE	Down
LRP1_MHLNGSNVQVLHR_N4H5F0S1G0	LRP1	N4H5F0S1G0	2.8969	15.0021	10.745	3.87955e-05	0.000357409	TRUE	Up
CRYBB3_VASVRAINGTWVGYEFPGYR_N5H7F1S1G0	CRYBB3	N5H7F1S1G0	-3.23998	14.3756	-10.7343	3.90166e-05	0.000359102	TRUE	Down
ALCAM_LGDCISEDSYPDGNITWYR_N5H4F0S1G0	ALCAM	N5H4F0S1G0	1.97083	14.3551	10.7319	3.90679e-05	0.00035923	TRUE	Up
SLC39A10_DLNEDDHHHECLNVTQLLK_N3H6F1S0G0	SLC39A10	N3H6F1S0G0	-2.65586	13.5169	-10.7266	3.91787e-05	0.000359905	TRUE	Down
LMBRD1_DWANANVSR_N3H5F0S1G0	LMBRD1	N3H5F0S1G0	2.38834	12.521	10.7236	3.92404e-05	0.000360128	TRUE	Up
PSAP_DNATEEEILVYLEK_N4H5F1S1G0	PSAP	N4H5F1S1G0	-1.86495	14.717	-10.72	3.93154e-05	0.000360472	TRUE	Down
CALU_NATYGYVLDDPDPDDGFNYK_N5H3F1S0G0	CALU	N5H3F1S0G0	-3.99435	17.4358	-10.7154	3.94141e-05	0.000360791	TRUE	Down
CALU_NATYGYVLDDPDPDDGFNYK_N3H4F0S1G0	CALU	N3H4F0S1G0	3.10036	15.9489	10.7148	3.94252e-05	0.000360791	TRUE	Up
CXADR_SGDASINVTNLQLSDIGTYQCK_N6H6F1S0G0	CXADR	N6H6F1S0G0	-1.92447	12.909	-10.7127	3.94691e-05	0.00036085	TRUE	Down
ALCAM_LGDCISEDSYPDGNITWYR_N5H4F1S1G0	ALCAM	N5H4F1S1G0	-1.36624	14.7033	-10.7087	3.95551e-05	0.000361293	TRUE	Down
M6PR_EAGNHTSGAGLVQINK_N6H3F4S2G0	M6PR	N6H3F4S2G0	3.21225	14.8936	10.7063	3.96055e-05	0.000361409	TRUE	Up
ATP1B3_NLTVCPDGALFEQK_N5H6F1S0G0	ATP1B3	N5H6F1S0G0	-3.28655	15.6928	-10.7006	3.97258e-05	0.000362164	TRUE	Down
ALCAM_EGDNITLK_N4H5F1S1G0	ALCAM	N4H5F1S1G0	-2.05804	14.4962	-10.6945	3.98571e-05	0.000363016	TRUE	Down
CPD_DLDTDFTNNASQPETK_N5H5F2S0G0	CPD	N5H5F2S0G0	-4.50267	14.9199	-10.6917	3.99161e-05	0.000363211	TRUE	Down
CD46_GYFYIPPLATHTICDRNHTWLPVSDDACYR_N5H4F0S2G0	CD46	N5H4F0S2G0	2.01226	15.2572	10.6826	4.01121e-05	0.00036421	TRUE	Up
ALCAM_NATGDYK_N5H4F2S0G0	ALCAM	N5H4F2S0G0	-3.26162	11.5552	-10.6803	4.01603e-05	0.00036421	TRUE	Down
ATP1B3_NLTVCPDGALFEQK_N6H5F1S1G0	ATP1B3	N6H5F1S1G0	-1.56612	15.1327	-10.6795	4.01776e-05	0.00036421	TRUE	Down
NPC1_NPNLTISFTAER_N4H5F0S2G0	NPC1	N4H5F0S2G0	1.25325	17.2831	10.679	4.01887e-05	0.00036421	TRUE	Up
PLXNA1_YNYTEDPTILR_N5H4F0S0G0	PLXNA1	N5H4F0S0G0	-1.24734	13.2173	-10.6778	4.02154e-05	0.00036421	TRUE	Down
ALCAM_EGDNITLK_N6H7F2S0G0	ALCAM	N6H7F2S0G0	-3.40493	12.0518	-10.675	4.0275e-05	0.000364299	TRUE	Down
PSAP_DNATEEEILVYLEK_N2H7F1S0G0	PSAP	N2H7F1S0G0	-1.23425	14.4057	-10.6711	4.03592e-05	0.000364299	TRUE	Down
SIRPB1_ISNITPADAGTYYCVK_N2H10F1S0G0	SIRPB1	N2H10F1S0G0	1.72826	13.561	10.6706	4.03716e-05	0.000364299	TRUE	Up
POMT2_MGSYYINR_N2H9F0S0G0	POMT2	N2H9F0S0G0	-1.594	15.0192	-10.6703	4.03767e-05	0.000364299	TRUE	Down
SDK2_NTSVVAGTSEVTLECVANARPLIK_N4H5F0S2G0	SDK2	N4H5F0S2G0	2.37974	14.1819	10.6624	4.05493e-05	0.000365514	TRUE	Up
ECE1_FFNFSWR_N5H6F0S1G0	ECE1	N5H6F0S1G0	-2.39041	14.8006	-10.6491	4.08403e-05	0.000367792	TRUE	Down
DSC2_ANYTILK_N5H5F1S1G0	DSC2	N5H5F1S1G0	-1.32717	15.2541	-10.6461	4.09058e-05	0.000368037	TRUE	Down
LRRC8A_DSCNDSFR_N4H5F0S1G0	LRRC8A	N4H5F0S1G0	2.88516	11.7771	10.6439	4.09548e-05	0.000368134	TRUE	Up
SORT1_DITDLINNTFIR_N4H5F1S2G0	SORT1	N4H5F1S2G0	-1.90243	12.6517	-10.6359	4.11315e-05	0.000369377	TRUE	Down
CPD_HIWSLEISNKPNVSEPEEPK_N4H5F0S1G0	CPD	N4H5F0S1G0	1.78486	15.3517	10.6285	4.12954e-05	0.000370042	TRUE	Up
PATZ1_QSANGSFSCDMAVPK_N5H5F2S1G0	PATZ1	N5H5F2S1G0	3.32292	14.196	10.6282	4.13029e-05	0.000370042	TRUE	Up
GBA1_RMELSMGPIQANHTGTGLLLTLQPEQK_N5H4F0S2G0	GBA1	N5H4F0S2G0	1.88812	14.4866	10.6273	4.13209e-05	0.000370042	TRUE	Up
LIFR_DINSTAVK_N3H6F0S1G0	LIFR	N3H6F0S1G0	2.28798	14.6073	10.6255	4.13619e-05	0.000370064	TRUE	Up
IGF2R_GYPCGGNK_N4H5F2S1G0	IGF2R	N4H5F2S1G0	-3.94576	14.3303	-10.6209	4.14654e-05	0.000370359	TRUE	Down
DSG2_INATDADEPNTLNSK_N4H4F1S0G0	DSG2	N4H4F1S0G0	-6.40557	13.6215	-10.6206	4.14719e-05	0.000370359	TRUE	Down
LAMP2_VQPFNVTQGK_N4H5F0S2G0	LAMP2	N4H5F0S2G0	1.74261	18.6857	10.6131	4.16387e-05	0.000371247	TRUE	Up
TFRC_DFEDLYTPVNGSIVIVR_N4H4F1S1G0	TFRC	N4H4F1S1G0	-1.63454	12.6295	-10.6116	4.16731e-05	0.000371247	TRUE	Down
LAMP2_VQPFNVTQGK_N5H6F0S1G0	LAMP2	N5H6F0S1G0	-1.67637	15.9456	-10.611	4.16872e-05	0.000371247	TRUE	Down
CD276_TALFPDLLAQGNASLR_N5H4F0S0G0	CD276	N5H4F0S0G0	-1.9566	16.6236	-10.5979	4.19829e-05	0.000373328	TRUE	Down
ALCAM_EGDNITLK_N7H6F1S0G0	ALCAM	N7H6F1S0G0	-2.52698	12.59	-10.5961	4.20229e-05	0.000373328	TRUE	Down
ATP1B3_NLTVCPDGALFEQK_N5H6F0S1G0	ATP1B3	N5H6F0S1G0	1.7911	16.2904	10.5955	4.20373e-05	0.000373328	TRUE	Up
LRP1_WTGHNVTVVQR_N5H4F0S1G0	LRP1	N5H4F0S1G0	1.93279	13.9828	10.593	4.20939e-05	0.000373487	TRUE	Up
ALCAM_LGDCISEDSYPDGNITWYR_N4H6F1S0G0	ALCAM	N4H6F1S0G0	2.08388	14.3913	10.5847	4.22821e-05	0.000374811	TRUE	Up
CADM2_TDNGTYR_N4H5F0S2G0	CADM2	N4H5F0S2G0	3.21419	14.7505	10.5768	4.24647e-05	0.000376083	TRUE	Up
PPT1_GINESYK_N3H6F0S0G0	PPT1	N3H6F0S0G0	1.8869	13.5876	10.5641	4.27581e-05	0.000378333	TRUE	Up
DSC2_ANYTILK_N4H5F1S1G0	DSC2	N4H5F1S1G0	-1.84631	15.488	-10.5536	4.30007e-05	0.000379811	TRUE	Down
SLIT2_LDLNGNNITR_N5H4F2S0G0	SLIT2	N5H4F2S0G0	-1.21274	15.3044	-10.5535	4.30041e-05	0.000379811	TRUE	Down
PSAP_TNSTFVQALVEHVK_N4H3F0S1G0	PSAP	N4H3F0S1G0	2.15954	13.3309	10.5509	4.30642e-05	0.000379971	TRUE	Up
CDH2_VDIIVANLTVTDK_N4H5F0S2G0	CDH2	N4H5F0S2G0	1.66464	16.2238	10.5493	4.31013e-05	0.000379971	TRUE	Up
PLXND1_ANFTIYDCSR_N3H6F0S0G0	PLXND1	N3H6F0S0G0	-1.26656	13.9521	-10.5462	4.31753e-05	0.000380274	TRUE	Down
ALCAM_LGDCISEDSYPDGNITWYR_N5H3F1S1G0	ALCAM	N5H3F1S1G0	2.69624	11.3165	10.5384	4.33579e-05	0.000381336	TRUE	Up
NOTUM_LHLLLNTSVTCNDGSPAGYYLK_N6H7F1S4G0	NOTUM	N6H7F1S4G0	2.70661	13.3059	10.5376	4.33751e-05	0.000381336	TRUE	Up
LAMP2_VQPFNVTQGK_N5H6F1S0G0	LAMP2	N5H6F1S0G0	-4.57671	14.7481	-10.5329	4.34869e-05	0.00038197	TRUE	Down
ENPP1_MNASFSLK_N4H5F0S2G0	ENPP1	N4H5F0S2G0	1.31543	14.8348	10.5301	4.35539e-05	0.000382209	TRUE	Up
B4GAT1_NELVQLYQVGEVRPFYYGLCTPCQAPTNYSR_N5H4F0S2G0	B4GAT1	N5H4F0S2G0	1.83456	14.9251	10.5258	4.36551e-05	0.000382748	TRUE	Up
CACNA2D1_SLDNDNYVFTAPYFNK_N4H5F0S2G0	CACNA2D1	N4H5F0S2G0	1.93875	15.7362	10.5177	4.38469e-05	0.00038408	TRUE	Up
CTSA_MDPPCTNTTAASTYLNNPYVR_N3H5F0S1G0	CTSA	N3H5F0S1G0	1.28723	16.748	10.5159	4.38917e-05	0.000384122	TRUE	Up
VPS36_NISEAFEDLSK_N5H5F1S2G0	VPS36	N5H5F1S2G0	2.15959	14.916	10.5031	4.41979e-05	0.000386451	TRUE	Up
ALCAM_EGDNITLK_N6H5F1S0G0	ALCAM	N6H5F1S0G0	-4.27611	14.1662	-10.4914	4.44793e-05	0.000388558	TRUE	Down
LAMP2_VQPFNVTQGK_N4H6F1S0G0	LAMP2	N4H6F1S0G0	-2.53507	14.3921	-10.4849	4.46391e-05	0.0003896	TRUE	Down
TFRC_DFEDLYTPVNGSIVIVR_N5H5F0S2G0	TFRC	N5H5F0S2G0	2.08174	14.6652	10.4826	4.4694e-05	0.000389725	TRUE	Up
CD47_SDAVSHTGNYTCEVTELTR_N7H4F1S0G0	CD47	N7H4F1S0G0	1.8706	13.8071	10.4714	4.49674e-05	0.000391586	TRUE	Up
CERS2_LWLPVNLTWADLEDRDGR_N5H3F1S0G0	CERS2	N5H3F1S0G0	-2.2576	16.2874	-10.469	4.50278e-05	0.000391586	TRUE	Down
LGALS3BP_GLNLTEDTYKPR_N4H4F0S2G0	LGALS3BP	N4H4F0S2G0	-1.35987	15.999	-10.4689	4.50296e-05	0.000391586	TRUE	Down
PTK7_RQDVNITVATVPSWLK_N4H5F0S1G0	PTK7	N4H5F0S1G0	1.48825	13.8315	10.4602	4.52443e-05	0.000392834	TRUE	Up
CPVL_LLDGDLTSDPSYFQNVTGCSNYYNFLR_N2H3F0S0G0	CPVL	N2H3F0S0G0	-1.27065	17.7377	-10.4598	4.52547e-05	0.000392834	TRUE	Down
ITGA2_YFFNVSDEAALLEK_N5H4F0S0G0	ITGA2	N5H4F0S0G0	-2.5432	16.7098	-10.4541	4.53965e-05	0.000393709	TRUE	Down
INSR_CVNFSFCQDLHHK_N4H5F0S2G0	INSR	N4H5F0S2G0	1.23193	16.2636	10.4418	4.57028e-05	0.000396009	TRUE	Up
NPTN_NASNMEYR_N3H6F1S1G0	NPTN	N3H6F1S1G0	-2.53569	12.0368	-10.4366	4.58319e-05	0.00039677	TRUE	Down
CALU_NATYGYVLDDPDPDDGFNYK_N3H3F1S0G0	CALU	N3H3F1S0G0	-2.65653	17.2177	-10.4337	4.59048e-05	0.000397043	TRUE	Down
GGH_NFTMNEK_N2H6F0S0G0	GGH	N2H6F0S0G0	-1.13003	16.6181	-10.4311	4.59706e-05	0.000397043	TRUE	Down
ACP2_FNPNISWQPIPVHTVPITEDR_N3H4F0S1G0	ACP2	N3H4F0S1G0	1.53028	15.5727	10.4305	4.59873e-05	0.000397043	TRUE	Up
HYOU1_AEPPLNASASDQGEK_N3H6F0S1G0	HYOU1	N3H6F0S1G0	1.69787	13.4565	10.4233	4.61689e-05	0.000397293	TRUE	Up
MPZL1_EIFVANGTQGK_N4H5F0S1G0	MPZL1	N4H5F0S1G0	2.15918	15.1575	10.4231	4.61735e-05	0.000397293	TRUE	Up
LRP1_WTGHNVTVVQR_N3H5F0S1G0	LRP1	N3H5F0S1G0	2.52265	14.0496	10.4219	4.62043e-05	0.000397293	TRUE	Up
MPZL1_EIFVANGTQGK_N3H5F1S1G0	MPZL1	N3H5F1S1G0	-1.76806	14.0857	-10.4218	4.62049e-05	0.000397293	TRUE	Down
PCDH9_YIISPINGTVYLSEK_N4H5F0S2G0	PCDH9	N4H5F0S2G0	2.25738	14.3602	10.4211	4.62228e-05	0.000397293	TRUE	Up
CD151_RYHQPGHEAVTSAVDQLQQEFHCCGSNNSQDWR_N4H5F0S2G0	CD151	N4H5F0S2G0	1.97069	15.02	10.4117	4.6462e-05	0.00039874	TRUE	Up
LGALS3BP_GLNLTEDTYKPR_N2H10F0S0G0	LGALS3BP	N2H10F0S0G0	-1.5732	15.627	-10.4113	4.64741e-05	0.00039874	TRUE	Down
ENPP4_SSAAAMWPGTDVPIHDTISSYFMNYNSSVSFEER_N9H4F0S0G0	ENPP4	N9H4F0S0G0	1.48834	12.7565	10.406	4.66085e-05	0.000399537	TRUE	Up
APMAP_AGPNGTLFVADAYK_N3H3F0S0G0	APMAP	N3H3F0S0G0	1.93626	15.3689	10.4012	4.67317e-05	0.000400236	TRUE	Up
HLA_C_GYYNQSEDGSHTLQRMSGCDLGPDGR_N5H5F1S0G0	HLA-C	N5H5F1S0G0	-2.09403	14.9764	-10.397	4.68391e-05	0.000400799	TRUE	Down
TSPAN3_NQSVPLSCCR_N5H6F1S0G0	TSPAN3	N5H6F1S0G0	-2.14526	12.1964	-10.3891	4.70432e-05	0.000402188	TRUE	Down
ITGA6_EINSLNLTESHNSR_N5H5F2S0G0	ITGA6	N5H5F2S0G0	-5.43195	13.8905	-10.3875	4.70856e-05	0.000402193	TRUE	Down
ATRN_IDSTGNVTNELR_N3H6F0S1G0	ATRN	N3H6F0S1G0	1.14085	14.7232	10.3775	4.73438e-05	0.000403701	TRUE	Up
ADGRL2_SLGQFLSTENATIK_N3H5F1S0G0	ADGRL2	N3H5F1S0G0	-1.18765	13.7908	-10.3774	4.73461e-05	0.000403701	TRUE	Down
SLC39A10_DLNEDDHHHECLNVTQLLK_N3H6F0S1G0	SLC39A10	N3H6F0S1G0	1.8118	17.5793	10.3732	4.74581e-05	0.000404081	TRUE	Up
CADM1_FQLLNFSSSELK_N6H6F1S1G0	CADM1	N6H6F1S1G0	-3.0175	15.4593	-10.3721	4.74862e-05	0.000404081	TRUE	Down
AGRN_DPCSNVTCSFGSTCAR_N2H9F1S0G0	AGRN	N2H9F1S0G0	-2.2179	13.5913	-10.3699	4.75433e-05	0.000404081	TRUE	Down
GLB1_NNVITLNITGK_N2H5F0S0G0	GLB1	N2H5F0S0G0	-1.21774	15.8369	-10.3693	4.75587e-05	0.000404081	TRUE	Down
ADAM10_EGICNGFTALCPASDPKPNFTDCNR_N5H5F1S0G0	ADAM10	N5H5F1S0G0	-2.13735	13.9629	-10.3661	4.76422e-05	0.000404433	TRUE	Down
ATP1B3_NLTVCPDGALFEQK_N5H6F0S2G0	ATP1B3	N5H6F0S2G0	1.84805	16.8789	10.3613	4.77686e-05	0.000405149	TRUE	Up
CPD_FANEYPNITR_N3H6F0S1G0	CPD	N3H6F0S1G0	1.78006	15.415	10.3578	4.78627e-05	0.000405589	TRUE	Up
SLC4A7_NLTVSECK_N3H6F0S0G0	SLC4A7	N3H6F0S0G0	-1.63583	15.4614	-10.3458	4.81806e-05	0.000407924	TRUE	Down
ADAM10_EGICNGFTALCPASDPKPNFTDCNR_N4H5F2S1G0	ADAM10	N4H5F2S1G0	-1.32716	15.3559	-10.3441	4.82256e-05	0.000407945	TRUE	Down
CNNM2_VYGQNINNETWSR_N4H5F0S1G0	CNNM2	N4H5F0S1G0	1.63568	13.954	10.3399	4.83356e-05	0.000408516	TRUE	Up
ENPP1_MYNGSVPFEER_N3H5F0S1G0	ENPP1	N3H5F0S1G0	1.2814	16.8196	10.3367	4.84234e-05	0.000408899	TRUE	Up
ADGRL2_GPDLSNCTSHWVNQLAQK_N3H6F0S1G0	ADGRL2	N3H6F0S1G0	2.22231	16.0985	10.3341	4.84931e-05	0.000408988	TRUE	Up
PSAP_DNATEEEILVYLEK_N6H6F1S1G0	PSAP	N6H6F1S1G0	-2.1562	14.2468	-10.3331	4.8519e-05	0.000408988	TRUE	Down
LAMP1_DNTTVTR_N5H6F1S2G0	LAMP1	N5H6F1S2G0	-4.22736	11.2647	-10.3307	4.85823e-05	0.000409164	TRUE	Down
ST8SIA4_SLVNSSDK_N2H9F0S0G0	ST8SIA4	N2H9F0S0G0	-1.33193	15.438	-10.326	4.8709e-05	0.000409871	TRUE	Down
IGF2R_HFNYTSLIAFHCK_N6H5F1S0G0	IGF2R	N6H5F1S0G0	2.07047	16.8631	10.3171	4.89504e-05	0.000411543	TRUE	Up
CD164_NSCVSCFNVSVVNTTCFWIECK_N6H6F0S0G0	CD164	N6H6F0S0G0	2.04992	13.3431	10.299	4.94428e-05	0.00041532	TRUE	Up
PCDH9_YIISPINGTVYLSEK_N4H5F0S1G0	PCDH9	N4H5F0S1G0	2.33743	14.5379	10.2964	4.95145e-05	0.000415559	TRUE	Up
PTK7_SANASFNIK_N5H4F1S1G0	PTK7	N5H4F1S1G0	-1.44796	15.726	-10.2936	4.95913e-05	0.000415623	TRUE	Down
CD276_DQGSAYANR_N4H5F0S2G0	CD276	N4H5F0S2G0	3.9662	14.0767	10.293	4.96085e-05	0.000415623	TRUE	Up
AGRN_DPCSNVTCSFGSTCAR_N2H8F1S0G0	AGRN	N2H8F1S0G0	-2.73372	13.4036	-10.2878	4.97508e-05	0.000416119	TRUE	Down
ALCAM_IIISPEENVTLTCTAENQLER_N5H6F1S1G0	ALCAM	N5H6F1S1G0	-1.81767	13.1868	-10.2866	4.97841e-05	0.000416119	TRUE	Down
PVR_VEDEGNYTCLFVTFPQGSR_N5H5F2S0G0	PVR	N5H5F2S0G0	-1.94641	14.5019	-10.2861	4.97975e-05	0.000416119	TRUE	Down
ITGA1_VYVYALNQTR_N5H4F1S0G0	ITGA1	N5H4F1S0G0	-1.42489	14.8994	-10.2842	4.9852e-05	0.000416212	TRUE	Down
TFRC_DFEDLYTPVNGSIVIVR_N4H5F1S1G0	TFRC	N4H5F1S1G0	-1.911	17.1708	-10.2797	4.99757e-05	0.000416884	TRUE	Down
EPHA3_GSCVNNSK_N5H5F1S0G0	EPHA3	N5H5F1S0G0	-2.46763	11.962	-10.2707	5.02253e-05	0.000418514	TRUE	Down
ATP1B1_LEWLGNCSGLNDETYGYK_N4H5F2S1G0	ATP1B1	N4H5F2S1G0	1.44303	16.0683	10.2696	5.02582e-05	0.000418514	TRUE	Up
COLEC12_SRLDTEVANLSVIMEEMK_N4H5F0S1G0	COLEC12	N4H5F0S1G0	2.58343	13.7061	10.2657	5.03663e-05	0.000419051	TRUE	Up
ENPP1_MYNGSVPFEER_N4H5F1S1G0	ENPP1	N4H5F1S1G0	-1.18993	15.0492	-10.2633	5.04333e-05	0.000419246	TRUE	Down
PTPRK_IAVDWESLGYNITR_N4H5F0S1G0	PTPRK	N4H5F0S1G0	1.47688	14.0278	10.258	5.05808e-05	0.00042009	TRUE	Up
ALCAM_KLGDCISEDSYPDGNITWYR_N4H5F0S2G0	ALCAM	N4H5F0S2G0	2.85588	14.7635	10.2561	5.06362e-05	0.00042009	TRUE	Up
LGALS3BP_DAGVVCTNETR_N2H1F0S0G0	LGALS3BP	N2H1F0S0G0	-1.66251	12.0055	-10.255	5.06659e-05	0.00042009	TRUE	Down
CD276_TALFPDLLAQGNASLR_N2H3F1S0G0	CD276	N2H3F1S0G0	-1.45552	12.7517	-10.253	5.07232e-05	0.000420203	TRUE	Down
CALU_NATYGYVLDDPDPDDGFNYK_N6H3F2S0G0	CALU	N6H3F2S0G0	-2.89499	15.3696	-10.2514	5.07696e-05	0.000420225	TRUE	Down
GRN_DVECGEGHFCHDNQTCCR_N3H6F0S1G0	GRN	N3H6F0S1G0	2.43353	14.5165	10.2488	5.08425e-05	0.000420467	TRUE	Up
HYOU1_ENGTDTVQEEEESPAEGSK_N3H4F0S0G0	HYOU1	N3H4F0S0G0	3.26214	12.6854	10.2459	5.09251e-05	0.000420789	TRUE	Up
BSG_ALMNGSESR_N4H6F1S0G0	BSG	N4H6F1S0G0	3.48527	12.3279	10.2385	5.11353e-05	0.000422163	TRUE	Up
CADM1_DVTVIEGEVATISCQVNK_N5H5F0S1G0	CADM1	N5H5F0S1G0	1.85819	12.7157	10.2337	5.12728e-05	0.000422885	TRUE	Up
PAK1_DVATSPISPTENNTTPPDALTR_N3H3F2S0G0	PAK1	N3H3F2S0G0	2.61694	14.7541	10.2323	5.13107e-05	0.000422885	TRUE	Up
IGF2R_TGPVVEDSGSLLLEYVNGSACTTSDGRQTTYTTR_N9H3F0S0G0	IGF2R	N9H3F0S0G0	1.7821	13.4648	10.2279	5.14375e-05	0.000423567	TRUE	Up
NRP1_EGFSANYSVLQSSVSEDFK_N4H5F1S2G0	NRP1	N4H5F1S2G0	-1.64642	14.9847	-10.2256	5.1504e-05	0.000423751	TRUE	Down
LAMP1_ENTSDPSLVIAFGR_N5H4F0S2G0	LAMP1	N5H4F0S2G0	1.18437	16.0011	10.2222	5.16007e-05	0.000424184	TRUE	Up
PATZ1_QSANGSFSCDMAVPKNK_N7H8F0S4G0	PATZ1	N7H8F0S4G0	2.08809	13.8479	10.2189	5.16966e-05	0.000424546	TRUE	Up
CLN5_NIETNYTR_N4H4F0S0G0	CLN5	N4H4F0S0G0	-4.06235	12.6792	-10.2176	5.1733e-05	0.000424546	TRUE	Down
CTSD_GSLSYLNVTR_N2H3F1S0G0	CTSD	N2H3F1S0G0	-1.74248	14.2903	-10.2144	5.18274e-05	0.000424958	TRUE	Down
LGALS3BP_DAGVVCTNETR_N2H9F0S0G0	LGALS3BP	N2H9F0S0G0	-1.33355	15.7679	-10.2119	5.18992e-05	0.000425039	TRUE	Down
SORL1_SRNSTVEYTLNK_N5H4F2S0G0	SORL1	N5H4F2S0G0	-1.847	13.952	-10.211	5.19257e-05	0.000425039	TRUE	Down
CEMIP2_FDTHEYRNESR_N4H5F0S2G0	CEMIP2	N4H5F0S2G0	3.42798	13.0716	10.2057	5.20781e-05	0.000425925	TRUE	Up
CD276_TALFPDLLAQGNASLR_N4H4F0S1G0	CD276	N4H4F0S1G0	2.61399	14.1928	10.2027	5.2168e-05	0.00042594	TRUE	Up
PTK7_ATVFANGSLLLTQVRPR_N3H5F0S1G0	PTK7	N3H5F0S1G0	1.22079	16.7771	10.2026	5.21686e-05	0.00042594	TRUE	Up
CD63_NNHTASILDR_N2H5F0S0G0	CD63	N2H5F0S0G0	1.18762	13.2607	10.1993	5.22656e-05	0.000426371	TRUE	Up
CLN5_NIETNYTR_N5H5F1S0G0	CLN5	N5H5F1S0G0	-3.61342	11.5974	-10.1925	5.24645e-05	0.000427281	TRUE	Down
LAMP1_ENTSDPSLVIAFGR_N3H4F0S0G0	LAMP1	N3H4F0S0G0	1.55879	15.9115	10.1925	5.24661e-05	0.000427281	TRUE	Up
SLIT2_LDLNGNNITR_N5H4F0S1G0	SLIT2	N5H4F0S1G0	1.11238	16.0636	10.1896	5.25498e-05	0.000427355	TRUE	Up
PCDHGC3_TSADLDRETVPEYNLSITAR_N4H5F0S2G0	PCDHGC3	N4H5F0S2G0	1.41586	14.1213	10.1879	5.26009e-05	0.000427355	TRUE	Up
CD276_DQGSAYANR_N4H5F2S0G0	CD276	N4H5F2S0G0	-4.57125	11.9298	-10.1874	5.26153e-05	0.000427355	TRUE	Down
DCAF11_MGSRNSSSAGSGSGDPSEGLPR_N4H5F2S0G0	DCAF11	N4H5F2S0G0	1.48523	13.9033	10.1861	5.26529e-05	0.000427355	TRUE	Up
THBS1_VVNSTTGPGEHLRNALWHTGNTPGQVR_N4H5F0S2G0	THBS1	N4H5F0S2G0	1.69477	13.3072	10.183	5.27455e-05	0.000427379	TRUE	Up
UST_HVHFLNFSR_N3H6F0S1G0	UST	N3H6F0S1G0	1.16301	14.6509	10.1829	5.27468e-05	0.000427379	TRUE	Up
NECTIN2_QSTGQDTEAELQDATLALHGLTVEDEGNYTCEFATFPKGSVR_N4H8F0S0G0	NECTIN2	N4H8F0S0G0	1.86488	13.7297	10.1804	5.28225e-05	0.000427379	TRUE	Up
FAM234B_APDSNCSNLLITTR_N4H5F1S1G0	FAM234B	N4H5F1S1G0	-1.58165	15.0287	-10.18	5.28336e-05	0.000427379	TRUE	Down
ATP1B3_LHVGYLQPLVAVQVSFAPNNTGK_N7H8F0S2G0	ATP1B3	N7H8F0S2G0	2.18263	14.5571	10.1784	5.28801e-05	0.000427395	TRUE	Up
NCR3LG1_LNSSQEDPGTVYQCVVR_N4H5F0S2G0	NCR3LG1	N4H5F0S2G0	1.39459	15.7606	10.1751	5.29787e-05	0.000427674	TRUE	Up
CPD_HIWSLEISNKPNVSEPEEPK_N4H5F0S2G0	CPD	N4H5F0S2G0	1.63079	16.3763	10.1743	5.30035e-05	0.000427674	TRUE	Up
SIRPA_IGNITPADAGTYYCVK_N4H5F0S2G0	SIRPA	N4H5F0S2G0	1.65718	16.0511	10.1704	5.31192e-05	0.000428248	TRUE	Up
ADAM15_YRDFQHLLNR_N4H5F0S2G0	ADAM15	N4H5F0S2G0	1.44071	15.1326	10.1618	5.33758e-05	0.000429957	TRUE	Up
ITGA6_ANHSGAVVLLK_N4H5F0S0G0	ITGA6	N4H5F0S0G0	-1.46153	14.1587	-10.1599	5.3432e-05	0.000430049	TRUE	Down
TMED4_FTFTSHTPGDHQICLHSNSTR_N6H6F1S0G0	TMED4	N6H6F1S0G0	3.34378	14.8409	10.1571	5.35163e-05	0.000430368	TRUE	Up
TFRC_DFEDLYTPVNGSIVIVR_N5H5F1S0G0	TFRC	N5H5F1S0G0	-3.21308	15.1729	-10.1513	5.369e-05	0.000431404	TRUE	Down
DSC2_AINDTAAR_N3H6F2S0G0	DSC2	N3H6F2S0G0	-4.03987	11.8289	-10.1409	5.40063e-05	0.000433583	TRUE	Down
IGF1R_NGSQSMYCIPCEGPCPK_N4H4F0S2G0	IGF1R	N4H4F0S2G0	-1.8912	14.2352	-10.137	5.41242e-05	0.000434167	TRUE	Down
ALCAM_LGDCISEDSYPDGNITWYR_N5H5F2S0G0	ALCAM	N5H5F2S0G0	-2.0011	15.6876	-10.129	5.43701e-05	0.000435619	TRUE	Down
CD46_GFYLDGSDTIVCDSNSTWDPPVPK_N5H4F0S2G0	CD46	N5H4F0S2G0	1.29305	15.7417	10.1274	5.4418e-05	0.000435619	TRUE	Up
CTSA_MDPPCTNTTAASTYLNNPYVR_N3H6F0S1G0	CTSA	N3H6F0S1G0	1.45017	17.4025	10.1266	5.44411e-05	0.000435619	TRUE	Up
NPTN_NASNMEYR_N4H4F0S1G0	NPTN	N4H4F0S1G0	2.13917	12.6973	10.1196	5.46581e-05	0.000436992	TRUE	Up
GBA1_TYTYADTPDDFQLHNFSLPEEDTK_N3H4F1S1G0	GBA1	N3H4F1S1G0	-4.7592	15.4472	-10.1087	5.49931e-05	0.000439306	TRUE	Down
OSTM1_NYSEVCK_N3H5F0S1G0	OSTM1	N3H5F0S1G0	4.08213	13.0858	10.1056	5.50892e-05	0.000439708	TRUE	Up
ITGA4_QPGENGSIVTCGHR_N4H5F0S1G0	ITGA4	N4H5F0S1G0	1.83988	12.7231	10.0989	5.52981e-05	0.000441009	TRUE	Up
BSG_ILLTCSLNDSATEVTGHR_N5H5F0S2G0	BSG	N5H5F0S2G0	2.61619	13.7542	10.0935	5.54682e-05	0.000441999	TRUE	Up
NRCAM_NGTHFDIDK_N3H6F0S1G0	NRCAM	N3H6F0S1G0	3.23315	13.672	10.0811	5.58575e-05	0.000444733	TRUE	Up
FAT1_QVYNLTVR_N2H9F0S0G0	FAT1	N2H9F0S0G0	1.16925	16.0031	10.0782	5.59499e-05	0.0004451	TRUE	Up
IL6ST_EQYTIINR_N3H6F0S1G0	IL6ST	N3H6F0S1G0	1.34294	16.0463	10.0659	5.63409e-05	0.00044784	TRUE	Up
IGF2R_TEGENCTVFDSQAGFSFDLSPLTK_N5H5F1S1G0	IGF2R	N5H5F1S1G0	-2.43995	16.2925	-10.0586	5.6575e-05	0.00044933	TRUE	Down
CD47_SDAVSHTGNYTCEVTELTR_N3H6F0S1G0	CD47	N3H6F0S1G0	3.00585	15.5266	10.0558	5.66636e-05	0.000449662	TRUE	Up
ATP1B3_NLTVCPDGALFEQK_N5H5F1S1G0	ATP1B3	N5H5F1S1G0	-1.45108	14.4651	-10.0516	5.67967e-05	0.000450347	TRUE	Down
ULBP2_TFLHYDCGNK_N4H5F1S0G0	ULBP2	N4H5F1S0G0	-1.6091	13.0171	-10.0486	5.6896e-05	0.000450763	TRUE	Down
NEU1_NLSLDIGTEVFAPGPGSGIQK_N3H5F0S0G0	NEU1	N3H5F0S0G0	-1.35873	13.6141	-10.0466	5.69592e-05	0.000450799	TRUE	Down
MICA_TVPPMVNVTR_N2H9F0S0G0	MICA	N2H9F0S0G0	-1.93591	15.7961	-10.0455	5.69943e-05	0.000450799	TRUE	Down
BSG_ALMNGSESR_N3H4F0S0G0	BSG	N3H4F0S0G0	3.39372	14.9784	10.031	5.74656e-05	0.000454153	TRUE	Up
PPT1_EDVYRNHSIFLADINQER_N7H7F0S2G0	PPT1	N7H7F0S2G0	-1.31807	14.7717	-10.028	5.75653e-05	0.000454168	TRUE	Down
CADM4_QTLFFNGTR_N3H6F0S1G0	CADM4	N3H6F0S1G0	1.43398	14.9298	10.0277	5.75725e-05	0.000454168	TRUE	Up
CPD_DLDTDFTNNASQPETK_N4H5F2S0G0	CPD	N4H5F2S0G0	-2.11444	16.6582	-10.0262	5.76239e-05	0.000454168	TRUE	Down
SIRPA_GTANLSETIR_N4H5F0S2G0	SIRPA	N4H5F0S2G0	1.77049	14.932	10.0252	5.76564e-05	0.000454168	TRUE	Up
POMGNT2_FKWLCYSNEAEEFIFFHGNTSVMLPNLGSR_N3H4F3S0G0	POMGNT2	N3H4F3S0G0	-2.35773	15.2961	-10.021	5.77942e-05	0.000454881	TRUE	Down
MPZL2_VLEAVNGTDAR_N2H8F0S0G0	MPZL2	N2H8F0S0G0	-1.70059	12.8857	-10.0195	5.78432e-05	0.000454895	TRUE	Down
CD47_DIYTFDGALNK_N3H5F0S1G0	CD47	N3H5F0S1G0	2.39754	16.5484	9.99818	5.85483e-05	0.000459627	TRUE	Up
DSC2_AINDTAAR_N2H4F0S0G0	DSC2	N2H4F0S0G0	1.92263	13.5035	9.99702	5.85872e-05	0.000459627	TRUE	Up
TSPAN3_NQSVPLSCCR_N3H6F0S1G0	TSPAN3	N3H6F0S1G0	4.07111	17.8583	9.99698	5.85884e-05	0.000459627	TRUE	Up
COLEC12_HTDDLTSLNNTLANIR_N4H5F0S1G0	COLEC12	N4H5F0S1G0	3.27896	15.367	9.99358	5.87021e-05	0.000460144	TRUE	Up
CRELD2_NANGSYTCEECDSSCVGCTGEGPGNCK_N4H4F0S0G0	CRELD2	N4H4F0S0G0	-1.63178	14.5008	-9.98535	5.89779e-05	0.00046193	TRUE	Down
ITGA5_NALNLTFHAQNVGEGGAYEAELR_N2H7F0S0G0	ITGA5	N2H7F0S0G0	-1.38613	17.1818	-9.98087	5.91289e-05	0.000462736	TRUE	Down
ITGA6_YQTLNCSVNVNCVNIR_N3H5F0S1G0	ITGA6	N3H5F0S1G0	1.92691	13.2382	9.97696	5.92611e-05	0.000463393	TRUE	Up
ALCAM_IIISPEENVTLTCTAENQLER_N3H5F1S0G0	ALCAM	N3H5F1S0G0	-2.05678	13.2943	-9.97541	5.93135e-05	0.000463426	TRUE	Down
ITGB1_NGVNGTGENGRK_N3H4F0S0G0	ITGB1	N3H4F0S0G0	2.04416	14.0371	9.97128	5.94535e-05	0.000464143	TRUE	Up
RPN2_SNLDPSNVDSLFYAAQASQALSGCEISISNETK_N2H3F0S0G0	RPN2	N2H3F0S0G0	1.43042	14.6719	9.96916	5.95253e-05	0.000464326	TRUE	Up
ITGB1_CHEGNGTFECGACR_N4H5F0S0G0	ITGB1	N4H5F0S0G0	-1.56967	13.5048	-9.96427	5.96917e-05	0.000465247	TRUE	Down
CDH2_IVSQAPSTPSPNMFTINNETGDIITVAAGLDR_N4H5F1S0G0	CDH2	N4H5F1S0G0	-1.64665	13.7145	-9.95263	6.00904e-05	0.000467976	TRUE	Down
NCR3LG1_NMDGTFNVTSCLK_N4H4F1S1G0	NCR3LG1	N4H4F1S1G0	1.38928	16.8031	9.94904	6.02139e-05	0.000468557	TRUE	Up
GNS_YYNYTLSINGK_N5H5F1S0G0	GNS	N5H5F1S0G0	-2.26345	17.0176	-9.94754	6.02656e-05	0.000468581	TRUE	Down
SCARB2_ANIQFGDNGTTISAVSNK_N3H6F0S1G0	SCARB2	N3H6F0S1G0	2.49052	15.6744	9.94432	6.03767e-05	0.000469065	TRUE	Up
LAMP1_DNTTVTR_N3H4F1S0G0	LAMP1	N3H4F1S0G0	-4.196	11.2672	-9.93653	6.06466e-05	0.000470532	TRUE	Down
HYOU1_ENGTDTVQEEEESPAEGSK_N2H5F1S0G0	HYOU1	N2H5F1S0G0	-2.2643	12.5714	-9.93604	6.06634e-05	0.000470532	TRUE	Down
CADM1_VSLTNVSISDEGR_N4H5F0S2G0	CADM1	N4H5F0S2G0	1.83797	17.2913	9.93088	6.08432e-05	0.000471547	TRUE	Up
CDH2_IVSQAPSTPSPNMFTINNETGDIITVAAGLDR_N5H5F1S0G0	CDH2	N5H5F1S0G0	-1.30648	15.2052	-9.92017	6.12178e-05	0.000474068	TRUE	Down
CEMIP2_TTNSSAADPR_N5H5F1S0G0	CEMIP2	N5H5F1S0G0	-2.75711	11.6267	-9.9153	6.1389e-05	0.000475011	TRUE	Down
CPD_GILNATISVAEINHPVTTYK_N3H5F1S0G0	CPD	N3H5F1S0G0	-2.36456	15.6804	-9.91223	6.14973e-05	0.000475138	TRUE	Down
LAMP2_LNSSTIK_N3H6F0S1G0	LAMP2	N3H6F0S1G0	2.23714	16.4268	9.91204	6.15041e-05	0.000475138	TRUE	Up
DSG2_INATDADEPNTLNSK_N5H4F0S2G0	DSG2	N5H4F0S2G0	1.22428	17.5885	9.90855	6.16273e-05	0.000475524	TRUE	Up
ITGB1_DTCTQECSYFNITK_N5H6F1S2G0	ITGB1	N5H6F1S2G0	-1.80427	14.9938	-9.90782	6.1653e-05	0.000475524	TRUE	Down
NAGLU_SVYNCSGEACR_N4H5F0S0G0	NAGLU	N4H5F0S0G0	-2.39285	11.6921	-9.90352	6.18055e-05	0.000476268	TRUE	Down
CD63_NNHTASILDR_N3H4F0S1G0	CD63	N3H4F0S1G0	1.49925	15.7081	9.90002	6.19299e-05	0.000476268	TRUE	Up
HYOU1_AEPPLNASASDQGEK_N3H3F0S0G0	HYOU1	N3H3F0S0G0	1.56586	12.5785	9.89998	6.19315e-05	0.000476268	TRUE	Up
CALU_NATYGYVLDDPDPDDGFNYK_N4H6F1S1G0	CALU	N4H6F1S1G0	3.19224	15.6056	9.89947	6.19496e-05	0.000476268	TRUE	Up
ACP2_FNPNISWQPIPVHTVPITEDR_N2H11F1S0G0	ACP2	N2H11F1S0G0	-2.82276	13.7595	-9.89738	6.20239e-05	0.000476268	TRUE	Down
PTK7_SANASFNIK_N6H6F1S1G0	PTK7	N6H6F1S1G0	-2.75311	13.5476	-9.89675	6.20466e-05	0.000476268	TRUE	Down
LSAMP_LGVTNASLVLFRPGSVR_N4H5F0S2G0	LSAMP	N4H5F0S2G0	2.35435	13.9465	9.89313	6.21756e-05	0.000476664	TRUE	Up
CD96_AFSEVPTTANGSTK_N3H6F0S1G0	CD96	N3H6F0S1G0	1.34445	14.4454	9.89253	6.21973e-05	0.000476664	TRUE	Up
MRC2_VTPACNTSLPAQR_N4H5F1S1G0	MRC2	N4H5F1S1G0	-3.91236	12.9734	-9.88505	6.24655e-05	0.000478338	TRUE	Down
LAMP1_LLNINPNK_N4H5F1S2G0	LAMP1	N4H5F1S2G0	-1.87603	16.378	-9.87655	6.27715e-05	0.000480243	TRUE	Down
DSG2_INATDADEPNTLNSK_N5H4F0S1G0	DSG2	N5H4F0S1G0	-1.18709	17.5038	-9.87538	6.2814e-05	0.000480243	TRUE	Down
NPTN_NASNMEYR_N3H5F0S1G0	NPTN	N3H5F0S1G0	1.26121	16.4995	9.86613	6.31496e-05	0.000482425	TRUE	Up
PLXNA1_YNYTEDPTILR_N5H4F1S0G0	PLXNA1	N5H4F1S0G0	-1.76303	14.8976	-9.85816	6.34405e-05	0.000484263	TRUE	Down
ALCAM_LGDCISEDSYPDGNITWYR_N5H5F1S0G0	ALCAM	N5H5F1S0G0	-1.34524	16.1681	-9.85225	6.36571e-05	0.00048553	TRUE	Down
PTK7_ATVFANGSLLLTQVRPR_N3H6F0S1G0	PTK7	N3H6F0S1G0	1.44952	17.7174	9.84927	6.37667e-05	0.000485981	TRUE	Up
GBA1_TYTYADTPDDFQLHNFSLPEEDTK_N7H7F1S0G0	GBA1	N7H7F1S0G0	-2.97092	13.2523	-9.84306	6.39959e-05	0.000487342	TRUE	Down
BSG_ILLTCSLNDSATEVTGHR_N5H6F0S1G0	BSG	N5H6F0S1G0	1.76772	17.4929	9.81334	6.51052e-05	0.000495397	TRUE	Up
NCLN_VIYNLTEK_N4H5F0S2G0	NCLN	N4H5F0S2G0	1.30722	15.1331	9.80428	6.5448e-05	0.000497612	TRUE	Up
CXADR_SGDASINVTNLQLSDIGTYQCK_N5H6F0S2G0	CXADR	N5H6F0S2G0	1.12924	15.1682	9.79912	6.56438e-05	0.000498455	TRUE	Up
COL14A1_GNGSRPSSPEEVK_N2H9F0S0G0	COL14A1	N2H9F0S0G0	-1.56982	13.3774	-9.79831	6.56748e-05	0.000498455	TRUE	Down
PTK7_RQDVNITVATVPSWLK_N4H5F0S2G0	PTK7	N4H5F0S2G0	1.27204	15.8343	9.79316	6.58714e-05	0.000498455	TRUE	Up
INSR_SDIIYVQTDATNPSVPLDPISVSNSSSQIILK_N5H5F1S1G0	INSR	N5H5F1S1G0	-2.07887	13.001	-9.79196	6.59172e-05	0.000498455	TRUE	Down
TMED4_FTFTSHTPGDHQICLHSNSTRMALFAGGK_N2H5F1S0G0	TMED4	N2H5F1S0G0	-2.12971	12.7766	-9.79168	6.59279e-05	0.000498455	TRUE	Down
PPT1_NHSIFLADINQER_N5H4F2S1G0	PPT1	N5H4F2S1G0	1.08441	13.9248	9.79067	6.59664e-05	0.000498455	TRUE	Up
IGF2R_TGPVVEDSGSLLLEYVNGSACTTSDGR_N3H5F0S1G0	IGF2R	N3H5F0S1G0	1.42697	13.1994	9.79051	6.59726e-05	0.000498455	TRUE	Up
GRN_DVECGEGHFCHDNQTCCR_N3H4F1S1G0	GRN	N3H4F1S1G0	-2.946	12.5609	-9.79049	6.59735e-05	0.000498455	TRUE	Down
TSPAN3_QLHCCGIHNYSDWENTDWFK_N3H5F0S1G0	TSPAN3	N3H5F0S1G0	1.32451	13.7895	9.78801	6.60686e-05	0.00049865	TRUE	Up
GGH_NFTMNEK_N3H6F0S1G0	GGH	N3H6F0S1G0	1.58559	14.6706	9.78587	6.61508e-05	0.00049865	TRUE	Up
CD63_CCGAANYTDWEK_N6H7F0S2G0	CD63	N6H7F0S2G0	2.65554	13.3372	9.78471	6.61953e-05	0.00049865	TRUE	Up
LRP1_WTGHNVTVVQR_N3H6F0S1G0	LRP1	N3H6F0S1G0	2.0888	13.9485	9.78426	6.62126e-05	0.00049865	TRUE	Up
IGF2R_HFNYTSLIAFHCK_N3H5F0S1G0	IGF2R	N3H5F0S1G0	2.07054	17.2694	9.78215	6.62937e-05	0.00049865	TRUE	Up
IL6ST_NLSCIVNEGK_N3H6F1S1G0	IL6ST	N3H6F1S1G0	2.90153	15.2531	9.78148	6.63193e-05	0.00049865	TRUE	Up
ITGAV_ENQNHSYSLK_N4H5F0S2G0	ITGAV	N4H5F0S2G0	2.70721	12.4945	9.78037	6.63622e-05	0.00049865	TRUE	Up
SORT1_DITDLINNTFIR_N3H6F0S1G0	SORT1	N3H6F0S1G0	1.3218	15.5322	9.77641	6.65152e-05	0.000499093	TRUE	Up
PLXNB2_CVYEALCNTTSECPPPVITR_N4H5F0S2G0	PLXNB2	N4H5F0S2G0	2.1199	13.2378	9.77615	6.6525e-05	0.000499093	TRUE	Up
GRN_DVECGEGHFCHDNQTCCR_N2H4F1S0G0	GRN	N2H4F1S0G0	-5.33953	11.1978	-9.77238	6.66711e-05	0.000499572	TRUE	Down
MPZL1_DASINIENMQFIHNGTYICDVK_N3H5F0S1G0	MPZL1	N3H5F0S1G0	1.8188	15.814	9.77182	6.66927e-05	0.000499572	TRUE	Up
IL6ST_LTVNLTNDR_N6H7F0S2G0	IL6ST	N6H7F0S2G0	-1.20558	14.4634	-9.76525	6.69482e-05	0.000501096	TRUE	Down
NRCAM_VNVVNSTLAEVHWDPVPLK_N3H5F0S1G0	NRCAM	N3H5F0S1G0	1.64899	14.4558	9.76203	6.70734e-05	0.000501642	TRUE	Up
RCN1_VVRPDSELGERPPEDNQSFQYDHEAFLGK_N2H5F1S0G0	RCN1	N2H5F1S0G0	-1.24194	14.6294	-9.75995	6.71548e-05	0.000501861	TRUE	Down
CD276_QLVHSFAEGQDQGSAYANR_N5H6F2S0G0	CD276	N5H6F2S0G0	-1.84798	12.0569	-9.75861	6.72071e-05	0.000501861	TRUE	Down
CPVL_SYAGFLTVNK_N3H6F0S1G0	CPVL	N3H6F0S1G0	1.14291	18.1268	9.75668	6.72827e-05	0.000502037	TRUE	Up
CD82_GFCEAPGNR_N4H5F0S2G0	CD82	N4H5F0S2G0	1.62214	15.6271	9.75216	6.74601e-05	0.000502852	TRUE	Up
PSAP_DNATEEEILVYLEK_N2H6F1S0G0	PSAP	N2H6F1S0G0	-1.28924	14.5611	-9.74963	6.75594e-05	0.000502852	TRUE	Down
SLC4A7_NLTVSECK_N2H6F0S0G0	SLC4A7	N2H6F0S0G0	-1.19644	13.1958	-9.74623	6.76936e-05	0.000502852	TRUE	Down
CD164_NSCVSCFNVSVVNTTCFWIECK_N4H4F1S0G0	CD164	N4H4F1S0G0	-2.24796	12.6755	-9.74606	6.77002e-05	0.000502852	TRUE	Down
CPD_DLDTDFTNNASQPETK_N4H5F1S2G0	CPD	N4H5F1S2G0	-2.08749	14.082	-9.74593	6.77054e-05	0.000502852	TRUE	Down
PSAP_DNATEEEILVYLEK_N3H5F2S0G0	PSAP	N3H5F2S0G0	-1.72071	14.0219	-9.74592	6.77057e-05	0.000502852	TRUE	Down
CPD_HIWSLEISNKPNVSEPEEPK_N3H5F0S1G0	CPD	N3H5F0S1G0	4.70341	15.3002	9.73232	6.82447e-05	0.000506088	TRUE	Up
HYOU1_ENGTDTVQEEEESPAEGSKDEPGEQVELK_N4H4F0S1G0	HYOU1	N4H4F0S1G0	2.82982	14.2364	9.73217	6.82506e-05	0.000506088	TRUE	Up
CD164_NSCVSCFNVSVVNTTCFWIECK_N5H4F1S1G0	CD164	N5H4F1S1G0	-1.94232	15.7339	-9.73095	6.82992e-05	0.000506088	TRUE	Down
NPTN_ANATIEVK_N5H6F1S3G0	NPTN	N5H6F1S3G0	2.89227	13.6856	9.72688	6.84616e-05	0.000506901	TRUE	Up
CPVL_QAIHVGNQTFNDGTIVEK_N7H3F0S0G0	CPVL	N7H3F0S0G0	-2.85255	16.4601	-9.72436	6.85627e-05	0.000506974	TRUE	Down
IGF2R_TGPVVEDSGSLLLEYVNGSACTTSDGR_N4H6F1S1G0	IGF2R	N4H6F1S1G0	2.75837	14.004	9.724	6.8577e-05	0.000506974	TRUE	Up
CPVL_QAIHVGNQTFNDGTIVEK_N4H5F0S1G0	CPVL	N4H5F0S1G0	2.05617	15.724	9.71926	6.87672e-05	0.000507668	TRUE	Up
COL6A1_GAPGINGTK_N2H8F0S0G0	COL6A1	N2H8F0S0G0	2.30256	13.4459	9.71899	6.87781e-05	0.000507668	TRUE	Up
PLXNA1_YNYTEDPTILR_N5H5F0S0G0	PLXNA1	N5H5F0S0G0	-1.94492	13.93	-9.71772	6.88291e-05	0.000507668	TRUE	Down
ITGA3_ELAVPDGYTNR_N4H5F0S2G0	ITGA3	N4H5F0S2G0	2.07487	14.9929	9.71469	6.89509e-05	0.000507748	TRUE	Up
IGF1R_IQATSLSGNGSWTDPVFFYVQAK_N3H5F0S0G0	IGF1R	N3H5F0S0G0	-1.96178	14.1203	-9.71417	6.89718e-05	0.000507748	TRUE	Down
OSTM1_NYSEVCK_N4H5F0S2G0	OSTM1	N4H5F0S2G0	2.8446	14.6753	9.71351	6.89984e-05	0.000507748	TRUE	Up
ITGB1_LRNPCTSEQNCTSPFSYK_N5H5F0S1G0	ITGB1	N5H5F0S1G0	1.50011	17.1739	9.70649	6.92825e-05	0.000509449	TRUE	Up
IL1RAP_NTTYCSK_N4H5F0S2G0	IL1RAP	N4H5F0S2G0	1.96293	12.5301	9.70244	6.94466e-05	0.000510266	TRUE	Up
LMAN2_VFPYISVMVNNGSLSYDHSKDGR_N4H6F1S1G0	LMAN2	N4H6F1S1G0	2.87463	14.242	9.6992	6.95786e-05	0.00051065	TRUE	Up
TTYH3_VWDTAVGLNHTAEPSLQTLER_N4H5F0S2G0	TTYH3	N4H5F0S2G0	1.67087	15.4692	9.69854	6.96051e-05	0.00051065	TRUE	Up
DSC3_NELYNITVLAIDK_N5H4F1S0G0	DSC3	N5H4F1S0G0	-1.57575	13.1946	-9.69086	6.99188e-05	0.00051256	TRUE	Down
PSAP_DNATEEEILVYLEK_N5H4F1S0G0	PSAP	N5H4F1S0G0	-2.19621	15.7443	-9.68794	7.00386e-05	0.000513047	TRUE	Down
LAMP2_AASTYSIDSVSFSYNTGDNTTFPDAEDK_N4H5F0S2G0	LAMP2	N4H5F0S2G0	1.56006	16.5495	9.68639	7.01023e-05	0.000513123	TRUE	Up
RCN1_VVRPDSELGERPPEDNQSFQYDHEAFLGK_N3H5F0S0G0	RCN1	N3H5F0S0G0	2.27985	15.1739	9.66913	7.08155e-05	0.000517949	TRUE	Up
ALCAM_EGDNITLK_N5H5F0S2G0	ALCAM	N5H5F0S2G0	1.7371	15.6632	9.6623	7.10999e-05	0.000519634	TRUE	Up
CADM1_VDDEMPQHAVLSGPNLFINNLNK_N5H6F1S3G0	CADM1	N5H6F1S3G0	-1.29521	15.3219	-9.65737	7.13063e-05	0.000520747	TRUE	Down
IKBIP_QDILNNSLTTLSQDITK_N3H3F0S0G0	IKBIP	N3H3F0S0G0	1.43597	13.1677	9.65137	7.1558e-05	0.000522189	TRUE	Up
NRCAM_VNVVNSTLAEVHWDPVPLK_N4H5F1S1G0	NRCAM	N4H5F1S1G0	-2.3698	16.5375	-9.62094	7.28516e-05	0.000531172	TRUE	Down
PSAP_DNATEEEILVYLEK_N5H6F1S1G0	PSAP	N5H6F1S1G0	-1.75999	14.0384	-9.61982	7.28994e-05	0.000531172	TRUE	Down
COLEC12_ETLENNSFLITTVNK_N4H5F0S1G0	COLEC12	N4H5F0S1G0	1.61117	13.8897	9.61759	7.29952e-05	0.000531467	TRUE	Up
DSG2_INATDADEPNTLNSK_N4H5F0S1G0	DSG2	N4H5F0S1G0	-2.25371	16.8019	-9.61567	7.30779e-05	0.000531667	TRUE	Down
CD63_NRVPDSCCINVTVGCGINFNEK_N6H7F0S2G0	CD63	N6H7F0S2G0	1.45082	13.6225	9.61401	7.31499e-05	0.000531788	TRUE	Up
TFRC_DFEDLYTPVNGSIVIVR_N3H5F0S1G0	TFRC	N3H5F0S1G0	3.40919	15.3687	9.60997	7.33242e-05	0.000532653	TRUE	Up
SLIT2_DLEVLTLNNNNITR_N4H5F2S0G0	SLIT2	N4H5F2S0G0	-1.35277	13.9421	-9.60654	7.34727e-05	0.000533241	TRUE	Down
ITGA1_SENASLVLSSSNQK_N2H7F0S0G0	ITGA1	N2H7F0S0G0	-1.23467	16.209	-9.6055	7.35179e-05	0.000533241	TRUE	Down
CNNM4_LYGYSLGNISSNLISFTEVDDAETLHK_N4H5F1S0G0	CNNM4	N4H5F1S0G0	-1.65264	13.6569	-9.60427	7.35715e-05	0.000533241	TRUE	Down
LAMP2_VASVININPNTTHSTGSCR_N6H4F2S0G0	LAMP2	N6H4F2S0G0	-1.71969	15.8633	-9.60222	7.36607e-05	0.000533485	TRUE	Down
CD276_TALFPDLLAQGNASLR_N5H5F1S0G0	CD276	N5H5F1S0G0	-1.99556	15.4878	-9.59846	7.38241e-05	0.000534267	TRUE	Down
UGGT1_DDTQVKGTEVNTTVIGENDPIDEVQGFLFGK_N4H6F0S0G0	UGGT1	N4H6F0S0G0	-1.15586	12.9238	-9.58531	7.44001e-05	0.00053803	TRUE	Down
CADM1_DVTVIEGEVATISCQVNK_N5H4F0S1G0	CADM1	N5H4F0S1G0	1.19646	15.3454	9.5721	7.49841e-05	0.000541846	TRUE	Up
LAMP1_LLNINPNK_N2H5F0S0G0	LAMP1	N2H5F0S0G0	1.21997	17.8166	9.57015	7.50707e-05	0.000542065	TRUE	Up
NAGLU_SVYNCSGEACR_N2H3F0S0G0	NAGLU	N2H3F0S0G0	-1.93808	13.0176	-9.5677	7.51798e-05	0.000542391	TRUE	Down
CD276_VVLGANGTYSCLVR_N5H5F0S1G0	CD276	N5H5F0S1G0	1.39954	13.9389	9.56661	7.52287e-05	0.000542391	TRUE	Up
PODXL_QLVLNLTGNTLCAGGASDEK_N4H5F1S1G0	PODXL	N4H5F1S1G0	-2.41133	15.3892	-9.56406	7.53421e-05	0.000542801	TRUE	Down
IGSF3_NYNNTWTR_N3H6F0S1G0	IGSF3	N3H6F0S1G0	1.53084	13.6645	9.56229	7.54214e-05	0.000542966	TRUE	Up
PTK7_MHIFQNGSLVIHDVAPEDSGR_N3H6F0S0G0	PTK7	N3H6F0S0G0	-1.35283	16.5654	-9.55475	7.57594e-05	0.000544631	TRUE	Down
DSG2_INATDADEPNTLNSK_N5H5F1S0G0	DSG2	N5H5F1S0G0	-6.59803	14.5501	-9.5546	7.57659e-05	0.000544631	TRUE	Down
INSR_HNLTITQGK_N2H11F1S0G0	INSR	N2H11F1S0G0	-4.88614	13.0802	-9.54674	7.61202e-05	0.000546561	TRUE	Down
LAMP1_NATRYSVQLMSFVYNLSDTHLFPNASSK_N5H5F1S0G0	LAMP1	N5H5F1S0G0	2.4747	15.3587	9.54595	7.6156e-05	0.000546561	TRUE	Up
SORT1_LANNTHQHVFDDLR_N5H6F0S2G0	SORT1	N5H6F0S2G0	1.32831	12.6814	9.54487	7.62048e-05	0.000546561	TRUE	Up
ATP1B3_NLTVCPDGALFEQK_N2H11F1S0G0	ATP1B3	N2H11F1S0G0	-3.39731	14.3538	-9.54261	7.63073e-05	0.000546888	TRUE	Down
PLD3_ELGVVMYNCSCLAR_N2H3F1S0G0	PLD3	N2H3F1S0G0	-1.23521	15.6754	-9.53694	7.65643e-05	0.000548321	TRUE	Down
HYOU1_DINTTAQNIMFYDMGSGSTVCTIVTYQMVK_N4H3F1S0G0	HYOU1	N4H3F1S0G0	-2.16812	13.7856	-9.53387	7.67043e-05	0.000548915	TRUE	Down
NRCAM_VNVVNSTLAEVHWDPVPLK_N5H5F1S0G0	NRCAM	N5H5F1S0G0	-1.76013	12.5422	-9.52835	7.69564e-05	0.000550262	TRUE	Down
CADM1_DVTVIEGEVATISCQVNK_N6H7F1S3G0	CADM1	N6H7F1S3G0	-2.07983	14.2933	-9.52725	7.7007e-05	0.000550262	TRUE	Down
LAMP1_LLNINPNK_N4H5F1S0G0	LAMP1	N4H5F1S0G0	-1.64439	17.0089	-9.51157	7.77285e-05	0.000555006	TRUE	Down
MRC2_GTDPSLSPSPAALPPAPGTELSYLNGTFR_N3H6F0S1G0	MRC2	N3H6F0S1G0	1.31519	15.8787	9.50574	7.79993e-05	0.000556526	TRUE	Up
CALU_NATYGYVLDDPDPDDGFNYK_N4H5F0S1G0	CALU	N4H5F0S1G0	1.59213	15.5406	9.50033	7.82512e-05	0.00055791	TRUE	Up
INSR_HNLTITQGK_N4H5F0S1G0	INSR	N4H5F0S1G0	3.79546	12.3096	9.49471	7.85137e-05	0.000559096	TRUE	Up
SLIT2_LDLNGNNITR_N5H4F1S1G0	SLIT2	N5H4F1S1G0	-1.16808	15.3149	-9.49382	7.85554e-05	0.000559096	TRUE	Down
GLCE_NLTEKPPHIEVYETAEDRDK_N4H4F1S0G0	GLCE	N4H4F1S0G0	-2.1349	14.003	-9.48945	7.87607e-05	0.000559096	TRUE	Down
FAT1_INSSVTDIEEIIGVR_N2H8F0S0G0	FAT1	N2H8F0S0G0	1.37948	15.3269	9.48938	7.87637e-05	0.000559096	TRUE	Up
CD164_NSCVSCFNVSVVNTTCFWIECK_N4H5F2S1G0	CD164	N4H5F2S1G0	2.37975	14.004	9.48937	7.87645e-05	0.000559096	TRUE	Up
LGALS3BP_AAIPSALDTNSSK_N2H8F0S0G0	LGALS3BP	N2H8F0S0G0	-1.40664	16.995	-9.48932	7.87664e-05	0.000559096	TRUE	Down
LAMP1_GHTLTLNFTR_N4H5F0S0G0	LAMP1	N4H5F0S0G0	-1.37707	16.0957	-9.4862	7.89132e-05	0.000559725	TRUE	Down
LAMP2_LNSSTIK_N2H3F0S0G0	LAMP2	N2H3F0S0G0	2.53466	15.7883	9.48452	7.89924e-05	0.000559874	TRUE	Up
HLA_C_GYYNQSEDGSHTLQRMSGCDLGPDGR_N5H3F1S1G0	HLA-C	N5H3F1S1G0	-2.26436	15.6928	-9.48211	7.91064e-05	0.000560044	TRUE	Down
IGF2R_MSVINFECNK_N5H5F0S2G0	IGF2R	N5H5F0S2G0	1.62112	15.9635	9.48155	7.91328e-05	0.000560044	TRUE	Up
ALCAM_EGDNITLK_N6H5F2S0G0	ALCAM	N6H5F2S0G0	-3.85504	13.4065	-9.47845	7.92794e-05	0.000560669	TRUE	Down
ITGA1_LDLPVNTSIPNVTEVK_N4H5F0S2G0	ITGA1	N4H5F0S2G0	1.54803	13.7394	9.47553	7.94181e-05	0.000561237	TRUE	Up
DSG2_YVQNGTYTVK_N6H6F1S0G0	DSG2	N6H6F1S0G0	-2.65317	12.9752	-9.47211	7.95803e-05	0.00056197	TRUE	Down
ITGB1_NGVNGTGENGRK_N4H5F0S0G0	ITGB1	N4H5F0S0G0	4.03933	11.7371	9.46143	8.00903e-05	0.000564869	TRUE	Up
ITGA7_NITLDCAR_N3H6F0S1G0	ITGA7	N3H6F0S1G0	-1.0499	15.6618	-9.46106	8.01083e-05	0.000564869	TRUE	Down
ACTRT2_MFNPHALDSPAVIFDNGSGFCK_N3H5F1S1G0	ACTRT2	N3H5F1S1G0	-1.49036	15.2912	-9.45938	8.01889e-05	0.000565023	TRUE	Down
LGALS3BP_GLNLTEDTYKPR_N4H5F0S1G0	LGALS3BP	N4H5F0S1G0	3.06269	13.1624	9.43619	8.13104e-05	0.000572506	TRUE	Up
PLXNB2_SCVAVTSAQPQNMSR_N3H6F0S1G0	PLXNB2	N3H6F0S1G0	1.44554	12.4096	9.43249	8.1491e-05	0.000573001	TRUE	Up
PSAP_DNATEEEILVYLEK_N6H4F1S0G0	PSAP	N6H4F1S0G0	-1.25018	13.9378	-9.43198	8.15162e-05	0.000573001	TRUE	Down
CADM1_DVTVIEGEVATISCQVNK_N5H5F0S2G0	CADM1	N5H5F0S2G0	1.23937	15.3095	9.4311	8.15594e-05	0.000573001	TRUE	Up
ALCAM_RNATGDYK_N6H6F1S1G0	ALCAM	N6H6F1S1G0	-2.62196	14.6323	-9.42657	8.17812e-05	0.00057414	TRUE	Down
LGALS3BP_ALGFENATQALGR_N4H5F0S2G0	LGALS3BP	N4H5F0S2G0	1.39823	15.9549	9.4193	8.2139e-05	0.000576231	TRUE	Up
CD164_NSCVSCFNVSVVNTTCFWIECK_N4H5F0S0G0	CD164	N4H5F0S0G0	2.53808	13.7378	9.40689	8.27543e-05	0.000580124	TRUE	Up
BSG_ILLTCSLNDSATEVTGHR_N4H4F0S1G0	BSG	N4H4F0S1G0	1.20698	17.0312	9.40389	8.29036e-05	0.000580748	TRUE	Up
RCN1_VVRPDSELGERPPEDNQSFQYDHEAFLGK_N3H3F1S0G0	RCN1	N3H3F1S0G0	-1.21601	14.9995	-9.40205	8.29953e-05	0.000580967	TRUE	Down
SYPL1_GQTEIQVNCPPAVTENK_N3H5F0S1G0	SYPL1	N3H5F0S1G0	1.7186	15.5248	9.39732	8.32321e-05	0.000581621	TRUE	Up
CSPG4_LDPTVLDAGELANR_N4H5F0S2G0	CSPG4	N4H5F0S2G0	1.2672	14.6939	9.39519	8.3339e-05	0.000581621	TRUE	Up
ANO6_NINGTDPIQK_N4H5F0S2G0	ANO6	N4H5F0S2G0	1.22949	16.5055	9.39482	8.33576e-05	0.000581621	TRUE	Up
SDK2_VTHYLPNVTLEYR_N4H5F0S2G0	SDK2	N4H5F0S2G0	1.85174	15.9662	9.3929	8.34536e-05	0.000581621	TRUE	Up
PLXNB2_TEAGAFEYVPDPTFENFTGGVK_N3H5F0S1G0	PLXNB2	N3H5F0S1G0	2.26289	13.5854	9.39265	8.34664e-05	0.000581621	TRUE	Up
LAMB1_LSDTTSQSNSTAK_N4H5F0S1G0	LAMB1	N4H5F0S1G0	2.23331	12.7558	9.39261	8.34687e-05	0.000581621	TRUE	Up
CPD_GILNATISVAEINHPVTTYK_N6H4F1S0G0	CPD	N6H4F1S0G0	2.60484	16.0457	9.39174	8.3512e-05	0.000581621	TRUE	Up
ALCAM_NATGDYK_N5H5F1S1G0	ALCAM	N5H5F1S1G0	-4.16447	14.3167	-9.38942	8.36291e-05	0.000582015	TRUE	Down
TTYH3_VWDTAVGLNHTAEPSLQTLER_N5H5F0S2G0	TTYH3	N5H5F0S2G0	1.46867	14.7094	9.38462	8.38712e-05	0.000583278	TRUE	Up
LMBRD1_DWANANVSR_N3H6F0S1G0	LMBRD1	N3H6F0S1G0	1.58962	13.9362	9.38336	8.39349e-05	0.000583299	TRUE	Up
TSPAN3_TYNGTNPDAASR_N4H5F0S0G0	TSPAN3	N4H5F0S0G0	2.18336	13.6959	9.37691	8.42618e-05	0.000585148	TRUE	Up
CDH2_IVSQAPSTPSPNMFTINNETGDIITVAAGLDR_N6H5F1S0G0	CDH2	N6H5F1S0G0	-1.82004	13.1204	-9.37521	8.43485e-05	0.000585328	TRUE	Down
SLC39A6_YGENNSLSVEGFR_N4H5F0S1G0	SLC39A6	N4H5F0S1G0	1.38323	14.0301	9.37161	8.45317e-05	0.000586176	TRUE	Up
CTSD_GSLSYLNVTR_N3H5F0S1G0	CTSD	N3H5F0S1G0	1.59077	14.8602	9.36378	8.49322e-05	0.000588485	TRUE	Up
ALCAM_EGDNITLK_N5H6F1S0G0	ALCAM	N5H6F1S0G0	-4.17003	15.2549	-9.36271	8.4987e-05	0.000588485	TRUE	Down
CELSR2_FGSVLGNYSCAAQGTQGGSK_N4H5F0S1G0	CELSR2	N4H5F0S1G0	2.51745	13.8623	9.35468	8.54004e-05	0.000590922	TRUE	Up
PCDH9_LFALNNTTGLITVQR_N5H5F1S0G0	PCDH9	N5H5F1S0G0	-1.30432	14.2069	-9.35305	8.54846e-05	0.000591079	TRUE	Down
LAMP2_VQPFNVTQGK_N6H7F1S0G0	LAMP2	N6H7F1S0G0	-1.36094	14.8955	-9.34567	8.58669e-05	0.000593296	TRUE	Down
TFRC_DFEDLYTPVNGSIVIVR_N4H6F1S1G0	TFRC	N4H6F1S1G0	1.3791	15.0965	9.34171	8.60731e-05	0.000594293	TRUE	Up
SIRPA_AENQVNVTCQVR_N3H6F0S0G0	SIRPA	N3H6F0S0G0	-6.89644	12.2796	-9.33911	8.62085e-05	0.000594801	TRUE	Down
CRYBB3_VASVRAINGTWVGYEFPGYRGR_N5H4F1S2G0	CRYBB3	N5H4F1S2G0	-4.51523	14.117	-9.33598	8.63721e-05	0.000595503	TRUE	Down
NPTN_NASNMEYR_N4H5F0S1G0	NPTN	N4H5F0S1G0	2.53314	12.9378	9.33474	8.64371e-05	0.000595524	TRUE	Up
INSR_HNLTITQGK_N5H6F1S1G0	INSR	N5H6F1S1G0	-2.17707	12.6365	-9.32783	8.67997e-05	0.000597594	TRUE	Down
CPD_RFANEYPNITR_N4H5F0S2G0	CPD	N4H5F0S2G0	2.35254	13.3376	9.32439	8.69807e-05	0.000598412	TRUE	Up
INSR_HNLTITQGK_N5H5F1S0G0	INSR	N5H5F1S0G0	-3.33217	13.6777	-9.31644	8.74011e-05	0.000600875	TRUE	Down
MIA3_TSNSSQVSNEQDK_N3H3F1S0G0	MIA3	N3H3F1S0G0	-2.14131	13.2887	-9.31226	8.76231e-05	0.000601971	TRUE	Down
LGALS3BP_GLNLTEDTYKPR_N2H8F0S0G0	LGALS3BP	N2H8F0S0G0	-1.23162	16.3099	-9.30833	8.78323e-05	0.000602648	TRUE	Down
GRN_DVECGEGHFCHDNQTCCR_N3H5F0S1G0	GRN	N3H5F0S1G0	4.01135	13.277	9.30806	8.7847e-05	0.000602648	TRUE	Up
GRN_DVECGEGHFCHDNQTCCR_N4H5F0S2G0	GRN	N4H5F0S2G0	5.7083	11.3435	9.30527	8.79955e-05	0.000603236	TRUE	Up
PTK7_QDVNITVATVPSWLK_N4H5F0S2G0	PTK7	N4H5F0S2G0	1.82576	14.7445	9.30408	8.80591e-05	0.000603243	TRUE	Up
CNNM4_LYGYSLGNISSNLISFTEVDDAETLHK_N5H4F1S0G0	CNNM4	N5H4F1S0G0	-1.38324	12.8809	-9.30266	8.81352e-05	0.000603334	TRUE	Down
ATP1B1_LEWLGNCSGLNDETYGYK_N4H5F0S1G0	ATP1B1	N4H5F0S1G0	1.89897	16.2495	9.29848	8.83592e-05	0.000604437	TRUE	Up
PCDH9_LFALNNTTGLITVQR_N4H5F0S1G0	PCDH9	N4H5F0S1G0	2.09946	14.8351	9.29163	8.87284e-05	0.000606531	TRUE	Up
HYOU1_AEPPLNASASDQGEK_N3H5F0S0G0	HYOU1	N3H5F0S0G0	1.55733	14.6046	9.28789	8.89304e-05	0.000607057	TRUE	Up
CACHD1_EAYNVSYAWK_N5H4F0S0G0	CACHD1	N5H4F0S0G0	-1.67499	14.7971	-9.28787	8.89314e-05	0.000607057	TRUE	Down
PSAP_TNSTFVQALVEHVK_N5H3F1S0G0	PSAP	N5H3F1S0G0	-1.46832	16.2588	-9.27994	8.93615e-05	0.000609559	TRUE	Down
SLIT2_ITCVGNDSFIGLSSVR_N5H4F1S1G0	SLIT2	N5H4F1S1G0	-2.03439	14.2313	-9.27702	8.95206e-05	0.000610212	TRUE	Down
CD47_SDAVSHTGNYTCEVTELTR_N8H5F1S0G0	CD47	N8H5F1S0G0	1.31263	12.5639	9.27539	8.96093e-05	0.000610384	TRUE	Up
FAM234A_YKPDTLAVAVENGTGTDR_N4H5F0S2G0	FAM234A	N4H5F0S2G0	1.53817	16.669	9.26855	8.99835e-05	0.000612499	TRUE	Up
ST8SIA4_SLVNSSDK_N2H10F0S0G0	ST8SIA4	N2H10F0S0G0	-1.3391	13.9146	-9.26557	9.01471e-05	0.000613179	TRUE	Down
DSG2_YVQNGTYTVK_N5H6F1S0G0	DSG2	N5H6F1S0G0	-2.4831	12.1192	-9.26135	9.03791e-05	0.000614323	TRUE	Down
CD276_VVLGANGTYSCLVR_N3H5F0S1G0	CD276	N3H5F0S1G0	2.56827	15.8916	9.25008	9.10032e-05	0.000618128	TRUE	Up
CD47_SDAVSHTGNYTCEVTELTR_N3H5F0S1G0	CD47	N3H5F0S1G0	3.60945	16.3394	9.24038	9.15439e-05	0.000621362	TRUE	Up
NRCAM_FNHTQTIQQK_N3H5F0S1G0	NRCAM	N3H5F0S1G0	2.70401	12.3044	9.2352	9.18342e-05	0.000622892	TRUE	Up
IGSF8_VAGTAVSISCNVTGYEGPAQQNFEWFLYRPEAPDTALGIVSTK_N5H4F0S0G0	IGSF8	N5H4F0S0G0	-2.63435	12.4477	-9.23363	9.19224e-05	0.000623051	TRUE	Down
CD59_TAVNCSSDFDACLITK_N4H3F0S0G0	CD59	N4H3F0S0G0	1.20281	16.3042	9.2324	9.19912e-05	0.000623079	TRUE	Up
CDH2_IVSQAPSTPSPNMFTINNETGDIITVAAGLDR_N5H6F1S0G0	CDH2	N5H6F1S0G0	-1.23255	13.4948	-9.22665	9.23156e-05	0.000624606	TRUE	Down
LAMP1_LLNINPNK_N5H5F0S1G0	LAMP1	N5H5F0S1G0	1.5063	16.409	9.22548	9.23816e-05	0.000624606	TRUE	Up
SLIT2_DLEVLTLNNNNITR_N4H5F1S1G0	SLIT2	N4H5F1S1G0	-2.00964	13.7262	-9.22495	9.24115e-05	0.000624606	TRUE	Down
ATRN_GCSCFSDWQGPGCSVPVPANQSFWTR_N4H5F0S1G0	ATRN	N4H5F0S1G0	1.56834	14.4274	9.21751	9.28332e-05	0.000627015	TRUE	Up
IGF2R_HFNYTSLIAFHCK_N3H6F0S1G0	IGF2R	N3H6F0S1G0	2.82873	16.488	9.21471	9.29927e-05	0.000627652	TRUE	Up
NUP210_EGSGYFFLNTSTADVVK_N3H3F0S0G0	NUP210	N3H3F0S0G0	1.62444	15.8202	9.21189	9.31535e-05	0.000628296	TRUE	Up
LAMP2_WQMNFTVR_N3H5F0S1G0	LAMP2	N3H5F0S1G0	1.19376	16.5575	9.2069	9.34389e-05	0.000629355	TRUE	Up
ITGA1_VYVYALNQTR_N5H5F1S0G0	ITGA1	N5H5F1S0G0	-1.37488	12.8558	-9.20686	9.34413e-05	0.000629355	TRUE	Down
DSG2_INATDADEPNTLNSK_N5H5F0S2G0	DSG2	N5H5F0S2G0	2.42736	15.74	9.19253	9.42663e-05	0.000634066	TRUE	Up
CDH2_IVSQAPSTPSPNMFTINNETGDIITVAAGLDR_N5H4F0S1G0	CDH2	N5H4F0S1G0	-1.34026	14.5895	-9.19242	9.42727e-05	0.000634066	TRUE	Down
GRN_DVECGEGHFCHDNQTCCR_N3H3F1S0G0	GRN	N3H3F1S0G0	-2.12884	12.6588	-9.18387	9.4769e-05	0.000636959	TRUE	Down
SLIT2_LDLNGNNITR_N4H5F0S1G0	SLIT2	N4H5F0S1G0	1.06625	15.8393	9.18138	9.49143e-05	0.00063749	TRUE	Up
PSAP_TNSTFVQALVEHVK_N5H3F1S1G0	PSAP	N5H3F1S1G0	-1.1839	14.0784	-9.17392	9.53504e-05	0.000639972	TRUE	Down
TSPAN3_TYNGTNPDAASR_N6H6F1S1G0	TSPAN3	N6H6F1S1G0	-2.23534	11.5452	-9.17229	9.54458e-05	0.000640166	TRUE	Down
WFS1_CLYGEAYPACSPGNTSTAEEELCR_N3H3F0S0G0	WFS1	N3H3F0S0G0	1.23605	14.8041	9.16756	9.57243e-05	0.000641177	TRUE	Up
LAMP1_NMTFDLPSDATVVLNR_N4H4F2S0G0	LAMP1	N4H4F2S0G0	-1.46645	15.3168	-9.16746	9.57298e-05	0.000641177	TRUE	Down
CD63_CCGAANYTDWEK_N5H6F0S2G0	CD63	N5H6F0S2G0	3.52463	13.9903	9.16362	9.59562e-05	0.000642246	TRUE	Up
PLD3_ELGVVMYNCSCLAR_N3H4F1S1G0	PLD3	N3H4F1S1G0	1.27002	15.7529	9.16152	9.60809e-05	0.000642633	TRUE	Up
TFRC_DFEDLYTPVNGSIVIVR_N4H5F1S0G0	TFRC	N4H5F1S0G0	-2.10016	16.2567	-9.15922	9.62171e-05	0.000643097	TRUE	Down
LMBRD1_NSTEWEK_N4H5F0S1G0	LMBRD1	N4H5F0S1G0	2.67706	14.3941	9.15697	9.63504e-05	0.000643541	TRUE	Up
FUCA1_NTTSVWYTSK_N2H5F1S0G0	FUCA1	N2H5F1S0G0	-2.2866	13.9256	-9.15086	9.67136e-05	0.000645244	TRUE	Down
CPD_NNSNNFDLNR_N4H4F1S0G0	CPD	N4H4F1S0G0	-1.71719	13.2903	-9.15043	9.67396e-05	0.000645244	TRUE	Down
CNNM4_LYGYSLGNISSNLISFTEVDDAETLHK_N5H5F1S0G0	CNNM4	N5H5F1S0G0	-2.33268	14.4055	-9.145	9.70635e-05	0.000646955	TRUE	Down
NEU1_NLSLDIGTEVFAPGPGSGIQK_N2H5F0S0G0	NEU1	N2H5F0S0G0	-1.58551	14.1024	-9.14305	9.71804e-05	0.000647286	TRUE	Down
LAMP1_ENTSDPSLVIAFGR_N5H6F0S2G0	LAMP1	N5H6F0S2G0	1.42464	13.234	9.14091	9.73088e-05	0.000647693	TRUE	Up
CDH2_SNISILR_N3H5F0S1G0	CDH2	N3H5F0S1G0	1.78873	15.5309	9.13182	9.78566e-05	0.000650888	TRUE	Up
PTK7_QDVNITVATVPSWLK_N4H5F0S1G0	PTK7	N4H5F0S1G0	2.24773	13.6659	9.13045	9.79393e-05	0.000650988	TRUE	Up
LAMP2_VQPFNVTQGK_N3H6F1S0G0	LAMP2	N3H6F1S0G0	-1.00718	14.8524	-9.12795	9.80906e-05	0.000651544	TRUE	Down
CD63_NRVPDSCCINVTVGCGINFNEK_N3H5F0S1G0	CD63	N3H5F0S1G0	3.31979	16.2856	9.11924	9.862e-05	0.000654208	TRUE	Up
DSC3_NELYNITVLAIDK_N3H6F0S1G0	DSC3	N3H6F0S1G0	1.32476	16.4972	9.11911	9.86278e-05	0.000654208	TRUE	Up
PVR_VEDEGNYTCLFVTFPQGSR_N4H5F0S1G0	PVR	N4H5F0S1G0	1.54101	13.0128	9.11297	9.90031e-05	0.000656245	TRUE	Up
GBA1_RMELSMGPIQANHTGTGLLLTLQPEQK_N4H5F0S2G0	GBA1	N4H5F0S2G0	2.94943	15.4237	9.11002	9.91841e-05	0.000656992	TRUE	Up
GPC1_SFDDHFQHLLNDSER_N4H5F0S1G0	GPC1	N4H5F0S1G0	1.60472	14.2695	9.10885	9.92559e-05	0.000657015	TRUE	Up
PTGFRN_NVSVAEGK_N5H4F2S0G0	PTGFRN	N5H4F2S0G0	-1.39512	15.1966	-9.10642	9.94053e-05	0.00065715	TRUE	Down
SLIT2_DLEVLTLNNNNITR_N4H4F0S1G0	SLIT2	N4H4F0S1G0	1.48521	16.9786	9.1063	9.94128e-05	0.00065715	TRUE	Up
GLG1_GNITEYQCHQYITK_N4H5F0S1G0	GLG1	N4H5F0S1G0	1.93479	14.3795	9.10471	9.95104e-05	0.000657343	TRUE	Up
CXADR_NASSEYSGTYSCTVR_N3H6F1S1G0	CXADR	N3H6F1S1G0	-1.96032	13.7974	-9.10209	9.96722e-05	0.000657685	TRUE	Down
MAN2B1_WWHQQTNATQEVVR_N2H3F0S0G0	MAN2B1	N2H3F0S0G0	2.45441	15.0829	9.10079	9.97526e-05	0.000657685	TRUE	Up
TFRC_DFEDLYTPVNGSIVIVR_N6H6F1S1G0	TFRC	N6H6F1S1G0	-1.90287	13.8283	-9.10055	9.97674e-05	0.000657685	TRUE	Down
TFRC_DFEDLYTPVNGSIVIVR_N5H4F0S1G0	TFRC	N5H4F0S1G0	1.33242	14.48	9.09658	0.000100013	0.000658309	TRUE	Up
PLD3_ELGVVMYNCSCLAR_N3H4F0S1G0	PLD3	N3H4F0S1G0	1.31446	16.2898	9.09652	0.000100016	0.000658309	TRUE	Up
CPD_FANEYPNITR_N5H5F1S0G0	CPD	N5H5F1S0G0	-1.10096	13.8527	-9.0957	0.000100067	0.000658309	TRUE	Down
SLC39A6_NTNENPQECFNASK_N6H6F1S0G0	SLC39A6	N6H6F1S0G0	-4.4045	11.3901	-9.08865	0.000100506	0.000660089	TRUE	Down
TMEM30A_CLSPDVTPCFCTINFTLEK_N3H5F0S1G0	TMEM30A	N3H5F0S1G0	3.00336	14.4438	9.08804	0.000100544	0.000660089	TRUE	Up
LAMP1_ENTSDPSLVIAFGR_N3H6F0S0G0	LAMP1	N3H6F0S0G0	1.73799	13.2738	9.08755	0.000100574	0.000660089	TRUE	Up
ITPR1_VESGENCSSPAPR_N5H3F1S0G0	ITPR1	N5H3F1S0G0	-2.6967	11.4952	-9.08694	0.000100613	0.000660089	TRUE	Down
SLIT2_VRPQTNITLQIATDEDSGILLYK_N5H4F1S0G0	SLIT2	N5H4F1S0G0	-1.53097	14.3329	-9.08033	0.000101026	0.00066235	TRUE	Down
LAMP3_TGIYQVLNGSR_N4H5F0S2G0	LAMP3	N4H5F0S2G0	1.16902	15.7178	9.07485	0.00010137	0.000664152	TRUE	Up
NECTIN2_QSTGQDTEAELQDATLALHGLTVEDEGNYTCEFATFPK_N5H4F2S0G0	NECTIN2	N5H4F2S0G0	-1.47566	13.3677	-9.07214	0.000101541	0.000664819	TRUE	Down
TPBG_NLTEVPTDLPAYVR_N5H4F0S2G0	TPBG	N5H4F0S2G0	1.19256	12.9562	9.07065	0.000101635	0.000664983	TRUE	Up
TSPAN13_SVNPNDTCLASCVK_N5H6F0S2G0	TSPAN13	N5H6F0S2G0	4.10992	14.0047	9.0627	0.000102138	0.00066782	TRUE	Up
CELSR2_GNELSLVLLNASTGELK_N4H5F1S1G0	CELSR2	N4H5F1S1G0	-3.06657	13.9932	-9.05667	0.000102522	0.000669875	TRUE	Down
CD109_TQDEILFSNSTR_N5H6F0S0G0	CD109	N5H6F0S0G0	-1.68241	12.4506	-9.04936	0.000102989	0.000672418	TRUE	Down
SORT1_LANNTHQHVFDDLR_N4H5F0S1G0	SORT1	N4H5F0S1G0	2.40625	14.7241	9.04733	0.000103119	0.000672418	TRUE	Up
SLIT2_ITCVGNDSFIGLSSVR_N5H3F1S0G0	SLIT2	N5H3F1S0G0	-1.22257	14.3548	-9.04731	0.000103121	0.000672418	TRUE	Down
ECE1_RQTECMVEQYSNYSVNGEPVNGR_N4H5F0S2G0	ECE1	N4H5F0S2G0	1.42806	16.1501	9.04567	0.000103226	0.000672645	TRUE	Up
SMOC1_LNNTNIRNSEK_N2H7F1S0G0	SMOC1	N2H7F1S0G0	1.64459	15.8694	9.04206	0.000103458	0.000673703	TRUE	Up
LGALS3BP_DAGVVCTNETR_N3H4F0S1G0	LGALS3BP	N3H4F0S1G0	2.10003	13.5902	9.03328	0.000104026	0.00067694	TRUE	Up
SDK2_WALHSASVSHNASSFIVDR_N6H5F1S0G0	SDK2	N6H5F1S0G0	2.04183	13.6979	9.02321	0.000104681	0.000680745	TRUE	Up
CD276_VVLGANGTYSCLVR_N3H6F0S1G0	CD276	N3H6F0S1G0	2.08877	15.735	9.01725	0.000105072	0.000682824	TRUE	Up
ALCAM_EGDNITLK_N4H5F0S1G0	ALCAM	N4H5F0S1G0	1.82341	16.398	9.00881	0.000105627	0.000685968	TRUE	Up
LGALS3BP_ALGFENATQALGR_N2H9F0S0G0	LGALS3BP	N2H9F0S0G0	-1.36757	18.5277	-9.00029	0.000106191	0.000689165	TRUE	Down
ALCAM_NATVVWMK_N5H5F1S1G0	ALCAM	N5H5F1S1G0	-1.11544	16.7984	-8.99402	0.000106608	0.000690961	TRUE	Down
IGF2R_NGSSIVDLSPLIHR_N4H5F1S2G0	IGF2R	N4H5F1S2G0	-1.13992	15.6895	-8.99398	0.000106611	0.000690961	TRUE	Down
GLB1_NNVITLNITGK_N3H6F0S1G0	GLB1	N3H6F0S1G0	1.01038	16.94	8.99271	0.000106696	0.000691045	TRUE	Up
TMEM87A_NTTIFLK_N3H5F0S1G0	TMEM87A	N3H5F0S1G0	1.432	14.8286	8.98461	0.000107239	0.000693865	TRUE	Up
DSG2_YVQNGTYTVK_N5H6F0S2G0	DSG2	N5H6F0S2G0	2.52032	14.0593	8.98405	0.000107276	0.000693865	TRUE	Up
GRN_DVECGEGHFCHDNQTCCR_N4H3F0S0G0	GRN	N4H3F0S0G0	2.10709	13.0286	8.98288	0.000107355	0.00069391	TRUE	Up
LAMP1_YRCVSGTQVHMNNVTVTLHDATIQAYLSNSSFSR_N4H3F1S1G0	LAMP1	N4H3F1S1G0	-1.58417	15.4547	-8.97789	0.000107691	0.000695467	TRUE	Down
GPC1_SFDDHFQHLLNDSER_N5H3F1S0G0	GPC1	N5H3F1S0G0	-2.83698	14.2215	-8.97716	0.00010774	0.000695467	TRUE	Down
CD164_NSCVSCFNVSVVNTTCFWIECK_N5H4F0S1G0	CD164	N5H4F0S1G0	-3.2447	15.113	-8.97142	0.000108129	0.000696795	TRUE	Down
HYOU1_AEPPLNASASDQGEK_N6H3F1S0G0	HYOU1	N6H3F1S0G0	-3.50993	13.3868	-8.97135	0.000108133	0.000696795	TRUE	Down
PTK7_DDAGNYTCIASNGPQGQIR_N4H5F1S1G0	PTK7	N4H5F1S1G0	-2.03549	14.5293	-8.96868	0.000108314	0.000696795	TRUE	Down
LAMP1_LLNINPNK_N7H7F1S0G0	LAMP1	N7H7F1S0G0	-4.67628	14.4697	-8.9684	0.000108334	0.000696795	TRUE	Down
CRYBB3_VASVRAINGTWVGYEFPGYR_N4H7F0S1G0	CRYBB3	N4H7F0S1G0	-2.75472	12.9592	-8.968	0.000108361	0.000696795	TRUE	Down
CD109_FLVTAPGIIRPGGNVTIGVELLEHCPSQVTVK_N4H5F0S2G0	CD109	N4H5F0S2G0	4.84849	14.0361	8.96724	0.000108412	0.000696795	TRUE	Up
TMEM87A_NTTIFLK_N4H5F0S2G0	TMEM87A	N4H5F0S2G0	1.45242	16.1966	8.96664	0.000108453	0.000696795	TRUE	Up
LAMP1_ENTSDPSLVIAFGR_N3H4F1S1G0	LAMP1	N3H4F1S1G0	-1.65633	15.3255	-8.95574	0.000109198	0.000700676	TRUE	Down
TSPAN3_NQSVPLSCCR_N3H6F1S1G0	TSPAN3	N3H6F1S1G0	-2.0967	13.1054	-8.95553	0.000109212	0.000700676	TRUE	Down
ITGAV_ANTTQPGIVEGGQVLK_N4H5F0S2G0	ITGAV	N4H5F0S2G0	2.0027	13.4979	8.95431	0.000109296	0.000700676	TRUE	Up
NEU1_WSFSNGTSWR_N2H10F0S0G0	NEU1	N2H10F0S0G0	-1.07343	14.451	-8.95354	0.000109349	0.000700676	TRUE	Down
CD47_MDKSDAVSHTGNYTCEVTELTR_N5H5F3S0G0	CD47	N5H5F3S0G0	-2.86969	13.1083	-8.94961	0.000109619	0.000701943	TRUE	Down
HYOU1_ENGTDTVQEEEESPAEGSK_N3H5F0S0G0	HYOU1	N3H5F0S0G0	2.37936	13.4762	8.94227	0.000110126	0.00070472	TRUE	Up
HSP90B1_TDDEVVQREEEAIQLDGLNASQIR_N3H3F1S0G0	HSP90B1	N3H3F1S0G0	-2.12208	15.5846	-8.93946	0.000110322	0.000705501	TRUE	Down
IGF2R_MSVINFECNK_N5H5F1S1G0	IGF2R	N5H5F1S1G0	-1.20916	16.4363	-8.93442	0.000110672	0.000707269	TRUE	Down
ITGA5_VTGLNCTTNHPINPK_N5H5F2S0G0	ITGA5	N5H5F2S0G0	-1.81164	15.1224	-8.92673	0.000111209	0.000710232	TRUE	Down
LAMP1_YSVQLMSFVYNLSDTHLFPNASSK_N7H5F0S0G0	LAMP1	N7H5F0S0G0	1.55483	15.431	8.91855	0.000111783	0.00071339	TRUE	Up
CNNM3_LFGPGFANSSWSWVAPEGAGCREEAASPAGEWR_N4H5F0S2G0	CNNM3	N4H5F0S2G0	1.53044	13.9001	8.91758	0.000111852	0.00071339	TRUE	Up
NPC1_DADACNATNWIEYMFNK_N5H4F0S0G0	NPC1	N5H4F0S0G0	-2.89379	15.0342	-8.90702	0.0001126	0.000717558	TRUE	Down
LGALS3BP_AAIPSALDTNSSK_N4H3F0S2G0	LGALS3BP	N4H3F0S2G0	-1.45262	15.0677	-8.90625	0.000112655	0.000717558	TRUE	Down
GBA1_TYTYADTPDDFQLHNFSLPEEDTK_N4H5F0S1G0	GBA1	N4H5F0S1G0	1.2738	14.0553	8.8928	0.000113615	0.000723199	TRUE	Up
NUP210_EGSGYFFLNTSTADVVK_N4H4F0S1G0	NUP210	N4H4F0S1G0	2.01898	15.0445	8.8917	0.000113695	0.000723225	TRUE	Up
HYOU1_ENGTDTVQEEEESPAEGSK_N4H3F0S0G0	HYOU1	N4H3F0S0G0	1.39468	13.7117	8.88948	0.000113854	0.000723761	TRUE	Up
LAMP1_CVSGTQVHMNNVTVTLHDATIQAYLSNSSFSR_N7H3F0S0G0	LAMP1	N7H3F0S0G0	1.72046	13.0905	8.8872	0.000114019	0.000724326	TRUE	Up
LRP1_TCVSNCTASQFVCK_N4H5F0S2G0	LRP1	N4H5F0S2G0	1.05041	14.5164	8.88394	0.000114254	0.000725343	TRUE	Up
ALCAM_NATGDYK_N5H6F1S1G0	ALCAM	N5H6F1S1G0	-3.4111	12.3701	-8.87865	0.000114637	0.000727282	TRUE	Down
PSAP_TCDWLPKPNMSASCK_N6H6F1S0G0	PSAP	N6H6F1S0G0	-1.53116	14.3599	-8.87764	0.000114711	0.000727282	TRUE	Down
NECTIN2_QSTGQDTEAELQDATLALHGLTVEDEGNYTCEFATFPK_N5H4F0S1G0	NECTIN2	N5H4F0S1G0	1.06938	13.2901	8.87426	0.000114956	0.000728357	TRUE	Up
NRCAM_FNHTQTIQQK_N4H5F0S1G0	NRCAM	N4H5F0S1G0	2.35286	12.6475	8.87224	0.000115103	0.000728794	TRUE	Up
CADM1_FQLLNFSSSELK_N6H7F1S1G0	CADM1	N6H7F1S1G0	-1.06302	12.8706	-8.87124	0.000115176	0.000728794	TRUE	Down
GLG1_LNLTTDPK_N3H6F0S1G0	GLG1	N3H6F0S1G0	1.53046	14.4898	8.86875	0.000115358	0.000729462	TRUE	Up
ALCAM_IIISPEENVTLTCTAENQLER_N5H6F1S0G0	ALCAM	N5H6F1S0G0	-1.46761	15.0077	-8.86749	0.000115451	0.000729569	TRUE	Down
IGSF3_QVQLECVVLNR_N4H5F0S2G0	IGSF3	N4H5F0S2G0	1.02004	15.798	8.85895	0.000116077	0.000733044	TRUE	Up
PODXL_QLVLNLTGNTLCAGGASDEK_N5H6F1S3G0	PODXL	N5H6F1S3G0	-2.19841	14.9895	-8.85755	0.00011618	0.000733214	TRUE	Down
CD276_QLVHSFAEGQDQGSAYANR_N4H5F0S1G0	CD276	N4H5F0S1G0	2.46664	15.8939	8.85167	0.000116614	0.000735008	TRUE	Up
ACP2_FNPNISWQPIPVHTVPITEDR_N5H5F0S2G0	ACP2	N5H5F0S2G0	2.35446	13.3714	8.85163	0.000116617	0.000735008	TRUE	Up
IGF2R_TGPVVEDSGSLLLEYVNGSACTTSDGR_N4H5F1S1G0	IGF2R	N4H5F1S1G0	-2.48468	15.9173	-8.85038	0.00011671	0.000735112	TRUE	Down
MERTK_SDNGSYICK_N4H5F0S0G0	MERTK	N4H5F0S0G0	-1.98528	13.5981	-8.84822	0.00011687	0.000735636	TRUE	Down
ADAM10_EGICNGFTALCPASDPKPNFTDCNR_N5H6F1S1G0	ADAM10	N5H6F1S1G0	-1.26657	15.5294	-8.84566	0.00011706	0.000736351	TRUE	Down
MPZL2_VLEAVNGTDAR_N2H10F0S0G0	MPZL2	N2H10F0S0G0	-2.48517	13.0557	-8.84389	0.000117192	0.0007367	TRUE	Down
SDK2_FWLVEGNSSR_N3H5F0S1G0	SDK2	N3H5F0S1G0	1.2977	15.3107	8.8397	0.000117504	0.000738182	TRUE	Up
CADM1_VDDEMPQHAVLSGPNLFINNLNK_N2H11F0S0G0	CADM1	N2H11F0S0G0	1.66085	12.843	8.83628	0.000117759	0.000738787	TRUE	Up
PLXNB2_SCVAVTSAQPQNMSR_N4H5F0S2G0	PLXNB2	N4H5F0S2G0	1.12621	13.6861	8.83618	0.000117767	0.000738787	TRUE	Up
DSC2_AINDTAAR_N2H5F0S0G0	DSC2	N2H5F0S0G0	1.20893	14.456	8.83533	0.000117831	0.000738787	TRUE	Up
EGFR_CDPSCPNGSCWGAGEENCQK_N4H5F1S0G0	EGFR	N4H5F1S0G0	-3.4817	12.9063	-8.83427	0.00011791	0.0007388	TRUE	Down
EFNB2_SIVLEPIYWNSSNSK_N3H5F0S1G0	EFNB2	N3H5F0S1G0	1.23015	15.0172	8.83325	0.000117987	0.0007388	TRUE	Up
ALCAM_NATGDYK_N5H6F1S3G0	ALCAM	N5H6F1S3G0	-2.04261	13.0306	-8.83015	0.000118219	0.000739774	TRUE	Down
CTSC_ILTNNSQTPILSPQEVVSCSQYAQGCEGGFPYLIAGK_N5H4F2S0G0	CTSC	N5H4F2S0G0	-3.00855	13.8632	-8.82852	0.000118342	0.000740064	TRUE	Down
DSG2_INATDADEPNTLNSKISYR_N5H6F3S0G0	DSG2	N5H6F3S0G0	-4.90211	13.8945	-8.82302	0.000118757	0.000742175	TRUE	Down
TMEM87A_NTTIFLK_N3H6F1S1G0	TMEM87A	N3H6F1S1G0	-1.93209	14.7256	-8.82128	0.000118889	0.000742239	TRUE	Down
CPVL_LLDGDLTSDPSYFQNVTGCSNYYNFLR_N3H4F0S1G0	CPVL	N3H4F0S1G0	1.20543	13.1705	8.82084	0.000118922	0.000742239	TRUE	Up
ECE1_FFNFSWR_N3H6F0S1G0	ECE1	N3H6F0S1G0	2.19095	12.9389	8.81019	0.000119731	0.000746808	TRUE	Up
CLN5_IFLYSGEPTYLGNETSVFGPTGNK_N4H8F1S0G0	CLN5	N4H8F1S0G0	-2.83187	15.412	-8.80838	0.00011987	0.000747118	TRUE	Down
GLG1_GNITEYQCHQYITK_N4H4F0S1G0	GLG1	N4H4F0S1G0	3.0587	14.1034	8.8075	0.000119937	0.000747118	TRUE	Up
MPZL2_LQFDDNGTYTCQVK_N3H6F0S0G0	MPZL2	N3H6F0S0G0	-1.22555	14.7904	-8.79876	0.000120607	0.000750807	TRUE	Down
PPT1_GINESYK_N3H6F0S1G0	PPT1	N3H6F0S1G0	2.29499	15.5953	8.79701	0.000120742	0.000751161	TRUE	Up
LAMP1_NMTFDLPSDATVVLNR_N5H6F0S0G0	LAMP1	N5H6F0S0G0	1.98593	13.4416	8.78862	0.00012139	0.000754706	TRUE	Up
PTGFRN_ELDLTCNITTDR_N5H3F1S0G0	PTGFRN	N5H3F1S0G0	-2.61697	14.9172	-8.78162	0.000121934	0.000757599	TRUE	Down
PTK7_RQDVNITVATVPSWLK_N4H5F1S1G0	PTK7	N4H5F1S1G0	-4.09119	14.8263	-8.77237	0.000122657	0.000761117	TRUE	Down
CDH2_SNISILR_N4H5F1S1G0	CDH2	N4H5F1S1G0	-3.05638	15.3868	-8.77235	0.000122659	0.000761117	TRUE	Down
LAMP2_LNSSTIK_N4H4F0S1G0	LAMP2	N4H4F0S1G0	1.6853	13.564	8.77037	0.000122815	0.000761117	TRUE	Up
IGF2R_MSVINFECNK_N4H5F1S2G0	IGF2R	N4H5F1S2G0	-0.980645	15.6825	-8.77034	0.000122817	0.000761117	TRUE	Down
PSAP_TNSTFVQALVEHVK_N2H3F1S0G0	PSAP	N2H3F1S0G0	-3.64252	17.5682	-8.76494	0.000123242	0.000763258	TRUE	Down
GPC1_SFDDHFQHLLNDSER_N4H5F1S0G0	GPC1	N4H5F1S0G0	-1.49053	14.0127	-8.76288	0.000123405	0.000763775	TRUE	Down
FAT1_QVYNLTVR_N4H5F0S1G0	FAT1	N4H5F0S1G0	1.2072	14.3941	8.75471	0.000124052	0.000767288	TRUE	Up
COLEC12_HTDDLTSLNNTLANIR_N5H4F0S1G0	COLEC12	N5H4F0S1G0	1.95648	13.9536	8.74636	0.000124718	0.00077091	TRUE	Up
SLC3A2_DASSFLAEWQNITK_N3H4F0S0G0	SLC3A2	N3H4F0S0G0	1.59307	13.025	8.74495	0.000124831	0.000771112	TRUE	Up
ABCA13_NVTQANDFHNWEDFLDLR_N6H4F0S1G0	ABCA13	N6H4F0S1G0	2.93609	14.0946	8.74183	0.000125081	0.00077208	TRUE	Up
CD59_TAVNCSSDFDACLITK_N5H6F0S2G0	CD59	N5H6F0S2G0	1.68399	15.1837	8.741	0.000125148	0.00077208	TRUE	Up
IGF2R_GYPCGGNK_N4H5F1S2G0	IGF2R	N4H5F1S2G0	-2.62261	16.259	-8.73794	0.000125394	0.000772666	TRUE	Down
CALU_NATYGYVLDDPDPDDGFNYK_N3H5F0S0G0	CALU	N3H5F0S0G0	1.23198	15.1617	8.73734	0.000125442	0.000772666	TRUE	Up
PLD3_DNHTHSDIQVK_N4H5F0S1G0	PLD3	N4H5F0S1G0	2.76971	15.3981	8.73682	0.000125484	0.000772666	TRUE	Up
PLD3_ELGVVMYNCSCLAR_N4H5F0S1G0	PLD3	N4H5F0S1G0	1.21813	14.4511	8.73382	0.000125726	0.00077346	TRUE	Up
NAGLU_SVYNCSGEACR_N2H10F0S0G0	NAGLU	N2H10F0S0G0	-0.968379	13.9766	-8.73275	0.000125813	0.00077346	TRUE	Down
LAMP2_LNSSTIK_N6H7F1S1G0	LAMP2	N6H7F1S1G0	-1.82991	14.873	-8.73144	0.000125918	0.00077346	TRUE	Down
SLC39A6_TNESVSEPR_N4H5F0S2G0	SLC39A6	N4H5F0S2G0	1.65852	12.938	8.73124	0.000125935	0.00077346	TRUE	Up
PCDH9_LFALNNTTGLITVQR_N4H5F1S1G0	PCDH9	N4H5F1S1G0	-1.14808	12.9245	-8.72835	0.000126169	0.000774403	TRUE	Down
CADM1_FQLLNFSSSELK_N5H4F0S1G0	CADM1	N5H4F0S1G0	1.65	14.7402	8.71349	0.00012738	0.000781338	TRUE	Up
SLC39A6_NTNENPQECFNASK_N4H5F0S2G0	SLC39A6	N4H5F0S2G0	2.78349	15.6084	8.70924	0.000127728	0.000782755	TRUE	Up
CD47_SDAVSHTGNYTCEVTELTR_N6H4F1S0G0	CD47	N6H4F1S0G0	3.38374	14.1219	8.70869	0.000127774	0.000782755	TRUE	Up
LGALS3BP_TVIRPFYLTNSSGVD_N2H10F0S0G0	LGALS3BP	N2H10F0S0G0	-1.35513	15.8155	-8.70684	0.000127926	0.000783191	TRUE	Down
CTSC_ILTNNSQTPILSPQEVVSCSQYAQGCEGGFPYLIAGK_N5H4F1S0G0	CTSC	N5H4F1S0G0	-3.02322	14.4332	-8.70044	0.000128454	0.000785925	TRUE	Down
CDH2_IVSQAPSTPSPNMFTINNETGDIITVAAGLDR_N4H5F0S1G0	CDH2	N4H5F0S1G0	1.16696	14.649	8.69924	0.000128554	0.000786035	TRUE	Up
NPTN_ANATIEVK_N7H8F0S2G0	NPTN	N7H8F0S2G0	2.00813	12.7015	8.69141	0.000129204	0.000789508	TRUE	Up
MFGE8_NNSIPDK_N3H6F0S1G0	MFGE8	N3H6F0S1G0	1.11854	16.3266	8.69039	0.000129289	0.000789524	TRUE	Up
PTGFRN_VAEAVSSPAGVGVTWLEPDYQVYLNASK_N5H4F0S1G0	PTGFRN	N5H4F0S1G0	-1.88064	13.6387	-8.68341	0.000129873	0.000792398	TRUE	Down
MET_NFTVACQHR_N3H5F0S1G0	MET	N3H5F0S1G0	1.78725	13.3321	8.6828	0.000129924	0.000792398	TRUE	Up
ADGRL2_SLGQFLSTENATIK_N3H5F0S0G0	ADGRL2	N3H5F0S0G0	-1.34566	14.3969	-8.68108	0.000130068	0.000792773	TRUE	Down
CALU_NATYGYVLDDPDPDDGFNYK_N2H6F0S0G0	CALU	N2H6F0S0G0	-1.07105	18.4636	-8.67625	0.000130474	0.000794746	TRUE	Down
LEMD2_CIPVMEAQEYIANVTSSSSAK_N4H3F0S0G0	LEMD2	N4H3F0S0G0	2.02462	13.6973	8.66823	0.000131152	0.000798367	TRUE	Up
ADAM22_CLPVASFNFSTCLSSK_N4H5F0S2G0	ADAM22	N4H5F0S2G0	2.12111	13.9675	8.66645	0.000131303	0.000798784	TRUE	Up
LAMP1_AANGSLR_N2H10F0S0G0	LAMP1	N2H10F0S0G0	1.70253	12.2719	8.66116	0.000131753	0.000801011	TRUE	Up
GLMP_TFANGSLAFR_N4H5F0S2G0	GLMP	N4H5F0S2G0	1.62005	14.4449	8.65385	0.000132378	0.000804301	TRUE	Up
CNTN1_GTEWLVNSSR_N4H5F1S0G0	CNTN1	N4H5F1S0G0	-1.4657	12.9086	-8.65201	0.000132536	0.000804649	TRUE	Down
CPD_DLDTDFTNNASQPETK_N5H5F0S1G0	CPD	N5H5F0S1G0	-1.93233	14.8292	-8.65123	0.000132602	0.000804649	TRUE	Down
IGF1R_WNPPSLPNGNLSYYIVR_N4H5F0S0G0	IGF1R	N4H5F0S0G0	-1.20788	15.5275	-8.64852	0.000132836	0.000805559	TRUE	Down
NECTIN3_NYSLNDATITLHNIGFSDSGK_N5H4F0S2G0	NECTIN3	N5H4F0S2G0	2.07701	15.0632	8.64189	0.000133408	0.000808516	TRUE	Up
APLP2_RNQSLSLLYK_N4H5F2S0G0	APLP2	N4H5F2S0G0	-1.43412	13.9837	-8.63968	0.000133598	0.000809162	TRUE	Down
GPC1_SFDDHFQHLLNDSER_N5H4F2S0G0	GPC1	N5H4F2S0G0	-1.63311	12.9103	-8.63743	0.000133794	0.000809837	TRUE	Down
INSR_HNLTITQGK_N3H4F1S0G0	INSR	N3H4F1S0G0	-2.39659	12.6229	-8.63099	0.000134353	0.000812711	TRUE	Down
CTSC_DVNCSVMGPQEK_N2H3F1S0G0	CTSC	N2H3F1S0G0	-4.16857	13.8588	-8.63	0.00013444	0.000812724	TRUE	Down
CDH2_SNISILR_N2H5F0S0G0	CDH2	N2H5F0S0G0	2.11148	14.2384	8.6185	0.000135448	0.000818303	TRUE	Up
ATP1B3_NLTVCPDGALFEQK_N5H6F1S2G0	ATP1B3	N5H6F1S2G0	-1.16301	15.7601	-8.61608	0.000135661	0.000819073	TRUE	Down
CD276_TALFPDLLAQGNASLR_N3H6F0S1G0	CD276	N3H6F0S1G0	1.05951	17.6681	8.61214	0.000136009	0.000820659	TRUE	Up
PTGFRN_ELDLTCNITTDR_N3H5F0S1G0	PTGFRN	N3H5F0S1G0	1.26369	14.1918	8.59965	0.000137118	0.000826833	TRUE	Up
ITGB1_CHEGNGTFECGACR_N6H7F0S2G0	ITGB1	N6H7F0S2G0	-5.11535	11.2431	-8.59608	0.000137437	0.000828237	TRUE	Down
LAMP1_ENTSDPSLVIAFGR_N4H5F0S0G0	LAMP1	N4H5F0S0G0	0.954426	16.8896	8.59465	0.000137565	0.000828491	TRUE	Up
DSC2_ANYTILK_N5H5F1S0G0	DSC2	N5H5F1S0G0	-1.80426	15.6072	-8.5873	0.000138225	0.000831946	TRUE	Down
SORT1_LANNTHQHVFDDLR_N5H5F0S2G0	SORT1	N5H5F0S2G0	2.26249	13.6754	8.58528	0.000138408	0.000832523	TRUE	Up
LRP1_DGTCIGNSSR_N3H5F0S1G0	LRP1	N3H5F0S1G0	1.98597	12.5566	8.58145	0.000138753	0.000834081	TRUE	Up
MRC2_GTDPSLSPSPAALPPAPGTELSYLNGTFR_N3H5F0S1G0	MRC2	N3H5F0S1G0	1.22032	14.9089	8.57826	0.000139042	0.000835293	TRUE	Up
ASXL3_APFSEGSRNK_N2H11F1S0G0	ASXL3	N2H11F1S0G0	-5.03178	13.3554	-8.5756	0.000139284	0.000836226	TRUE	Down
ALCAM_NATGDYK_N5H4F0S2G0	ALCAM	N5H4F0S2G0	3.2093	12.5668	8.56559	0.000140197	0.00084118	TRUE	Up
INSR_CVNFSFCQDLHHK_N3H6F0S1G0	INSR	N3H6F0S1G0	1.04218	15.8989	8.56228	0.0001405	0.000841659	TRUE	Up
M6PR_VCREAGNHTSGAGLVQINK_N4H7F1S0G0	M6PR	N4H7F1S0G0	5.60835	16.2885	8.56189	0.000140536	0.000841659	TRUE	Up
NRP1_IGYSNNGSDWK_N5H4F1S1G0	NRP1	N5H4F1S1G0	-1.55071	15.6448	-8.56186	0.000140539	0.000841659	TRUE	Down
LGALS3BP_AAIPSALDTNSSK_N2H10F0S0G0	LGALS3BP	N2H10F0S0G0	-1.44415	16.2932	-8.5583	0.000140866	0.000843093	TRUE	Down
DSG2_INATDADEPNTLNSK_N5H5F0S0G0	DSG2	N5H5F0S0G0	-3.39322	13.9855	-8.55485	0.000141184	0.000844469	TRUE	Down
LAMP1_NMTFDLPSDATVVLNR_N4H9F0S0G0	LAMP1	N4H9F0S0G0	1.45957	13.6172	8.55012	0.000141622	0.000846562	TRUE	Up
LAMP1_YRCVSGTQVHMNNVTVTLHDATIQAYLSNSSFSR_N4H4F1S0G0	LAMP1	N4H4F1S0G0	2.88231	15.4819	8.54848	0.000141773	0.000846942	TRUE	Up
PTK7_SANASFNIK_N5H5F1S0G0	PTK7	N5H5F1S0G0	-2.97064	14.7444	-8.54226	0.000142352	0.00084987	TRUE	Down
LAMP1_LLNINPNK_N3H5F1S1G0	LAMP1	N3H5F1S1G0	-1.18519	16.7764	-8.53486	0.000143044	0.00085347	TRUE	Down
LAMP2_VQPFNVTQGK_N3H4F0S1G0	LAMP2	N3H4F0S1G0	-1.5633	15.7013	-8.52185	0.000144269	0.000860246	TRUE	Down
LAMP2_LNSSTIK_N5H6F0S2G0	LAMP2	N5H6F0S2G0	-1.25033	15.9288	-8.52005	0.000144439	0.00086073	TRUE	Down
DSG2_YVQNGTYTVK_N2H11F1S0G0	DSG2	N2H11F1S0G0	-1.90658	16.4058	-8.51817	0.000144618	0.000861259	TRUE	Down
SLC39A10_DLNEDDHHHECLNVTQLLK_N4H5F2S1G0	SLC39A10	N4H5F2S1G0	1.78284	14.0412	8.51208	0.000145196	0.000864169	TRUE	Up
CD63_VPDSCCINVTVGCGINFNEK_N4H5F0S1G0	CD63	N4H5F0S1G0	1.21673	14.3496	8.50964	0.00014543	0.000864906	TRUE	Up
FUCA1_NTTSVWYTSK_N2H4F1S0G0	FUCA1	N2H4F1S0G0	-1.30319	12.7781	-8.5089	0.0001455	0.000864906	TRUE	Down
CADM1_FQLLNFSSSELK_N5H5F0S1G0	CADM1	N5H5F0S1G0	2.53153	13.6009	8.50441	0.00014593	0.000866929	TRUE	Up
LAMP2_LNSSTIK_N5H6F0S1G0	LAMP2	N5H6F0S1G0	-1.5995	17.9292	-8.49465	0.000146869	0.000871969	TRUE	Down
IGF2R_HFNYTSLIAFHCK_N5H5F0S1G0	IGF2R	N5H5F0S1G0	-1.78731	14.7553	-8.48906	0.000147411	0.000874629	TRUE	Down
CTSC_ILTNNSQTPILSPQEVVSCSQYAQGCEGGFPYLIAGK_N4H4F0S0G0	CTSC	N4H4F0S0G0	1.77173	13.2562	8.48815	0.000147499	0.000874629	TRUE	Up
ITGB1_NGVNGTGENGRK_N5H5F1S1G0	ITGB1	N5H5F1S1G0	-7.17031	13.707	-8.48714	0.000147598	0.000874672	TRUE	Down
CD82_DYNSSREDSLQDAWDYVQAQVK_N4H5F0S2G0	CD82	N4H5F0S2G0	1.92605	12.915	8.48557	0.00014775	0.000875037	TRUE	Up
PTGFRN_NVSVAEGK_N4H5F0S1G0	PTGFRN	N4H5F0S1G0	2.42697	15.5564	8.47734	0.000148553	0.000878807	TRUE	Up
CALU_NATYGYVLDDPDPDDGFNYK_N3H6F0S1G0	CALU	N3H6F0S1G0	1.51024	13.6105	8.47717	0.000148569	0.000878807	TRUE	Up
MPZL1_DASINIENMQFIHNGTYICDVK_N3H7F1S0G0	MPZL1	N3H7F1S0G0	1.12502	12.8906	8.46933	0.000149339	0.000882818	TRUE	Up
CPD_NNSNNFDLNR_N4H4F0S1G0	CPD	N4H4F0S1G0	1.57307	15.1915	8.45266	0.000150992	0.000892043	TRUE	Up
P4HA2_TLTNQTEAELATPEGIYERPVDYLPERDVYESLCR_N2H8F0S0G0	P4HA2	N2H8F0S0G0	1.70861	14.1506	8.45126	0.000151131	0.000892316	TRUE	Up
IGF2R_NGSSIVDLSPLIHR_N3H5F0S1G0	IGF2R	N3H5F0S1G0	1.03459	16.8325	8.44872	0.000151386	0.000893269	TRUE	Up
INSR_HNQSEYEDSAGECCSCPK_N4H5F1S1G0	INSR	N4H5F1S1G0	-4.72461	13.7534	-8.44486	0.000151773	0.000894762	TRUE	Down
LRIG1_SLNLSYNK_N3H6F0S1G0	LRIG1	N3H6F0S1G0	1.6394	14.7489	8.44405	0.000151853	0.000894762	TRUE	Up
ITGB1_NPCTSEQNCTSPFSYK_N6H5F1S0G0	ITGB1	N6H5F1S0G0	-4.51176	13.4037	-8.44341	0.000151918	0.000894762	TRUE	Down
TENM3_LGGFTQENNTIDSGELDIGRR_N4H5F0S2G0	TENM3	N4H5F0S2G0	1.66277	14.3741	8.44152	0.000152108	0.000894904	TRUE	Up
EGFR_EITGFLLIQAWPENR_N5H5F1S0G0	EGFR	N5H5F1S0G0	-1.70011	14.8587	-8.44112	0.000152148	0.000894904	TRUE	Down
TIMP1_FVGTPEVNQTTLYQR_N2H9F0S0G0	TIMP1	N2H9F0S0G0	-1.00615	17.2141	-8.4404	0.000152221	0.000894904	TRUE	Down
M6PR_EAGNHTSGAGLVQINK_N6H4F1S0G0	M6PR	N6H4F1S0G0	5.75476	14.1355	8.43797	0.000152466	0.000895795	TRUE	Up
NCR3LG1_NMDGTFNVTSCLK_N4H5F0S2G0	NCR3LG1	N4H5F0S2G0	1.42123	15.1719	8.42864	0.000153411	0.000900795	TRUE	Up
DSC2_ANYTILK_N5H4F0S2G0	DSC2	N5H4F0S2G0	1.13691	15.0379	8.42642	0.000153636	0.000901367	TRUE	Up
ALCAM_EGDNITLK_N7H7F1S0G0	ALCAM	N7H7F1S0G0	-5.70829	12.5804	-8.42584	0.000153695	0.000901367	TRUE	Down
LAMP2_VQPFNVTQGK_N4H5F2S0G0	LAMP2	N4H5F2S0G0	-1.37835	14.6915	-8.42144	0.000154143	0.000903444	TRUE	Down
CD164_NSCVSCFNVSVVNTTCFWIECK_N4H7F1S2G0	CD164	N4H7F1S2G0	1.41338	14.6706	8.41946	0.000154346	0.000903616	TRUE	Up
MPZL1_DASINIENMQFIHNGTYICDVK_N4H5F0S2G0	MPZL1	N4H5F0S2G0	1.50617	14.5625	8.41932	0.000154361	0.000903616	TRUE	Up
TMEM87A_LFQNCSELFK_N6H7F0S3G0	TMEM87A	N6H7F0S3G0	1.48665	13.9474	8.41446	0.000154858	0.000905978	TRUE	Up
GAA_QVVENMTR_N2H5F0S0G0	GAA	N2H5F0S0G0	-1.34812	11.4289	-8.41293	0.000155016	0.000906347	TRUE	Down
PTGFRN_NVSVAEGK_N5H4F0S2G0	PTGFRN	N5H4F0S2G0	1.61603	14.2949	8.40533	0.0001558	0.000910377	TRUE	Up
FAM234B_APDSNCSNLLITTR_N4H5F0S2G0	FAM234B	N4H5F0S2G0	1.65017	14.6784	8.40442	0.000155894	0.000910377	TRUE	Up
CD63_NRVPDSCCINVTVGCGINFNEK_N3H6F0S1G0	CD63	N3H6F0S1G0	2.34792	14.6343	8.4035	0.00015599	0.000910382	TRUE	Up
SLC3A2_DASSFLAEWQNITKGFSEDR_N5H6F7S0G0	SLC3A2	N5H6F7S0G0	1.26325	14.2973	8.40179	0.000156166	0.000910859	TRUE	Up
LAMP1_ENTSDPSLVIAFGR_N3H5F0S0G0	LAMP1	N3H5F0S0G0	1.09989	14.6138	8.3913	0.000157259	0.000916676	TRUE	Up
EFNA3_TCNASQGFK_N5H4F1S1G0	EFNA3	N5H4F1S1G0	-3.15885	12.4305	-8.38623	0.00015779	0.000919213	TRUE	Down
NAGLU_SVYNCSGEACR_N3H5F0S1G0	NAGLU	N3H5F0S1G0	2.95796	12.724	8.3818	0.000158256	0.00092137	TRUE	Up
CD46_GYFYIPPLATHTICDRNHTWLPVSDDACYR_N6H3F2S1G0	CD46	N6H3F2S1G0	1.72735	12.2162	8.37887	0.000158564	0.000922609	TRUE	Up
ADAM10_EGICNGFTALCPASDPKPNFTDCNR_N3H6F0S1G0	ADAM10	N3H6F0S1G0	1.30339	15.6841	8.37299	0.000159187	0.000925417	TRUE	Up
CELSR1_DIGNYSCAAQGTQTGSK_N4H5F1S1G0	CELSR1	N4H5F1S1G0	-2.85409	12.5113	-8.37237	0.000159253	0.000925417	TRUE	Down
CD47_MDKSDAVSHTGNYTCEVTELTR_N5H6F1S0G0	CD47	N5H6F1S0G0	4.9185	16.516	8.37159	0.000159336	0.000925417	TRUE	Up
SCARB2_ANIQFGDNGTTISAVSNK_N6H7F1S4G0	SCARB2	N6H7F1S4G0	-1.08364	13.5426	-8.36406	0.000160137	0.000927649	TRUE	Down
DSC3_NELYNITVLAIDK_N5H5F1S0G0	DSC3	N5H5F1S0G0	-1.90421	13.3669	-8.3639	0.000160154	0.000927649	TRUE	Down
FAT1_QVYNLTVR_N2H8F0S0G0	FAT1	N2H8F0S0G0	1.21719	14.9682	8.36384	0.000160161	0.000927649	TRUE	Up
ADAM10_EGICNGFTALCPASDPKPNFTDCNR_N5H5F0S1G0	ADAM10	N5H5F0S1G0	0.952431	15.0317	8.363	0.00016025	0.000927649	TRUE	Up
LAMP1_YRCVSGTQVHMNNVTVTLHDATIQAYLSNSSFSR_N4H4F2S0G0	LAMP1	N4H4F2S0G0	2.33049	15.6446	8.36276	0.000160276	0.000927649	TRUE	Up
APP_MNQSLSLLYNVPAVAEEIQDEVDELLQK_N4H5F0S2G0	APP	N4H5F0S2G0	3.26182	11.9723	8.36235	0.000160319	0.000927649	TRUE	Up
SLC39A10_DLNEDDHHHECLNVTQLLK_N4H5F0S2G0	SLC39A10	N4H5F0S2G0	1.50329	15.2594	8.36164	0.000160395	0.000927649	TRUE	Up
CDH2_IVSQAPSTPSPNMFTINNETGDIITVAAGLDR_N2H10F1S0G0	CDH2	N2H10F1S0G0	-2.59052	14.2463	-8.35985	0.000160587	0.0009282	TRUE	Down
MICA_SEASEGNITVTCR_N2H10F0S0G0	MICA	N2H10F0S0G0	-1.31804	14.0067	-8.35827	0.000160756	0.000928621	TRUE	Down
HGSNAT_YPNCTGGAAGYIDR_N4H5F0S1G0	HGSNAT	N4H5F0S1G0	1.90128	13.4716	8.35557	0.000161046	0.000929735	TRUE	Up
GPC1_SFDDHFQHLLNDSER_N5H4F1S0G0	GPC1	N5H4F1S0G0	-1.45253	14.5339	-8.35175	0.000161457	0.00093155	TRUE	Down
MPZL1_DASINIENMQFIHNGTYICDVK_N7H4F1S0G0	MPZL1	N7H4F1S0G0	1.7426	14.952	8.34572	0.000162109	0.000934751	TRUE	Up
LAMP2_WQMNFTVR_N2H4F0S0G0	LAMP2	N2H4F0S0G0	1.42747	13.6121	8.33856	0.000162886	0.000938669	TRUE	Up
CTSC_DVNCSVMGPQEK_N4H5F0S2G0	CTSC	N4H5F0S2G0	1.1411	16.2003	8.33226	0.000163574	0.00094207	TRUE	Up
PTGFRN_QRNNSWVK_N4H5F1S0G0	PTGFRN	N4H5F1S0G0	-2.32127	12.3279	-8.32864	0.00016397	0.000943297	TRUE	Down
ITGA2_GEYFVNVTTR_N2H5F0S0G0	ITGA2	N2H5F0S0G0	-1.15476	14.5886	-8.32852	0.000163983	0.000943297	TRUE	Down
MIA3_VPESENNK_N4H4F0S1G0	MIA3	N4H4F0S1G0	2.07212	12.4916	8.32096	0.000164816	0.000947233	TRUE	Up
ENPP4_INRTEVYNK_N3H5F0S1G0	ENPP4	N3H5F0S1G0	2.36866	13.8716	8.32052	0.000164865	0.000947233	TRUE	Up
IKBIP_ISNLTIVQAEIK_N5H3F1S0G0	IKBIP	N5H3F1S0G0	-2.21214	15.3567	-8.31323	0.000165671	0.000951297	TRUE	Down
PTK7_SANASFNIK_N5H5F1S1G0	PTK7	N5H5F1S1G0	-1.61602	15.8752	-8.3089	0.000166153	0.000953493	TRUE	Down
CD59_TAVNCSSDFDACLITK_N4H3F1S0G0	CD59	N4H3F1S0G0	-1.42265	14.3679	-8.30801	0.000166253	0.000953499	TRUE	Down
LAMP1_KDNTTVTR_N4H5F0S2G0	LAMP1	N4H5F0S2G0	3.02817	14.2399	8.3058	0.000166499	0.000954341	TRUE	Up
CD276_VVLGANGTYSCLVR_N5H5F2S0G0	CD276	N5H5F2S0G0	-1.21743	13.9785	-8.30394	0.000166707	0.000954626	TRUE	Down
AGRN_DPCSNVTCSFGSTCAR_N2H7F1S0G0	AGRN	N2H7F1S0G0	-2.78761	12.1904	-8.30358	0.000166747	0.000954626	TRUE	Down
GLA_SIVYSCEWPLYMWPFQKPNYTEIR_N4H5F0S1G0	GLA	N4H5F0S1G0	1.65114	14.2806	8.29875	0.000167289	0.000957158	TRUE	Up
LRP1_FGTCSQLCNNTK_N3H6F0S0G0	LRP1	N3H6F0S0G0	-2.16665	12.9299	-8.29587	0.000167612	0.000958437	TRUE	Down
CD47_SDAVSHTGNYTCEVTELTR_N4H5F0S2G0	CD47	N4H5F0S2G0	2.61439	16.4836	8.29289	0.000167948	0.00095979	TRUE	Up
CADM4_QTLFFNGTR_N5H4F2S0G0	CADM4	N5H4F2S0G0	-1.52459	14.4929	-8.29032	0.000168238	0.000960604	TRUE	Down
PCDH9_YIISPINGTVYLSEK_N4H5F1S1G0	PCDH9	N4H5F1S1G0	-1.41332	14.7938	-8.28934	0.000168349	0.000960604	TRUE	Down
DSC2_AINDTAAR_N3H5F0S1G0	DSC2	N3H5F0S1G0	1.34822	13.9337	8.28897	0.00016839	0.000960604	TRUE	Up
TFRC_DFEDLYTPVNGSIVIVR_N4H5F1S2G0	TFRC	N4H5F1S2G0	-2.03926	15.7891	-8.28739	0.000168569	0.000961054	TRUE	Down
IGF2R_TGPVVEDSGSLLLEYVNGSACTTSDGR_N4H5F1S2G0	IGF2R	N4H5F1S2G0	-1.2386	14.1264	-8.27883	0.000169543	0.00096583	TRUE	Down
ECE1_FFNFSWR_N6H7F0S1G0	ECE1	N6H7F0S1G0	-1.7101	12.7678	-8.27826	0.000169608	0.00096583	TRUE	Down
PODXL_QLVLNLTGNTLCAGGASDEK_N4H5F1S0G0	PODXL	N4H5F1S0G0	-1.38708	13.5983	-8.27715	0.000169734	0.000965977	TRUE	Down
INSR_CVNFSFCQDLHHK_N5H5F2S0G0	INSR	N5H5F2S0G0	-1.61453	14.8935	-8.27435	0.000170054	0.000966293	TRUE	Down
PSAP_TNSTFVQALVEHVK_N5H5F0S1G0	PSAP	N5H5F0S1G0	1.14721	14.2002	8.27433	0.000170056	0.000966293	TRUE	Up
SEMA4D_EAVFAVNALNISEK_N4H5F0S2G0	SEMA4D	N4H5F0S2G0	2.27101	14.7971	8.27376	0.000170122	0.000966293	TRUE	Up
ADGRE5_WCPQNSSCVNATACR_N4H5F0S2G0	ADGRE5	N4H5F0S2G0	2.1594	14.7299	8.27315	0.000170191	0.000966293	TRUE	Up
SORT1_LANNTHQHVFDDLR_N4H5F0S2G0	SORT1	N4H5F0S2G0	2.26462	14.3819	8.26416	0.000171224	0.000971584	TRUE	Up
TSPAN13_SVNPNDTCLASCVK_N4H5F0S1G0	TSPAN13	N4H5F0S1G0	4.94651	11.9964	8.26168	0.000171512	0.00097264	TRUE	Up
CD276_VVLGANGTYSCLVR_N5H4F0S1G0	CD276	N5H4F0S1G0	1.36912	14.437	8.25758	0.000171986	0.000974756	TRUE	Up
MERTK_NCSIQVK_N3H6F0S1G0	MERTK	N3H6F0S1G0	1.45406	13.8311	8.25237	0.000172591	0.000977607	TRUE	Up
CD109_LNLYLDSVNETQFCVNIPAVR_N5H5F1S0G0	CD109	N5H5F1S0G0	-2.14717	13.4346	-8.24878	0.00017301	0.000979405	TRUE	Down
ITGB1_NGVNGTGENGRK_N4H5F0S2G0	ITGB1	N4H5F0S2G0	5.1065	13.9258	8.24506	0.000173445	0.000981288	TRUE	Up
LAMP2_LNSSTIK_N4H6F0S1G0	LAMP2	N4H6F0S1G0	1.26454	15.6157	8.23949	0.000174097	0.000984086	TRUE	Up
CPD_LLNTTDVYLLPSLNPDGFER_N4H5F1S1G0	CPD	N4H5F1S1G0	-0.973947	15.5444	-8.23871	0.00017419	0.000984086	TRUE	Down
MRC2_GTDPSLSPSPAALPPAPGTELSYLNGTFR_N3H6F2S0G0	MRC2	N3H6F2S0G0	1.18223	13.4833	8.23823	0.000174246	0.000984086	TRUE	Up
MPZL1_DASINIENMQFIHNGTYICDVK_N6H5F1S0G0	MPZL1	N6H5F1S0G0	2.44962	17.927	8.23414	0.000174729	0.000985829	TRUE	Up
PLXNA1_LSGNLTLLR_N4H5F0S2G0	PLXNA1	N4H5F0S2G0	1.40648	15.2831	8.23387	0.00017476	0.000985829	TRUE	Up
IGSF1_GIGNYSCSYR_N4H5F0S2G0	IGSF1	N4H5F0S2G0	1.36738	12.9238	8.233	0.000174863	0.000985834	TRUE	Up
CPD_LLNTTDVYLLPSLNPDGFER_N5H5F1S1G0	CPD	N5H5F1S1G0	-1.05271	17.1538	-8.23031	0.000175181	0.00098705	TRUE	Down
TFRC_DFEDLYTPVNGSIVIVR_N4H6F2S0G0	TFRC	N4H6F2S0G0	-1.88316	13.0181	-8.22871	0.00017537	0.00098723	TRUE	Down
EGFR_TCPAGVMGENNTLVWK_N4H5F0S2G0	EGFR	N4H5F0S2G0	1.40423	16.6914	8.22819	0.000175432	0.00098723	TRUE	Up
CD276_TALFPDLLAQGNASLR_N5H5F0S1G0	CD276	N5H5F0S1G0	-0.998578	15.8988	-8.22744	0.000175521	0.00098723	TRUE	Down
CTSD_GSLSYLNVTR_N2H5F1S0G0	CTSD	N2H5F1S0G0	-2.05971	16.1517	-8.22555	0.000175745	0.000987913	TRUE	Down
CXADR_SGDASINVTNLQLSDIGTYQCK_N5H5F0S1G0	CXADR	N5H5F0S1G0	-1.88913	15.6049	-8.21215	0.000177348	0.000996337	TRUE	Down
IGF2R_MSVINFECNK_N2H11F1S0G0	IGF2R	N2H11F1S0G0	-1.70085	16.0913	-8.21091	0.000177497	0.000996592	TRUE	Down
CPD_DLDTDFTNNASQPETK_N3H6F0S0G0	CPD	N3H6F0S0G0	-1.08082	14.0305	-8.20798	0.000177849	0.000997989	TRUE	Down
ALCAM_EGDNITLK_N6H7F1S1G0	ALCAM	N6H7F1S1G0	-2.35785	14.038	-8.20621	0.000178062	0.000998037	TRUE	Down
LGMN_SHTNTSHVMQYGNK_N4H7F1S0G0	LGMN	N4H7F1S0G0	-4.2224	12.1537	-8.20618	0.000178065	0.000998037	TRUE	Down
CDH2_IVSQAPSTPSPNMFTINNETGDIITVAAGLDR_N2H11F1S0G0	CDH2	N2H11F1S0G0	-1.18689	13.3229	-8.19021	0.000180005	0.00100832	TRUE	Down
LAMB1_LSDTTSQSNSTAK_N4H5F0S2G0	LAMB1	N4H5F0S2G0	2.2976	12.5556	8.18405	0.00018076	0.00101154	TRUE	Up
CPD_NNSNNFDLNR_N5H4F1S0G0	CPD	N5H4F1S0G0	-1.92037	12.663	-8.1838	0.00018079	0.00101154	TRUE	Down
ADAM17_MFSNCSK_N3H6F0S1G0	ADAM17	N3H6F0S1G0	2.28485	13.911	8.18216	0.000180992	0.00101208	TRUE	Up
ITGA5_VTGLNCTTNHPINPK_N4H5F2S1G0	ITGA5	N4H5F2S1G0	-3.56025	13.5018	-8.16877	0.000182648	0.00102075	TRUE	Down
SLIT2_DLEVLTLNNNNITR_N5H4F2S0G0	SLIT2	N5H4F2S0G0	-1.38366	14.5457	-8.16384	0.000183262	0.00102329	TRUE	Down
ADGRL2_SLGQFLSTENATIK_N2H5F0S0G0	ADGRL2	N2H5F0S0G0	-1.08087	16.3814	-8.16262	0.000183414	0.00102329	TRUE	Down
LAMP2_VQPFNVTQGK_N5H6F1S2G0	LAMP2	N5H6F1S2G0	-1.3728	16.7171	-8.16199	0.000183492	0.00102329	TRUE	Down
ADGRL2_SLGQFLSTENATIK_N3H6F1S0G0	ADGRL2	N3H6F1S0G0	-2.90672	14.7592	-8.16169	0.000183529	0.00102329	TRUE	Down
PLD3_DNHTHSDIQVK_N3H4F1S1G0	PLD3	N3H4F1S1G0	-4.5456	12.2528	-8.15938	0.000183819	0.00102387	TRUE	Down
LRP1_CNASSQFLCSSGR_N4H5F1S1G0	LRP1	N4H5F1S1G0	-2.28447	12.3099	-8.15917	0.000183845	0.00102387	TRUE	Down
ITGAV_ARPVITVNAGLEVYPSILNQDNK_N3H5F0S1G0	ITGAV	N3H5F0S1G0	1.13477	15.8177	8.15732	0.000184077	0.00102457	TRUE	Up
COL6A1_NFTAADWGQSR_N5H6F4S0G0	COL6A1	N5H6F4S0G0	1.20157	15.3451	8.15621	0.000184216	0.00102475	TRUE	Up
PLD3_DNHTHSDIQVK_N3H4F0S1G0	PLD3	N3H4F0S1G0	3.2208	12.6753	8.15274	0.000184652	0.00102629	TRUE	Up
FAM234A_SDPHWESMLNATTR_N4H5F0S2G0	FAM234A	N4H5F0S2G0	1.70449	14.832	8.15231	0.000184706	0.00102629	TRUE	Up
SLC4A7_LTSYSCVCTEPPNPSNETLAQWK_N4H5F0S2G0	SLC4A7	N4H5F0S2G0	1.32477	14.9109	8.1499	0.000185009	0.00102738	TRUE	Up
LMBRD1_GNSTLSVPK_N3H6F0S1G0	LMBRD1	N3H6F0S1G0	2.04996	13.8673	8.14666	0.000185418	0.00102906	TRUE	Up
CLN5_NIETNYTR_N3H3F0S0G0	CLN5	N3H3F0S0G0	-2.22808	12.0579	-8.14417	0.000185734	0.00102984	TRUE	Down
PCDH7_NISYTLLPPSSNVR_N3H6F0S1G0	PCDH7	N3H6F0S1G0	0.878885	15.6801	8.14386	0.000185773	0.00102984	TRUE	Up
LAMP2_LNSSTIK_N6H7F0S1G0	LAMP2	N6H7F0S1G0	-3.82983	16.0508	-8.14176	0.00018604	0.00103072	TRUE	Down
IL6ST_EQYTIINR_N3H5F0S1G0	IL6ST	N3H5F0S1G0	1.16756	14.9924	8.13519	0.000186876	0.00103438	TRUE	Up
INSR_HNLTITQGK_N6H6F1S0G0	INSR	N6H6F1S0G0	-3.88259	13.8777	-8.13488	0.000186915	0.00103438	TRUE	Down
LAMP1_YRCVSGTQVHMNNVTVTLHDATIQAYLSNSSFSR_N4H3F1S0G0	LAMP1	N4H3F1S0G0	3.06913	16.6671	8.13393	0.000187036	0.00103445	TRUE	Up
B4GAT1_VAQPGINYALGTNVSYPNNLLR_N5H4F0S2G0	B4GAT1	N5H4F0S2G0	1.35112	14.5796	8.12899	0.000187668	0.00103735	TRUE	Up
ADGRG6_SLSSSSIGSNSTYLTSK_N3H7F1S0G0	ADGRG6	N3H7F1S0G0	2.12829	14.3731	8.12548	0.00018812	0.00103925	TRUE	Up
TMC7_IFAGWDFCITNRSMADLK_N4H5F0S1G0	TMC7	N4H5F0S1G0	-1.54674	14.1458	-8.12233	0.000188525	0.00104089	TRUE	Down
CEMIP2_FDTHEYRNESR_N4H5F0S1G0	CEMIP2	N4H5F0S1G0	3.05647	12.007	8.12045	0.000188767	0.00104163	TRUE	Up
ITGB1_NPCTSEQNCTSPFSYK_N4H5F0S2G0	ITGB1	N4H5F0S2G0	1.06223	16.2653	8.11471	0.00018951	0.00104513	TRUE	Up
ASAH1_TVLENSTSYEEAK_N3H6F0S1G0	ASAH1	N3H6F0S1G0	1.53102	15.8076	8.11102	0.000189989	0.00104717	TRUE	Up
LRP2_DCVDGSDEVGCVLNCTASQFK_N4H5F0S2G0	LRP2	N4H5F0S2G0	1.56569	13.9232	8.10849	0.000190319	0.00104839	TRUE	Up
NRCAM_FNHTQTIQQK_N3H5F1S0G0	NRCAM	N3H5F1S0G0	-1.71648	13.8157	-8.1018	0.000191193	0.00105257	TRUE	Down
NUP210_EGSGYFFLNTSTADVVK_N4H3F0S0G0	NUP210	N4H3F0S0G0	4.21292	16.2289	8.1003	0.00019139	0.00105257	TRUE	Up
CLCN3_ELFTDCGPLESSSLCDYRNDMNASK_N2H11F0S0G0	CLCN3	N2H11F0S0G0	2.7676	13.4626	8.10017	0.000191406	0.00105257	TRUE	Up
LAMP1_LLNINPNK_N4H7F1S0G0	LAMP1	N4H7F1S0G0	-2.17151	15.1224	-8.09246	0.00019242	0.00105754	TRUE	Down
CD63_CCGAANYTDWEK_N3H6F0S1G0	CD63	N3H6F0S1G0	4.88909	16.8713	8.07982	0.000194098	0.00106615	TRUE	Up
ALCAM_IIISPEENVTLTCTAENQLER_N5H5F1S0G0	ALCAM	N5H5F1S0G0	-1.12261	13.4903	-8.07755	0.000194401	0.00106721	TRUE	Down
B4GAT1_NELVQLYQVGEVRPFYYGLCTPCQAPTNYSR_N7H8F0S0G0	B4GAT1	N7H8F0S0G0	-1.99761	11.5568	-8.07588	0.000194624	0.00106782	TRUE	Down
CD47_GRDIYTFDGALNK_N3H7F1S0G0	CD47	N3H7F1S0G0	3.00673	15.3379	8.07197	0.000195147	0.00107008	TRUE	Up
ITGA2_YFFNVSDEAALLEK_N5H4F0S1G0	ITGA2	N5H4F0S1G0	-1.99507	13.5433	-8.06725	0.000195782	0.00107295	TRUE	Down
INSR_CVNFSFCQDLHHK_N4H5F1S1G0	INSR	N4H5F1S1G0	-1.43846	16.2047	-8.06301	0.000196354	0.00107547	TRUE	Down
GOLM2_NNTYLVK_N5H4F0S2G0	GOLM2	N5H4F0S2G0	2.33663	14.0766	8.0545	0.000197506	0.00108117	TRUE	Up
LNPEP_SALLEFACTHNLGNCSTTAMK_N4H5F1S1G0	LNPEP	N4H5F1S1G0	-1.03343	15.7222	-8.0496	0.000198174	0.00108421	TRUE	Down
CD46_GYFYIPPLATHTICDRNHTWLPVSDDACYR_N5H4F0S1G0	CD46	N5H4F0S1G0	0.985567	14.2553	8.048	0.000198393	0.00108479	TRUE	Up
LRP1_CTQQVCAGYCANNSTCTVNQGNQPQCR_N5H4F1S0G0	LRP1	N5H4F1S0G0	-1.53602	10.1322	-8.04305	0.000199071	0.00108788	TRUE	Down
CD276_QLVHSFAEGQDQGSAYANR_N5H5F2S1G0	CD276	N5H5F2S1G0	-1.71572	14.0084	-8.03624	0.000200009	0.00109238	TRUE	Down
PSAP_TCDWLPKPNMSASCK_N7H7F1S0G0	PSAP	N7H7F1S0G0	-1.44325	14.0816	-8.03072	0.000200772	0.00109593	TRUE	Down
CPVL_QAIHVGNQTFNDGTIVEK_N2H5F1S0G0	CPVL	N2H5F1S0G0	-3.97927	15.2586	-8.02353	0.000201772	0.00110029	TRUE	Down
LAMP1_ENTSDPSLVIAFGR_N4H5F1S0G0	LAMP1	N4H5F1S0G0	-1.42366	14.6969	-8.02233	0.000201938	0.00110029	TRUE	Down
NCR3LG1_SNFTLTAAR_N4H5F0S1G0	NCR3LG1	N4H5F0S1G0	1.23927	14.436	8.0223	0.000201942	0.00110029	TRUE	Up
ALCAM_NATGDYK_N3H4F0S0G0	ALCAM	N3H4F0S0G0	3.34631	12.2125	8.02168	0.000202029	0.00110029	TRUE	Up
CD47_GRDIYTFDGALNK_N3H6F0S1G0	CD47	N3H6F0S1G0	3.38394	18.1329	8.0195	0.000202335	0.00110124	TRUE	Up
ATP1B1_LEWLGNCSGLNDETYGYK_N5H6F0S2G0	ATP1B1	N5H6F0S2G0	1.25083	14.2983	8.0188	0.000202432	0.00110124	TRUE	Up
NECTIN2_QSTGQDTEAELQDATLALHGLTVEDEGNYTCEFATFPK_N4H5F0S2G0	NECTIN2	N4H5F0S2G0	1.78919	12.5536	8.01617	0.000202801	0.00110262	TRUE	Up
LAMP1_DNTTVTR_N4H5F0S2G0	LAMP1	N4H5F0S2G0	2.7129	14.8664	8.01295	0.000203252	0.00110445	TRUE	Up
CXADR_SGDASINVTNLQLSDIGTYQCK_N2H11F0S0G0	CXADR	N2H11F0S0G0	-1.69353	14.9183	-8.00728	0.000204051	0.00110817	TRUE	Down
INSR_WKPPSDPNGNITHYLVFWER_N7H4F1S0G0	INSR	N7H4F1S0G0	1.34796	15.5414	8.00586	0.000204252	0.00110863	TRUE	Up
SLIT2_DLEVLTLNNNNITR_N6H3F2S0G0	SLIT2	N6H3F2S0G0	-2.006	16.0425	-8.00165	0.000204848	0.00111124	TRUE	Down
LAMP1_LLNINPNK_N6H5F1S0G0	LAMP1	N6H5F1S0G0	-1.76695	12.7064	-7.9981	0.000205353	0.00111335	TRUE	Down
MERTK_SDNGSYICK_N3H6F0S1G0	MERTK	N3H6F0S1G0	3.59456	14.3442	7.99628	0.000205612	0.00111413	TRUE	Up
CD63_CCGAANYTDWEK_N3H4F0S0G0	CD63	N3H4F0S0G0	2.26596	14.1173	7.99415	0.000205915	0.00111514	TRUE	Up
ITGA3_SLDAYPILNQAQALENHTEVQFQK_N2H7F0S0G0	ITGA3	N2H7F0S0G0	-0.991173	14.0079	-7.99176	0.000206257	0.00111637	TRUE	Down
NOTCH1_NCTQSLQCWK_N2H9F0S0G0	NOTCH1	N2H9F0S0G0	1.56088	16.4111	7.98726	0.000206901	0.00111922	TRUE	Up
LAMP2_LNSSTIK_N5H5F0S2G0	LAMP2	N5H5F0S2G0	1.34058	14.5553	7.98322	0.000207482	0.00112173	TRUE	Up
SORT1_DITDLINNTFIR_N4H5F0S1G0	SORT1	N4H5F0S1G0	0.978639	17.426	7.9823	0.000207615	0.00112182	TRUE	Up
ALCAM_DRLNLSENYTLSISNAR_N5H5F1S1G0	ALCAM	N5H5F1S1G0	-1.39673	15.2953	-7.97978	0.000207978	0.00112315	TRUE	Down
LAMA3_EGSLPGNSTISIR_N2H6F0S0G0	LAMA3	N2H6F0S0G0	-2.39157	13.8953	-7.97776	0.000208269	0.00112409	TRUE	Down
GLG1_LNLTTDPK_N5H4F2S0G0	GLG1	N5H4F2S0G0	-1.36172	15.9078	-7.97478	0.000208702	0.00112546	TRUE	Down
LRP1_THANGSIK_N4H5F0S1G0	LRP1	N4H5F0S1G0	3.19289	12.9219	7.9744	0.000208756	0.00112546	TRUE	Up
ATP12A_QDAVVAVTGDGVNDSPALK_N3H6F1S1G0	ATP12A	N3H6F1S1G0	1.87111	13.1182	7.97305	0.000208952	0.00112588	TRUE	Up
SLC3A2_DASSFLAEWQNITK_N4H6F1S1G0	SLC3A2	N4H6F1S1G0	1.90872	12.56	7.96523	0.00021009	0.00113138	TRUE	Up
FAM171A2_ASVDVFGNR_N3H5F0S1G0	FAM171A2	N3H5F0S1G0	1.03521	16.3007	7.96421	0.000210239	0.00113155	TRUE	Up
MME_SCINESAIDSR_N4H5F0S1G0	MME	N4H5F0S1G0	0.879622	15.4795	7.95942	0.000210941	0.00113469	TRUE	Up
PCDH9_NADIVYQLGPNASFFDLDRK_N5H4F2S1G0	PCDH9	N5H4F2S1G0	-0.954488	14.501	-7.95833	0.000211101	0.00113492	TRUE	Down
IGF2R_TGPVVEDSGSLLLEYVNGSACTTSDGR_N4H5F0S1G0	IGF2R	N4H5F0S1G0	1.40386	15.1169	7.95583	0.000211469	0.00113626	TRUE	Up
CD164_NSCVSCFNVSVVNTTCFWIECK_N5H4F0S0G0	CD164	N5H4F0S0G0	1.56057	14.0537	7.95189	0.000212049	0.00113874	TRUE	Up
HS6ST2_EQNDNTSNGTNDYIGSVEK_N4H3F0S0G0	HS6ST2	N4H3F0S0G0	1.23725	13.559	7.94676	0.000212808	0.00114218	TRUE	Up
COLGALT1_AMNTSQVEALGIQMLPGYR_N4H3F0S0G0	COLGALT1	N4H3F0S0G0	1.22968	14.9094	7.94409	0.000213204	0.00114367	TRUE	Up
DSG2_YVQNGTYTVK_N4H5F2S1G0	DSG2	N4H5F2S1G0	-1.01439	17.3106	-7.93968	0.000213861	0.00114655	TRUE	Down
ADGRE5_WCPQNSSCVNATACR_N4H5F1S2G0	ADGRE5	N4H5F1S2G0	-0.916777	13.5468	-7.93529	0.000214516	0.00114893	TRUE	Down
TRIP12_LLDTNPEINQSDSQDSRVAPR_N5H4F3S0G0	TRIP12	N5H4F3S0G0	-2.14866	15.4379	-7.93511	0.000214543	0.00114893	TRUE	Down
HSP90B1_HNNDTQHIWESDSNEFSVIADPR_N4H3F1S0G0	HSP90B1	N4H3F1S0G0	-2.54169	16.3834	-7.9326	0.000214919	0.0011503	TRUE	Down
MPZL1_DASINIENMQFIHNGTYICDVK_N6H4F1S0G0	MPZL1	N6H4F1S0G0	2.12527	16.6557	7.93083	0.000215185	0.00115109	TRUE	Up
LRP1_DNATDSVPLR_N5H5F1S0G0	LRP1	N5H5F1S0G0	-1.65017	14.3482	-7.92991	0.000215323	0.00115118	TRUE	Down
INSR_CVNFSFCQDLHHK_N5H5F1S0G0	INSR	N5H5F1S0G0	-3.28903	15.5489	-7.92907	0.00021545	0.00115122	TRUE	Down
CPD_FANEYPNITR_N4H5F1S1G0	CPD	N4H5F1S1G0	-1.89072	15.8514	-7.92694	0.00021577	0.00115229	TRUE	Down
SIRPA_LQLTWLENGNVSR_N4H5F0S2G0	SIRPA	N4H5F0S2G0	1.87925	15.1202	7.92571	0.000215956	0.00115264	TRUE	Up
FAM234B_MLSAFNATSGK_N3H6F1S0G0	FAM234B	N3H6F1S0G0	-1.2391	14.6626	-7.92235	0.000216462	0.0011547	TRUE	Down
VIPR1_QCLEEAQLENETIGCSK_N2H10F0S0G0	VIPR1	N2H10F0S0G0	1.86151	14.7822	7.92068	0.000216715	0.00115541	TRUE	Up
LGALS3BP_DAGVVCTNETR_N5H3F1S0G0	LGALS3BP	N5H3F1S0G0	-2.40837	12.468	-7.91645	0.000217357	0.00115772	TRUE	Down
CXADR_SGDASINVTNLQLSDIGTYQCK_N4H5F0S2G0	CXADR	N4H5F0S2G0	1.11228	16.2678	7.91624	0.000217389	0.00115772	TRUE	Up
INSR_GLSPGNYSVR_N3H6F1S0G0	INSR	N3H6F1S0G0	-2.05077	12.9516	-7.91446	0.00021766	0.00115852	TRUE	Down
SLIT2_LDLNGNNITR_N5H4F0S2G0	SLIT2	N5H4F0S2G0	1.18462	15.7874	7.91262	0.000217939	0.00115937	TRUE	Up
GGT7_TANHSAPSLENSVQPGK_N4H5F0S2G0	GGT7	N4H5F0S2G0	2.61739	13.7391	7.90511	0.000219088	0.00116483	TRUE	Up
LAMP1_LLNINPNK_N5H6F2S0G0	LAMP1	N5H6F2S0G0	-2.85199	15.4721	-7.90202	0.000219562	0.00116671	TRUE	Down
PLD3_DNHTHSDIQVK_N4H5F1S1G0	PLD3	N4H5F1S1G0	-5.0585	13.4827	-7.90097	0.000219723	0.00116692	TRUE	Down
ALCAM_LGDCISEDSYPDGNITWYR_N5H5F1S1G0	ALCAM	N5H5F1S1G0	-1.2185	15.6035	-7.89927	0.000219985	0.00116767	TRUE	Down
HLA_C_GYYNQSEDGSHTLQRMSGCDLGPDGR_N5H6F1S0G0	HLA-C	N5H6F1S0G0	-2.30028	14.0992	-7.89305	0.000220944	0.00117211	TRUE	Down
SDK2_FWLVEGNSSR_N4H5F0S2G0	SDK2	N4H5F0S2G0	1.12761	14.6796	7.89108	0.00022125	0.00117309	TRUE	Up
DSG2_YVQNGTYTVK_N4H4F1S1G0	DSG2	N4H4F1S1G0	-1.93161	12.9365	-7.88336	0.00022245	0.00117847	TRUE	Down
ATP1B3_NLTVCPDGALFEQK_N6H5F1S0G0	ATP1B3	N6H5F1S0G0	-1.1477	13.5623	-7.88227	0.000222621	0.00117847	TRUE	Down
INSR_HNLTITQGK_N5H6F2S0G0	INSR	N5H6F2S0G0	-1.20356	12.2758	-7.8822	0.000222632	0.00117847	TRUE	Down
DSC3_NELYNITVLAIDK_N4H4F0S0G0	DSC3	N4H4F0S0G0	-1.36255	13.4008	-7.87842	0.000223223	0.00118048	TRUE	Down
ACP2_FNPNISWQPIPVHTVPITEDR_N7H7F1S0G0	ACP2	N7H7F1S0G0	-1.17878	15.2644	-7.8782	0.000223258	0.00118048	TRUE	Down
ACP2_YEQLQNETR_N4H4F0S2G0	ACP2	N4H4F0S2G0	-1.3101	13.5897	-7.876	0.000223602	0.00118165	TRUE	Down
ECE1_NSSVEAFK_N4H5F0S1G0	ECE1	N4H5F0S1G0	1.70638	14.4653	7.8671	0.000225004	0.00118803	TRUE	Up
GNS_YYNYTLSINGK_N2H3F1S0G0	GNS	N2H3F1S0G0	-6.05367	16.0564	-7.86677	0.000225056	0.00118803	TRUE	Down
DSG2_YVQNGTYTVK_N5H6F2S1G0	DSG2	N5H6F2S1G0	-3.09629	13.5555	-7.86497	0.000225342	0.00118888	TRUE	Down
LAMA3_EGSLPGNSTISIR_N2H7F0S0G0	LAMA3	N2H7F0S0G0	-0.930074	14.4008	-7.86343	0.000225586	0.00118952	TRUE	Down
LAMP1_LLNINPNK_N5H5F1S0G0	LAMP1	N5H5F1S0G0	-1.02181	14.9088	-7.86255	0.000225725	0.0011896	TRUE	Down
ITGB1_CHEGNGTFECGACR_N4H3F0S0G0	ITGB1	N4H3F0S0G0	1.65797	15.1392	7.85628	0.000226721	0.0011942	TRUE	Up
CHRNA5_YNGTVTWTPPANYK_N2H8F0S0G0	CHRNA5	N2H8F0S0G0	-1.41482	13.7702	-7.85499	0.000226928	0.00119463	TRUE	Down
CDH2_IVSQAPSTPSPNMFTINNETGDIITVAAGLDR_N5H6F2S0G0	CDH2	N5H6F2S0G0	-1.57677	10.5026	-7.85345	0.000227174	0.00119527	TRUE	Down
ATP1B3_NLTVCPDGALFEQK_N5H5F0S1G0	ATP1B3	N5H5F0S1G0	1.65633	13.5594	7.8509	0.000227582	0.00119676	TRUE	Up
CPD_FANEYPNITR_N4H5F0S1G0	CPD	N4H5F0S1G0	1.27616	16.3406	7.84798	0.000228051	0.00119857	TRUE	Up
APMAP_AGPNGTLFVADAYK_N3H3F1S0G0	APMAP	N3H3F1S0G0	-1.13437	15.5235	-7.84556	0.000228438	0.00119996	TRUE	Down
LRP1_INNGGCQDLCLLTHQGHVNCSCR_N4H5F0S1G0	LRP1	N4H5F0S1G0	1.17134	15.9799	7.83783	0.000229686	0.00120585	TRUE	Up
ITGA3_ELAVPDGYTNR_N2H10F0S0G0	ITGA3	N2H10F0S0G0	-1.16474	14.3706	-7.83601	0.000229982	0.00120675	TRUE	Down
HLA_C_GYYNQSEDGSHTLQRMSGCDLGPDGR_N5H5F2S0G0	HLA-C	N5H5F2S0G0	-2.49695	14.9708	-7.83397	0.000230313	0.00120724	TRUE	Down
CD276_TALFPDLLAQGNASLR_N4H6F1S0G0	CD276	N4H6F1S0G0	-1.29852	13.5981	-7.83387	0.000230328	0.00120724	TRUE	Down
CELSR2_GFDPDCNK_N4H5F1S1G0	CELSR2	N4H5F1S1G0	-1.25825	13.6327	-7.83032	0.000230906	0.00120961	TRUE	Down
PCDH9_SNVSFDR_N4H5F0S2G0	PCDH9	N4H5F0S2G0	1.50788	14.4656	7.82857	0.000231191	0.00121045	TRUE	Up
SLIT2_ITCVGNDSFIGLSSVR_N4H5F1S0G0	SLIT2	N4H5F1S0G0	-1.2304	16.5928	-7.82665	0.000231504	0.00121081	TRUE	Down
DOCK8_LPPNYSMHSAEK_N5H4F1S1G0	DOCK8	N5H4F1S1G0	-1.04685	15.9271	-7.8266	0.000231512	0.00121081	TRUE	Down
LAMP2_LNSSTIK_N5H4F1S2G0	LAMP2	N5H4F1S2G0	-3.40673	15.0593	-7.82216	0.000232238	0.00121395	TRUE	Down
PLD3_DNHTHSDIQVK_N5H5F0S2G0	PLD3	N5H5F0S2G0	1.74599	14.4247	7.81685	0.000233112	0.00121785	TRUE	Up
FAT1_QVYNLTVR_N4H3F0S2G0	FAT1	N4H3F0S2G0	1.5204	14.0744	7.81492	0.000233429	0.00121885	TRUE	Up
ACP2_FNPNISWQPIPVHTVPITEDR_N4H5F0S1G0	ACP2	N4H5F0S1G0	1.4261	16.0702	7.81347	0.00023367	0.00121944	TRUE	Up
DSG2_DTGELNVTSILDREETPFFLLTGYALDAR_N4H5F2S0G0	DSG2	N4H5F2S0G0	1.59609	15.1409	7.80571	0.000234954	0.00122548	TRUE	Up
ITGB1_CHEGNGTFECGACR_N3H5F0S0G0	ITGB1	N3H5F0S0G0	1.74956	13.7825	7.80313	0.000235383	0.00122705	TRUE	Up
CD151_RYHQPGHEAVTSAVDQLQQEFHCCGSNNSQDWR_N7H4F1S0G0	CD151	N7H4F1S0G0	1.70855	13.8686	7.79595	0.000236583	0.00123264	TRUE	Up
PSAP_TNSTFVQALVEHVK_N4H4F1S0G0	PSAP	N4H4F1S0G0	-1.46906	13.6354	-7.78042	0.0002392	0.0012456	TRUE	Down
SLC3A2_SLVTQYLNATGNR_N4H5F0S1G0	SLC3A2	N4H5F0S1G0	1.68961	17.7965	7.77159	0.000240704	0.00125275	TRUE	Up
CPD_DLDTDFTNNASQPETK_N3H6F2S0G0	CPD	N3H6F2S0G0	-1.23476	13.8704	-7.76318	0.000242145	0.00125907	TRUE	Down
LRRC8A_GWAAPGPEPTYPNSTILPTPDTGPTGIK_N4H5F0S1G0	LRRC8A	N4H5F0S1G0	1.08944	12.8938	7.76299	0.000242178	0.00125907	TRUE	Up
ITGA6_YQTLNCSVNVNCVNIR_N3H6F1S0G0	ITGA6	N3H6F1S0G0	-1.8811	14.6981	-7.76019	0.00024266	0.00126089	TRUE	Down
TSPAN3_NQSVPLSCCR_N3H5F0S1G0	TSPAN3	N3H5F0S1G0	1.21918	17.5098	7.75484	0.000243585	0.00126501	TRUE	Up
IGF2R_TEGENCTVFDSQAGFSFDLSPLTK_N4H5F1S1G0	IGF2R	N4H5F1S1G0	-3.05284	13.8087	-7.75098	0.000244255	0.0012678	TRUE	Down
INSR_SDIIYVQTDATNPSVPLDPISVSNSSSQIILK_N4H5F1S1G0	INSR	N4H5F1S1G0	-2.47009	12.3762	-7.74698	0.000244951	0.00127073	TRUE	Down
LGALS3BP_DAGVVCTNETR_N2H8F0S0G0	LGALS3BP	N2H8F0S0G0	-1.01704	15.4156	-7.74307	0.000245634	0.00127359	TRUE	Down
CD59_TAVNCSSDFDACLITK_N4H5F1S1G0	CD59	N4H5F1S1G0	-1.0313	14.624	-7.74218	0.000245789	0.00127371	TRUE	Down
PSAP_DNATEEEILVYLEK_N3H5F0S1G0	PSAP	N3H5F0S1G0	1.68035	14.6406	7.73988	0.000246193	0.00127511	TRUE	Up
CADM1_DVTVIEGEVATISCQVNK_N5H5F1S1G0	CADM1	N5H5F1S1G0	-1.33697	14.1996	-7.7369	0.000246715	0.00127713	TRUE	Down
LAMA5_QELSRDNATLQATLHAAR_N4H5F1S0G0	LAMA5	N4H5F1S0G0	-2.05002	12.6487	-7.73152	0.000247664	0.00128135	TRUE	Down
LMAN2_VFPYISVMVNNGSLSYDHSK_N4H5F0S2G0	LMAN2	N4H5F0S2G0	2.94879	15.5695	7.73009	0.000247915	0.00128146	TRUE	Up
LAMP1_ENTSDPSLVIAFGR_N4H4F0S1G0	LAMP1	N4H4F0S1G0	2.03119	16.5464	7.72989	0.000247951	0.00128146	TRUE	Up
NECTIN3_CLIEVNETITQISWEK_N5H4F0S1G0	NECTIN3	N5H4F0S1G0	1.31757	13.0191	7.7238	0.000249032	0.00128635	TRUE	Up
CDH2_IVSQAPSTPSPNMFTINNETGDIITVAAGLDR_N4H4F0S1G0	CDH2	N4H4F0S1G0	-1.33568	13.6946	-7.72106	0.000249519	0.00128766	TRUE	Down
ADAM10_NISFMVK_N3H6F0S1G0	ADAM10	N3H6F0S1G0	0.91225	15.5654	7.72086	0.000249553	0.00128766	TRUE	Up
MME_SCINESAIDSR_N5H4F0S0G0	MME	N5H4F0S0G0	-2.16124	13.4245	-7.71818	0.000250031	0.00128944	TRUE	Down
LGALS3BP_DAGVVCTNETR_N2H10F0S0G0	LGALS3BP	N2H10F0S0G0	-1.71556	13.8755	-7.71453	0.000250684	0.00129211	TRUE	Down
DSG2_YVQNGTYTVK_N5H4F1S0G0	DSG2	N5H4F1S0G0	-2.90164	15.2592	-7.71222	0.000251098	0.00129355	TRUE	Down
CALU_NATYGYVLDDPDPDDGFNYK_N5H4F1S1G0	CALU	N5H4F1S1G0	-1.49387	14.5193	-7.71018	0.000251465	0.00129475	TRUE	Down
P4HA2_TLTNQTEAELATPEGIYERPVDYLPERDVYESLCR_N3H5F0S0G0	P4HA2	N3H5F0S0G0	1.82047	14.4635	7.70898	0.00025168	0.00129516	TRUE	Up
LGALS3BP_DAGVVCTNETR_N2H5F0S0G0	LGALS3BP	N2H5F0S0G0	-1.08981	14.5401	-7.70341	0.000252685	0.00129964	TRUE	Down
CLN5_IFLYSGEPTYLGNETSVFGPTGNK_N5H8F1S0G0	CLN5	N5H8F1S0G0	-1.42759	11.3354	-7.69968	0.000253359	0.00130241	TRUE	Down
CTSC_DVNCSVMGPQEK_N2H6F1S0G0	CTSC	N2H6F1S0G0	-4.15262	13.0927	-7.69716	0.000253816	0.00130406	TRUE	Down
CALU_NATYGYVLDDPDPDDGFNYK_N7H3F1S0G0	CALU	N7H3F1S0G0	3.27322	17.6557	7.69507	0.000254197	0.00130532	TRUE	Up
ATP1B2_FLEPYNDSIQAQK_N7H9F0S0G0	ATP1B2	N7H9F0S0G0	0.969238	15.5552	7.6932	0.000254538	0.00130637	TRUE	Up
FOXRED2_CLGWNFDFSIFNK_N2H8F0S0G0	FOXRED2	N2H8F0S0G0	-0.85468	16.1391	-7.68236	0.000256522	0.00131586	TRUE	Down
ALCAM_LGDCISEDSYPDGNITWYR_N5H6F0S0G0	ALCAM	N5H6F0S0G0	-1.5974	14.2148	-7.67719	0.000257474	0.00132003	TRUE	Down
BSG_ALMNGSESR_N6H7F1S2G0	BSG	N6H7F1S2G0	-3.08358	14.322	-7.67579	0.000257733	0.00132066	TRUE	Down
ROBO1_VWCLGNETR_N3H6F0S0G0	ROBO1	N3H6F0S0G0	-1.47134	14.6716	-7.67104	0.000258613	0.00132446	TRUE	Down
CDH2_VDIIVANLTVTDK_N5H5F0S2G0	CDH2	N5H5F0S2G0	1.30028	13.6348	7.65824	0.000261	0.00133598	TRUE	Up
DSG2_INATDADEPNTLNSK_N5H6F0S1G0	DSG2	N5H6F0S1G0	-1.71827	13.4306	-7.65476	0.000261655	0.00133862	TRUE	Down
FGFR1_TAGVNTTDK_N4H5F0S2G0	FGFR1	N4H5F0S2G0	2.01391	13.044	7.65377	0.000261841	0.00133886	TRUE	Up
CNTN1_GTEWLVNSSR_N3H6F0S0G0	CNTN1	N3H6F0S0G0	-1.87519	13.6695	-7.6522	0.000262136	0.0013391	TRUE	Down
CADM1_VSLTNVSISDEGR_N5H4F0S2G0	CADM1	N5H4F0S2G0	1.013	16.6658	7.65204	0.000262167	0.0013391	TRUE	Up
INSR_HNLTITQGK_N5H6F1S0G0	INSR	N5H6F1S0G0	-3.06418	13.9151	-7.65031	0.000262493	0.00133958	TRUE	Down
KIAA0319L_VIVEGQNAHGEGYVNVTVKPEPR_N5H5F1S0G0	KIAA0319L	N5H5F1S0G0	-1.9751	14.0081	-7.65006	0.000262541	0.00133958	TRUE	Down
GGH_NFTMNEK_N2H5F0S0G0	GGH	N2H5F0S0G0	-1.04788	14.2521	-7.64791	0.000262947	0.00134028	TRUE	Down
LAMC1_VNNTLSSQISR_N4H5F1S1G0	LAMC1	N4H5F1S1G0	-1.99936	12.9479	-7.64748	0.000263028	0.00134028	TRUE	Down
TSPAN3_NQSVPLSCCR_N3H4F1S0G0	TSPAN3	N3H4F1S0G0	-1.3986	15.3426	-7.64713	0.000263095	0.00134028	TRUE	Down
LAMP1_LLNINPNK_N5H6F0S0G0	LAMP1	N5H6F0S0G0	-1.07045	15.8931	-7.64103	0.000264252	0.00134546	TRUE	Down
CPVL_SYAGFLTVNK_N2H4F0S0G0	CPVL	N2H4F0S0G0	-0.846251	16.6789	-7.63452	0.000265495	0.00135107	TRUE	Down
FKRP_CLALNVSLR_N4H5F0S2G0	FKRP	N4H5F0S2G0	1.1178	15.3025	7.61747	0.000268779	0.00136706	TRUE	Up
ADGRL2_NSTIAVNSHVISVSINK_N3H6F0S0G0	ADGRL2	N3H6F0S0G0	-2.22345	14.3576	-7.61274	0.000269699	0.00137099	TRUE	Down
CLU_LANLTQGEDQYYLR_N2H8F0S0G0	CLU	N2H8F0S0G0	-1.33596	15.1372	-7.61203	0.000269837	0.00137099	TRUE	Down
CALU_NATYGYVLDDPDPDDGFNYK_N2H9F1S0G0	CALU	N2H9F1S0G0	-4.89969	14.8421	-7.60271	0.00027166	0.00137918	TRUE	Down
LAMP2_LNSSTIK_N3H4F0S0G0	LAMP2	N3H4F0S0G0	0.980188	17.3452	7.60233	0.000271735	0.00137918	TRUE	Up
PTK7_SANASFNIK_N4H5F0S2G0	PTK7	N4H5F0S2G0	1.79837	16.9209	7.59758	0.00027267	0.0013832	TRUE	Up
LGALS3BP_ALGFENATQALGR_N7H7F1S0G0	LGALS3BP	N7H7F1S0G0	-0.83104	14.2329	-7.59244	0.000273687	0.00138702	TRUE	Down
SORT1_DITDLINNTFIR_N4H5F1S0G0	SORT1	N4H5F1S0G0	-0.925968	14.3745	-7.59231	0.000273712	0.00138702	TRUE	Down
ITGA1_GNLSTEK_N4H5F0S2G0	ITGA1	N4H5F0S2G0	1.74046	13.3434	7.59054	0.000274063	0.00138807	TRUE	Up
ECE1_HLLENSTASVSEAER_N4H5F0S2G0	ECE1	N4H5F0S2G0	2.12896	14.7101	7.58858	0.000274452	0.00138931	TRUE	Up
NECTIN1_NPNGTVTVISR_N3H6F0S1G0	NECTIN1	N3H6F0S1G0	1.06128	12.7323	7.58566	0.000275034	0.00139098	TRUE	Up
LAMP1_YSVQLMSFVYNLSDTHLFPNASSKEIK_N2H11F0S0G0	LAMP1	N2H11F0S0G0	-2.69391	12.8021	-7.58547	0.000275071	0.00139098	TRUE	Down
LRP1_THANGSIK_N4H5F0S2G0	LRP1	N4H5F0S2G0	3.52553	12.2113	7.58047	0.00027607	0.00139529	TRUE	Up
ITGA6_ANHSGAVVLLK_N3H6F0S1G0	ITGA6	N3H6F0S1G0	0.969231	18.0926	7.57873	0.000276419	0.00139632	TRUE	Up
CRYBB3_VASVRAINGTWVGYEFPGYR_N3H5F1S1G0	CRYBB3	N3H5F1S1G0	-2.32382	12.2371	-7.57088	0.000277996	0.00140355	TRUE	Down
ATP1B3_LHVGYLQPLVAVQVSFAPNNTGK_N5H6F0S2G0	ATP1B3	N5H6F0S2G0	1.80152	17.5107	7.56342	0.000279506	0.00141043	TRUE	Up
CLN5_NIETNYTR_N4H5F0S1G0	CLN5	N4H5F0S1G0	0.833255	16.5017	7.56184	0.000279827	0.00141082	TRUE	Up
IGF1R_ACTENNECCHPECLGSCSAPDNDTACVACR_N4H5F0S1G0	IGF1R	N4H5F0S1G0	2.32344	13.5113	7.56101	0.000279996	0.00141082	TRUE	Up
DCBLD2_YCGLGLQMNHSIESK_N4H5F0S2G0	DCBLD2	N4H5F0S2G0	0.942836	14.3089	7.56086	0.000280026	0.00141082	TRUE	Up
CD109_TQDEILFSNSTR_N4H5F0S2G0	CD109	N4H5F0S2G0	0.925591	13.554	7.56016	0.000280169	0.00141082	TRUE	Up
GAA_QVVENMTR_N3H4F0S1G0	GAA	N3H4F0S1G0	0.997011	13.6596	7.55926	0.000280352	0.001411	TRUE	Up
CPD_GILNATISVAEINHPVTTYK_N6H5F1S0G0	CPD	N6H5F1S0G0	2.38614	17.9918	7.55851	0.000280505	0.00141103	TRUE	Up
PCDHGC3_VLDANDNAPVFNQSLYR_N4H5F0S2G0	PCDHGC3	N4H5F0S2G0	0.917585	14.8445	7.55606	0.000281005	0.00141276	TRUE	Up
GPC1_SFDDHFQHLLNDSER_N5H4F0S1G0	GPC1	N5H4F0S1G0	1.31459	14.3964	7.55539	0.000281142	0.00141276	TRUE	Up
CD276_TALFPDLLAQGNASLR_N2H3F0S0G0	CD276	N2H3F0S0G0	0.954315	15.4452	7.55307	0.000281617	0.00141441	TRUE	Up
ATG7_GGMGPRMVNLSECMDPK_N4H5F2S0G0	ATG7	N4H5F2S0G0	-1.24333	13.5445	-7.54952	0.000282345	0.00141732	TRUE	Down
RCN1_VVRPDSELGERPPEDNQSFQYDHEAFLGK_N3H6F0S1G0	RCN1	N3H6F0S1G0	2.48938	13.0104	7.54675	0.000282914	0.00141944	TRUE	Up
HYOU1_AEPPLNASASDQGEK_N3H3F1S0G0	HYOU1	N3H3F1S0G0	-1.3951	14.8445	-7.54286	0.000283715	0.00142272	TRUE	Down
TSPAN6_QYNSTGDYR_N4H5F0S2G0	TSPAN6	N4H5F0S2G0	1.89605	12.8127	7.53683	0.000284963	0.00142794	TRUE	Up
ATP6V0A2_MVLWNDSVVR_N3H6F0S1G0	ATP6V0A2	N3H6F0S1G0	0.986754	17.8084	7.5364	0.000285053	0.00142794	TRUE	Up
LAMA1_DVAGLSQELLNTSASLSR_N4H5F0S1G0	LAMA1	N4H5F0S1G0	1.32176	13.0148	7.53488	0.000285368	0.00142877	TRUE	Up
CD109_TQDEILFSNSTR_N4H5F1S0G0	CD109	N4H5F1S0G0	-1.71619	14.5726	-7.53278	0.000285805	0.00143022	TRUE	Down
ALCAM_LGDCISEDSYPDGNITWYR_N3H5F0S1G0	ALCAM	N3H5F0S1G0	2.70185	13.0974	7.52814	0.000286773	0.00143431	TRUE	Up
GRN_ENATTDLLTK_N4H5F0S1G0	GRN	N4H5F0S1G0	1.64956	15.7639	7.52567	0.000287291	0.00143616	TRUE	Up
ECE1_HLLENSTASVSEAER_N3H5F0S1G0	ECE1	N3H5F0S1G0	0.958422	15.4845	7.52031	0.000288417	0.00144072	TRUE	Up
NOMO3;NOMO1;NOMO2_SDVEINYSLIEIK_N4H3F0S0G0	NOMO3;NOMO1;NOMO2	N4H3F0S0G0	1.38572	13.1139	7.5199	0.000288503	0.00144072	TRUE	Up
LMBRD1_NSTEWEK_N4H5F0S2G0	LMBRD1	N4H5F0S2G0	1.75596	15.6454	7.51779	0.000288947	0.00144219	TRUE	Up
LAMP2_LNSSTIK_N7H7F0S0G0	LAMP2	N7H7F0S0G0	-3.94781	12.7709	-7.51229	0.000290109	0.00144723	TRUE	Down
ACP2_FNPNISWQPIPVHTVPITEDR_N4H5F0S2G0	ACP2	N4H5F0S2G0	1.04221	15.6164	7.51033	0.000290525	0.00144856	TRUE	Up
GLG1_KVDVVICLSTTVRNDTLQEAK_N5H4F1S2G0	GLG1	N5H4F1S2G0	-5.12223	14.8558	-7.50713	0.000291205	0.0014512	TRUE	Down
TWSG1_NYSDTPPTSK_N4H5F0S2G0	TWSG1	N4H5F0S2G0	1.00695	13.1226	7.5005	0.00029262	0.00145679	TRUE	Up
LRP2_EFICNGVDNCHDNNTSDEK_N5H5F1S0G0	LRP2	N5H5F1S0G0	-2.0259	14.0124	-7.50045	0.00029263	0.00145679	TRUE	Down
PSAP_TNSTFVQALVEHVK_N5H4F0S1G0	PSAP	N5H4F0S1G0	2.03546	13.9346	7.49463	0.000293879	0.00146115	TRUE	Up
PLXNB2_EAESLQPMTVVGTDYVFHNDTK_N4H5F1S1G0	PLXNB2	N4H5F1S1G0	-1.34907	12.964	-7.49439	0.00029393	0.00146115	TRUE	Down
CPD_NNSNNFDLNR_N3H6F0S1G0	CPD	N3H6F0S1G0	1.40491	17.1034	7.49424	0.000293963	0.00146115	TRUE	Up
CD276_VVLGANGTYSCLVR_N6H6F1S0G0	CD276	N6H6F1S0G0	-1.60615	14.7906	-7.49233	0.000294374	0.00146244	TRUE	Down
GLG1_CQGDASRLCHTHGWNETSEFMPQGAVFSCLYR_N4H4F1S0G0	GLG1	N4H4F1S0G0	-1.2418	13.6383	-7.48614	0.000295711	0.00146833	TRUE	Down
ALCAM_IIISPEENVTLTCTAENQLER_N3H6F1S0G0	ALCAM	N3H6F1S0G0	-1.99815	13.9132	-7.48424	0.000296124	0.00146962	TRUE	Down
PTK7_RQDVNITVATVPSWLK_N5H4F0S2G0	PTK7	N5H4F0S2G0	1.16822	14.6473	7.46992	0.000299249	0.00148436	TRUE	Up
CRYBB3_VASVRAINGTWVGYEFPGYR_N4H6F3S0G0	CRYBB3	N4H6F3S0G0	-1.96101	14.2482	-7.46787	0.000299698	0.00148582	TRUE	Down
M6PR_EAGNHTSGAGLVQINK_N4H5F0S2G0	M6PR	N4H5F0S2G0	1.99785	15.6317	7.46585	0.000300144	0.00148705	TRUE	Up
CPD_LLNTTDVYLLPSLNPDGFER_N4H5F0S1G0	CPD	N4H5F0S1G0	1.18728	14.0439	7.46535	0.000300255	0.00148705	TRUE	Up
SLIT2_LDLNGNNITR_N6H3F3S0G0	SLIT2	N6H3F3S0G0	-1.49322	13.877	-7.4645	0.000300442	0.00148721	TRUE	Down
PLXNB2_TEAGAFEYVPDPTFENFTGGVK_N4H5F0S2G0	PLXNB2	N4H5F0S2G0	2.08937	13.2701	7.46317	0.000300736	0.0014879	TRUE	Up
ALCAM_NATVVWMK_N5H4F3S0G0	ALCAM	N5H4F3S0G0	-1.74627	14.2973	-7.46208	0.000300977	0.00148833	TRUE	Down
PCDH9_LFALNNTTGLITVQR_N5H4F1S0G0	PCDH9	N5H4F1S0G0	-1.35277	14.3509	-7.45552	0.00030243	0.00149475	TRUE	Down
FAT1_GISYQMFGNHSK_N2H9F0S0G0	FAT1	N2H9F0S0G0	1.36871	17.0649	7.45409	0.000302748	0.00149555	TRUE	Up
TSPAN3_NQSVPLSCCR_N3H6F1S0G0	TSPAN3	N3H6F1S0G0	-1.44704	13.7398	-7.44989	0.000303684	0.0014994	TRUE	Down
GRN_DVECGEGHFCHDNQTCCR_N2H8F0S0G0	GRN	N2H8F0S0G0	-0.844647	16.9522	-7.44895	0.000303895	0.00149967	TRUE	Down
FAT1_INSSVTDIEEIIGVR_N2H7F0S0G0	FAT1	N2H7F0S0G0	1.0874	14.7626	7.44146	0.000305574	0.00150684	TRUE	Up
CADM1_DVTVIEGEVATISCQVNK_N4H5F1S2G0	CADM1	N4H5F1S2G0	-1.24442	14.3853	-7.44107	0.000305661	0.00150684	TRUE	Down
CXADR_NASSEYSGTYSCTVR_N3H6F1S0G0	CXADR	N3H6F1S0G0	-2.15716	12.4966	-7.43792	0.00030637	0.00150956	TRUE	Down
ECE1_HLLENSTASVSEAER_N3H5F1S0G0	ECE1	N3H5F1S0G0	-2.04684	13.3568	-7.4363	0.000306738	0.0015106	TRUE	Down
RCN1_ERVVRPDSELGERPPEDNQSFQYDHEAFLGK_N4H4F2S0G0	RCN1	N4H4F2S0G0	2.88941	13.4921	7.42937	0.000308307	0.00151755	TRUE	Up
SLC39A10_DLNEDDHHHECLNVTQLLK_N4H5F0S1G0	SLC39A10	N4H5F0S1G0	1.8996	16.8705	7.42435	0.000309451	0.0015224	TRUE	Up
TSPAN3_NQSVPLSCCR_N2H3F0S0G0	TSPAN3	N2H3F0S0G0	3.85181	11.4535	7.41962	0.000310533	0.00152694	TRUE	Up
RCN1_VVRPDSELGERPPEDNQSFQYDHEAFLGK_N5H3F1S0G0	RCN1	N5H3F1S0G0	-4.89354	17.5698	-7.41875	0.000310731	0.00152714	TRUE	Down
FAT1_TGALTVQNTTQLR_N2H9F0S0G0	FAT1	N2H9F0S0G0	1.15626	16.5529	7.41736	0.000311049	0.00152753	TRUE	Up
NOMO3;NOMO1;NOMO2_LENITTGTYTIHAQK_N4H3F0S0G0	NOMO3;NOMO1;NOMO2	N4H3F0S0G0	1.57382	15.2279	7.41702	0.000311129	0.00152753	TRUE	Up
NECTIN2_QSTGQDTEAELQDATLALHGLTVEDEGNYTCEFATFPK_N5H5F2S0G0	NECTIN2	N5H5F2S0G0	-4.73823	12.6328	-7.41573	0.000311425	0.00152821	TRUE	Down
DSG2_YVQNGTYTVK_N5H6F1S1G0	DSG2	N5H6F1S1G0	-0.937049	16.124	-7.41144	0.000312414	0.00153228	TRUE	Down
IGSF8_GETASLLCNISVR_N4H5F0S1G0	IGSF8	N4H5F0S1G0	1.25022	16.6623	7.40961	0.000312836	0.00153325	TRUE	Up
PTK7_MHIFQNGSLVIHDVAPEDSGR_N4H4F3S0G0	PTK7	N4H4F3S0G0	-2.29626	13.084	-7.4092	0.000312931	0.00153325	TRUE	Down
ITGA5_ANTSQPGVLQGGAVYLCPWGASPTQCTPIEFDSK_N4H5F2S0G0	ITGA5	N4H5F2S0G0	-1.34344	13.1403	-7.40807	0.000313192	0.00153375	TRUE	Down
CHD7_EATSSTSNFSSLSSK_N4H4F0S2G0	CHD7	N4H4F0S2G0	1.04547	15.3905	7.40467	0.000313979	0.00153682	TRUE	Up
ASAH1_ILAPAYFILGGNQSGEGCVITR_N2H5F0S0G0	ASAH1	N2H5F0S0G0	-0.878102	15.2573	-7.40367	0.000314212	0.00153718	TRUE	Down
ADGRL2_NSTIAVNSHVISVSINK_N3H6F0S1G0	ADGRL2	N3H6F0S1G0	1.02094	15.014	7.39848	0.000315419	0.0015423	TRUE	Up
MERTK_NCSIQVK_N4H5F0S1G0	MERTK	N4H5F0S1G0	1.66119	14.919	7.39694	0.00031578	0.00154328	TRUE	Up
TSPAN3_TYNGTNPDAASR_N3H5F0S0G0	TSPAN3	N3H5F0S0G0	3.17079	12.913	7.39013	0.000317375	0.00155029	TRUE	Up
SDK2_IQTLQAPPDMAPANVSLR_N4H5F1S1G0	SDK2	N4H5F1S1G0	-1.0645	13.8931	-7.38496	0.000318593	0.00155545	TRUE	Down
LGALS3BP_DAGVVCTNETR_N4H4F0S2G0	LGALS3BP	N4H4F0S2G0	-1.68419	13.0902	-7.38222	0.000319239	0.00155781	TRUE	Down
CD276_VVLGANGTYSCLVR_N4H5F0S1G0	CD276	N4H5F0S1G0	1.51932	17.5265	7.37899	0.000320005	0.00156038	TRUE	Up
SLIT2_DLEVLTLNNNNITR_N5H4F0S2G0	SLIT2	N5H4F0S2G0	1.28087	14.1247	7.37826	0.000320179	0.00156038	TRUE	Up
TSPAN3_NQSVPLSCCR_N4H5F1S2G0	TSPAN3	N4H5F1S2G0	-4.29666	13.113	-7.37795	0.000320252	0.00156038	TRUE	Down
LGALS3BP_GLNLTEDTYKPR_N2H7F0S0G0	LGALS3BP	N2H7F0S0G0	-1.25878	15.4959	-7.37642	0.000320615	0.00156136	TRUE	Down
TSPAN3_NQSVPLSCCR_N4H4F1S1G0	TSPAN3	N4H4F1S1G0	-3.26864	11.2778	-7.37559	0.000320812	0.00156153	TRUE	Down
ULBP2_TFLHYDCGNK_N5H4F1S0G0	ULBP2	N5H4F1S0G0	-2.8817	12.3972	-7.37367	0.00032127	0.00156296	TRUE	Down
GRN_DVECGEGHFCHDNQTCCR_N4H4F0S1G0	GRN	N4H4F0S1G0	2.17407	12.1698	7.37292	0.000321447	0.00156303	TRUE	Up
TPBG_NLTEVPTDLPAYVR_N4H5F0S1G0	TPBG	N4H5F0S1G0	1.41103	11.9227	7.36644	0.000322998	0.00156978	TRUE	Up
CD63_CCGAANYTDWEK_N6H7F0S1G0	CD63	N6H7F0S1G0	1.27434	14.9528	7.35419	0.00032595	0.00158333	TRUE	Up
SLC39A6_NTNENPQECFNASK_N4H5F1S0G0	SLC39A6	N4H5F1S0G0	-4.78201	14.4605	-7.34977	0.000327023	0.00158774	TRUE	Down
PTGFRN_NVSVAEGK_N5H4F0S1G0	PTGFRN	N5H4F0S1G0	1.80969	13.1993	7.34583	0.000327982	0.00159096	TRUE	Up
SYPL1_GQTEIQVNCPPAVTENK_N3H6F1S0G0	SYPL1	N3H6F1S0G0	-1.93938	14.5314	-7.34569	0.000328018	0.00159096	TRUE	Down
CHRNA5_YNGTVTWTPPANYK_N2H10F0S0G0	CHRNA5	N2H10F0S0G0	-0.951052	16.0925	-7.33892	0.000329675	0.00159819	TRUE	Down
COLEC12_HTDDLTSLNNTLANIR_N6H6F1S0G0	COLEC12	N6H6F1S0G0	-0.977374	14.4324	-7.33649	0.000330272	0.00160028	TRUE	Down
[truncated: 7,633 more rows]
