# Supplementary material for: Characterizing the Effects of Protein Glycosylation Perturbation on Phosphorylation Signaling
Source: bioRxiv. 2025 Dec 20:2025.12.18.695253. Preprint. [Version 1] doi: 10.64898/2025.12.18.695253 (PMC12724710; doi:10.64898/2025.12.18.695253)
Supplement: Supplement 3 [file media-3.xlsx]

## Sheet: S3-1
Supplementary Table S3-1: Differential phosphorylation in WT cells (Treated vs Un-treated)
Description: Phosphorylation changes in response to serum stimulation
Comparison: Treated (10% FBS) vs Un-treated (serum-free) in WT cells
Method: Limma empirical Bayes moderated t-test
Significance: Padj < 0.05 (Benjamini-Hochberg FDR)
Total phosphosites: 38778
Significant: 618
Upregulated: 378
Downregulated: 240
Phosphosite_ID	Gene	Log2FC	AveExpr	t_Statistic	P_Value	Padj	Significant	Direction
NPAT_S1310	NPAT	2.35457	19.6025	24.3917	3.18811e-07	0.00801917	TRUE	Up
REPS1_S298	REPS1	1.95434	15.6201	23.345	4.13594e-07	0.00801917	TRUE	Up
ADD1_S599	ADD1	-2.23343	20.9217	-19.0183	1.39143e-06	0.0123169	TRUE	Down
PHF14_S847	PHF14	1.94975	20.7716	18.9662	1.41412e-06	0.0123169	TRUE	Up
REPS1_Y300	REPS1	2.1719	18.1044	18.5969	1.58813e-06	0.0123169	TRUE	Up
USP8_S166	USP8	-2.31816	14.9883	-17.7986	2.05695e-06	0.0127581	TRUE	Down
NIPBL_T418	NIPBL	1.52157	18.8561	16.9745	2.71916e-06	0.0127581	TRUE	Up
SETD1A_S1192	SETD1A	1.47504	16.4366	16.407	3.32079e-06	0.0127581	TRUE	Up
SETD1A_T1179	SETD1A	1.47504	16.4366	16.407	3.32079e-06	0.0127581	TRUE	Up
C2orf49_S169	C2orf49	1.4511	19.8039	16.4044	3.32396e-06	0.0127581	TRUE	Up
RPS6KA5_S412	RPS6KA5	2.2277	15.9553	15.6616	4.36276e-06	0.0127581	TRUE	Up
IRF2BP2_S487	IRF2BP2	1.25539	16.6534	15.6467	4.38729e-06	0.0127581	TRUE	Up
RIF1_S1209	RIF1	1.54254	15.898	15.6039	4.45833e-06	0.0127581	TRUE	Up
AHNAK_S5798	AHNAK	-1.23924	16.0682	-15.4226	4.77445e-06	0.0127581	TRUE	Down
ZC3H11C_S806	ZC3H11C	1.77154	17.294	14.9284	5.77764e-06	0.0127581	TRUE	Up
MYBL2_T522	MYBL2	-1.77377	17.5862	-14.4282	7.0516e-06	0.0127581	TRUE	Down
MTDH_S311	MTDH	1.49568	19.8778	14.2682	7.52623e-06	0.0127581	TRUE	Up
ADAR_T615	ADAR	1.40981	18.8004	14.2582	7.55716e-06	0.0127581	TRUE	Up
ERBIN_S621	ERBIN	-1.36945	19.0575	-14.2121	7.70117e-06	0.0127581	TRUE	Down
ERBIN_S636	ERBIN	-1.36945	19.0575	-14.2121	7.70117e-06	0.0127581	TRUE	Down
ERBIN_S648	ERBIN	-1.36945	19.0575	-14.2121	7.70117e-06	0.0127581	TRUE	Down
BRWD1_S710	BRWD1	1.58905	17.993	14.0896	8.1005e-06	0.0127581	TRUE	Up
NUP153_S544	NUP153	1.11619	19.6405	13.9895	8.44442e-06	0.0127581	TRUE	Up
NUP153_T543	NUP153	1.17339	17.0611	13.9558	8.56406e-06	0.0127581	TRUE	Up
PBRM1_S53	PBRM1	1.43851	18.302	13.8809	8.83721e-06	0.0127581	TRUE	Up
IRF2BP2_S469	IRF2BP2	1.07164	17.0007	13.8133	9.09235e-06	0.0127581	TRUE	Up
CD2AP_T266	CD2AP	-1.78702	16.8155	-13.6507	9.74172e-06	0.0127581	TRUE	Down
SOX5_S438	SOX5	1.11137	14.8044	13.6237	9.85485e-06	0.0127581	TRUE	Up
TMEM230_S47	TMEM230	1.64533	17.7496	13.5548	1.01502e-05	0.0127581	TRUE	Up
REPS1_S286	REPS1	1.31682	19.5221	13.3935	1.08827e-05	0.0127581	TRUE	Up
JPT1_S105	JPT1	-1.19773	15.8933	-13.3811	1.09413e-05	0.0127581	TRUE	Down
RHBDF2_S355	RHBDF2	1.2958	17.0917	13.3804	1.09447e-05	0.0127581	TRUE	Up
TMEM230_T48	TMEM230	1.42874	15.6519	13.3651	1.10178e-05	0.0127581	TRUE	Up
NDE1_S320	NDE1	1.56048	17.8748	13.3303	1.11862e-05	0.0127581	TRUE	Up
SRCAP_S2739	SRCAP	2.19741	16.8274	13.1512	1.21022e-05	0.013113	TRUE	Up
CIC_S1422	CIC	-1.51473	18.7585	-13.0964	1.2399e-05	0.013113	TRUE	Down
ATP2B4_S340	ATP2B4	-1.10693	19.1593	-13.0761	1.25118e-05	0.013113	TRUE	Down
FAM171A1_T471	FAM171A1	-1.32742	17.1255	-12.9759	1.30833e-05	0.0131445	TRUE	Down
ZNF687_T390	ZNF687	1.55074	18.4524	12.9528	1.32197e-05	0.0131445	TRUE	Up
TASOR_S706	TASOR	1.06094	15.3821	12.85	1.38456e-05	0.0134226	TRUE	Up
NCBP1_S34	NCBP1	1.55298	20.6159	12.7438	1.45287e-05	0.0137414	TRUE	Up
RSF1_S1289	RSF1	1.25029	19.1166	12.6124	1.54292e-05	0.0139143	TRUE	Up
RSF1_S1305	RSF1	1.25029	19.1166	12.6124	1.54292e-05	0.0139143	TRUE	Up
POGZ_S772	POGZ	1.89087	17.0966	12.5361	1.59814e-05	0.0139272	TRUE	Up
NCBP1_T33	NCBP1	1.48787	19.6985	12.4713	1.64686e-05	0.0139272	TRUE	Up
BCL7C_S137	BCL7C	1.07426	16.7501	12.4645	1.6521e-05	0.0139272	TRUE	Up
SHROOM3_S1233	SHROOM3	-1.18609	17.5191	-12.4123	1.69271e-05	0.013966	TRUE	Down
ENAH_T477	ENAH	-1.71395	16.8154	-12.2552	1.8223e-05	0.0140444	TRUE	Down
LUZP1_S944	LUZP1	-1.9093	17.2712	-12.2424	1.83336e-05	0.0140444	TRUE	Down
FAM171A1_S452	FAM171A1	-1.27865	17.4122	-12.1566	1.9095e-05	0.0140444	TRUE	Down
MACO1_S270	MACO1	1.68869	17.9901	12.1297	1.93417e-05	0.0140444	TRUE	Up
NIPBL_T415	NIPBL	1.58391	17.4578	12.1279	1.93579e-05	0.0140444	TRUE	Up
ZC3H14_S357	ZC3H14	1.52052	19.1515	12.0625	1.99725e-05	0.0140444	TRUE	Up
RIF1_T1208	RIF1	1.06026	15.1003	12.0134	2.04488e-05	0.0140444	TRUE	Up
FAM171A1_S455	FAM171A1	-1.22527	17.4063	-12.0043	2.05389e-05	0.0140444	TRUE	Down
MICAL3_S1003	MICAL3	-1.38659	19.9826	-11.9693	2.08887e-05	0.0140444	TRUE	Down
NUP50_S237	NUP50	1.42947	19.8259	11.9411	2.11748e-05	0.0140444	TRUE	Up
ALG3_S38	ALG3	1.05788	16.655	11.9237	2.13548e-05	0.0140444	TRUE	Up
RICTOR_S1204	RICTOR	-1.24358	16.2957	-11.9224	2.13682e-05	0.0140444	TRUE	Down
SSH2_S810	SSH2	1.78896	18.0025	11.7587	2.31435e-05	0.0145708	TRUE	Up
PNN_S80	PNN	1.29642	22.1719	11.7445	2.33052e-05	0.0145708	TRUE	Up
PAPOLG_S539	PAPOLG	1.32153	19.1856	11.7245	2.35359e-05	0.0145708	TRUE	Up
POGZ_T272	POGZ	0.921694	18.8405	11.7128	2.36722e-05	0.0145708	TRUE	Up
SPEN_T2952	SPEN	1.11194	17.8562	11.6684	2.41964e-05	0.0146608	TRUE	Up
MYLK_S1791	MYLK	1.00664	17.9157	11.6239	2.47356e-05	0.0147569	TRUE	Up
ACIN1_S575	ACIN1	1.89432	17.8848	11.58	2.52802e-05	0.0148309	TRUE	Up
SATB2_T479	SATB2	0.987242	19.2443	11.5529	2.56245e-05	0.0148309	TRUE	Up
NCOA6_S1393	NCOA6	1.19686	16.8489	11.5205	2.60426e-05	0.0148512	TRUE	Up
SEC14L1_T249	SEC14L1	-1.2489	18.2538	-11.4133	2.74831e-05	0.0154107	TRUE	Down
CAMKK2_S521	CAMKK2	1.11026	16.8943	11.3466	2.84263e-05	0.0154107	TRUE	Up
TICRR_S1139	TICRR	1.32997	15.4006	11.3425	2.84859e-05	0.0154107	TRUE	Up
WASHC2A_S688	WASHC2A	1.13363	16.3234	11.3337	2.86135e-05	0.0154107	TRUE	Up
RANBP2_S1967	RANBP2	1.22226	18.2416	11.2458	2.99249e-05	0.0154936	TRUE	Up
ACIN1_S724	ACIN1	1.8679	22.1514	11.244	2.99513e-05	0.0154936	TRUE	Up
POLQ_S25	POLQ	1.01346	16.4919	11.2406	3.00036e-05	0.0154936	TRUE	Up
SPEN_S637	SPEN	1.49169	18.8956	11.2172	3.03656e-05	0.0154936	TRUE	Up
EI24_S332	EI24	0.958847	18.3281	11.1526	3.13903e-05	0.0155677	TRUE	Up
CHAF1B_S546	CHAF1B	1.05093	14.9534	11.053	3.30516e-05	0.0155677	TRUE	Up
CIC_S463	CIC	-1.54907	16.5948	-11.0369	3.33285e-05	0.0155677	TRUE	Down
PBRM1_S960	PBRM1	1.0083	19.7561	11.0197	3.36289e-05	0.0155677	TRUE	Up
NUP153_S364	NUP153	1.25161	16.1803	10.9671	3.45662e-05	0.0155677	TRUE	Up
HECTD1_S1411	HECTD1	1.17061	16.4751	10.9646	3.46101e-05	0.0155677	TRUE	Up
HECTD1_S1423	HECTD1	1.17061	16.4751	10.9646	3.46101e-05	0.0155677	TRUE	Up
SEC22B_S152	SEC22B	1.36244	18.3955	10.9402	3.50566e-05	0.0155677	TRUE	Up
VPS26B_S316	VPS26B	1.24447	17.5399	10.903	3.57476e-05	0.0155677	TRUE	Up
RPS6KB2_S431	RPS6KB2	1.99464	15.3901	10.8953	3.58925e-05	0.0155677	TRUE	Up
RPS6KB2_S443	RPS6KB2	1.99464	15.3901	10.8953	3.58925e-05	0.0155677	TRUE	Up
RPS6KB2_S460	RPS6KB2	1.99464	15.3901	10.8953	3.58925e-05	0.0155677	TRUE	Up
EIF4G1_S1102	EIF4G1	-1.62225	19.1317	-10.8811	3.61622e-05	0.0155677	TRUE	Down
TMEM230_S35	TMEM230	1.13736	18.6811	10.8041	3.76668e-05	0.0155677	TRUE	Up
EGFR_S1051	EGFR	0.920345	15.1261	10.7282	3.92184e-05	0.0155677	TRUE	Up
EGFR_S1065	EGFR	0.920345	15.1261	10.7282	3.92184e-05	0.0155677	TRUE	Up
RHBDF2_S341	RHBDF2	0.913531	17.6693	10.7112	3.95763e-05	0.0155677	TRUE	Up
LIMA1_S267	LIMA1	-1.61082	15.9489	-10.6853	4.01286e-05	0.0155677	TRUE	Down
CHD4_S1323	CHD4	1.27629	17.1536	10.6846	4.01443e-05	0.0155677	TRUE	Up
VPS26B_S329	VPS26B	1.34956	16.3835	10.6821	4.01989e-05	0.0155677	TRUE	Up
PHLDB1_S697	PHLDB1	-0.833156	17.9488	-10.662	4.0634e-05	0.0155677	TRUE	Down
TTC14_S643	TTC14	1.10677	17.465	10.64	4.11182e-05	0.0155677	TRUE	Up
SIPA1L1_S1405	SIPA1L1	-0.858335	17.6756	-10.6032	4.19419e-05	0.0155677	TRUE	Down
CHAF1B_T533	CHAF1B	0.989734	15.9609	10.5836	4.23881e-05	0.0155677	TRUE	Up
DIDO1_S1469	DIDO1	1.45883	21.5103	10.5821	4.24225e-05	0.0155677	TRUE	Up
CDCA7L_S334	CDCA7L	1.24382	15.9017	10.5755	4.25751e-05	0.0155677	TRUE	Up
BLTP3A_S1116	BLTP3A	-1.04854	16.7763	-10.5582	4.29755e-05	0.0155677	TRUE	Down
RRP12_T89	RRP12	1.17365	17.7346	10.5566	4.30112e-05	0.0155677	TRUE	Up
PDE3B_S309	PDE3B	0.920749	19.2991	10.548	4.32142e-05	0.0155677	TRUE	Up
PDE3B_S321	PDE3B	0.920749	19.2991	10.548	4.32142e-05	0.0155677	TRUE	Up
RICTOR_S1190	RICTOR	-1.02538	16.7228	-10.5352	4.35134e-05	0.0155677	TRUE	Down
RPS6KA5_T423	RPS6KA5	1.47133	15.2573	10.5237	4.37861e-05	0.0155677	TRUE	Up
HOMER3_S275	HOMER3	-0.923836	17.9864	-10.4908	4.45771e-05	0.0155677	TRUE	Down
UBR5_S648	UBR5	1.00566	18.9406	10.4813	4.48091e-05	0.0155677	TRUE	Up
NUP153_S531	NUP153	0.907401	17.8444	10.4746	4.49736e-05	0.0155677	TRUE	Up
ARID3B_S324	ARID3B	1.29033	16.6303	10.4685	4.51232e-05	0.0155677	TRUE	Up
ITPR3_S1846	ITPR3	1.88962	18.19	10.4242	4.62304e-05	0.0155677	TRUE	Up
SCRIB_S1346	SCRIB	1.089	19.2196	10.4195	4.63499e-05	0.0155677	TRUE	Up
SCRIB_S1360	SCRIB	1.089	19.2196	10.4195	4.63499e-05	0.0155677	TRUE	Up
AHNAK_S5762	AHNAK	-0.821569	19.9109	-10.4109	4.65691e-05	0.0155677	TRUE	Down
KIF18B_S647	KIF18B	1.02248	17.1387	10.3695	4.76406e-05	0.0157667	TRUE	Up
SOX6_S139	SOX6	2.17898	17.7455	10.3478	4.82146e-05	0.0157667	TRUE	Up
KDM3A_S276	KDM3A	1.22782	18.0605	10.3415	4.83842e-05	0.0157667	TRUE	Up
TAB2_S550	TAB2	1.65061	17.5757	10.2975	4.95756e-05	0.0160203	TRUE	Up
HCFC1_S678	HCFC1	0.965453	22.5219	10.2032	5.22478e-05	0.0167443	TRUE	Up
NUP153_S349	NUP153	1.18923	16.3506	10.1686	5.3269e-05	0.0169263	TRUE	Up
JUN_T75	JUN	1.2682	17.7143	10.1527	5.37461e-05	0.0169263	TRUE	Up
USP36_S726	USP36	0.832121	17.9192	10.1402	5.41251e-05	0.0169263	TRUE	Up
R3HDM2_S49	R3HDM2	-1.22503	18.5218	-10.105	5.52079e-05	0.0169305	TRUE	Down
PHACTR4_S529	PHACTR4	0.975357	18.9667	10.1036	5.52528e-05	0.0169305	TRUE	Up
HECTD4_S1087	HECTD4	1.34075	15.3477	10.0973	5.54484e-05	0.0169305	TRUE	Up
CDC42EP1_S363	CDC42EP1	-1.15903	19.1315	-10.0749	5.61565e-05	0.0170128	TRUE	Down
RGS12_S673	RGS12	-1.12848	15.2996	-10.0451	5.71111e-05	0.0170358	TRUE	Down
RGS12_S694	RGS12	-1.12848	15.2996	-10.0451	5.71111e-05	0.0170358	TRUE	Down
NFIL3_S366	NFIL3	1.13887	18.2668	10.0309	5.75726e-05	0.0170424	TRUE	Up
ZC3H11C_S775	ZC3H11C	2.10737	20.3887	9.88177	6.26946e-05	0.0175239	TRUE	Up
ZC3H11C_T787	ZC3H11C	2.10737	20.3887	9.88177	6.26946e-05	0.0175239	TRUE	Up
PPP3CC_S477	PPP3CC	-1.29609	14.7746	-9.88049	6.27408e-05	0.0175239	TRUE	Down
FARP2_S402	FARP2	1.20429	16.7808	9.87278	6.302e-05	0.0175239	TRUE	Up
CAMK1_S340	CAMK1	-1.04224	16.3092	-9.86999	6.31211e-05	0.0175239	TRUE	Down
GCC2_S1597	GCC2	1.84511	18.6997	9.85252	6.37601e-05	0.0175239	TRUE	Up
CDAN1_S297	CDAN1	0.767215	15.233	9.84483	6.40438e-05	0.0175239	TRUE	Up
SIK2_S601	SIK2	1.06757	16.2929	9.84226	6.41389e-05	0.0175239	TRUE	Up
SPECC1L_S195	SPECC1L	0.940257	19.4988	9.83533	6.4396e-05	0.0175239	TRUE	Up
REV3L_S1419	REV3L	-0.953184	16.3482	-9.81566	6.51327e-05	0.0175239	TRUE	Down
ITSN1_S998	ITSN1	-1.17025	18.1085	-9.8154	6.51427e-05	0.0175239	TRUE	Down
EGFR_T711	EGFR	1.09366	16.7194	9.81401	6.51948e-05	0.0175239	TRUE	Up
SNX29_S281	SNX29	-1.10618	17.4324	-9.80203	6.56489e-05	0.0175239	TRUE	Down
RBM26_T628	RBM26	1.27766	18.7739	9.79372	6.5966e-05	0.0175239	TRUE	Up
GRHL1_S90	GRHL1	1.02024	15.7896	9.79341	6.59778e-05	0.0175239	TRUE	Up
RANBP2_S1909	RANBP2	1.36944	15.6287	9.77088	6.68466e-05	0.0176339	TRUE	Up
E2F7_T105	E2F7	-0.945331	17.583	-9.72435	6.86831e-05	0.0178867	TRUE	Down
PRPF40A_S47	PRPF40A	1.13193	18.1308	9.70614	6.94177e-05	0.0178867	TRUE	Up
SLAIN2_S362	SLAIN2	-1.31966	15.6366	-9.70043	6.965e-05	0.0178867	TRUE	Down
SLAIN2_S393	SLAIN2	-1.31966	15.6366	-9.70043	6.965e-05	0.0178867	TRUE	Down
PPFIA1_S680	PPFIA1	-0.876449	17.4	-9.57887	7.48136e-05	0.0190863	TRUE	Down
EGFR_S1179	EGFR	-1.03845	17.8124	-9.55678	7.57987e-05	0.0192113	TRUE	Down
MACO1_S324	MACO1	-1.04486	19.3153	-9.52442	7.72691e-05	0.0194389	TRUE	Down
ADAR_S611	ADAR	1.35967	16.2271	9.51344	7.77758e-05	0.0194389	TRUE	Up
TNKS1BP1_S1170	TNKS1BP1	-0.907997	17.6266	-9.47715	7.94768e-05	0.0194389	TRUE	Down
LARP1_S1054	LARP1	1.77185	14.4743	9.45804	8.03901e-05	0.0194389	TRUE	Up
TENM3_S39	TENM3	-0.864879	16.9859	-9.45351	8.06084e-05	0.0194389	TRUE	Down
HDGFL2_S383	HDGFL2	-1.33624	17.1943	-9.43839	8.1342e-05	0.0194389	TRUE	Down
WDTC1_S519	WDTC1	1.16336	16.7285	9.42493	8.20016e-05	0.0194389	TRUE	Up
WDTC1_S546	WDTC1	1.16336	16.7285	9.42493	8.20016e-05	0.0194389	TRUE	Up
ERBIN_S812	ERBIN	-1.10017	16.2111	-9.42417	8.20388e-05	0.0194389	TRUE	Down
LIMA1_S738	LIMA1	-0.962903	18.8993	-9.42335	8.20791e-05	0.0194389	TRUE	Down
KMT2D_S3223	KMT2D	1.54864	18.0117	9.42068	8.22109e-05	0.0194389	TRUE	Up
TRA2A_S251	TRA2A	1.76408	15.1274	9.40431	8.30237e-05	0.0195121	TRUE	Up
JUN_S76	JUN	1.23395	19.3251	9.3847	8.40094e-05	0.0196243	TRUE	Up
RAPGEF1_T266	RAPGEF1	-1.09472	15.2422	-9.37479	8.45131e-05	0.0196243	TRUE	Down
DEAF1_S205	DEAF1	0.847919	17.4846	9.34671	8.59585e-05	0.0198411	TRUE	Up
NUP153_T644	NUP153	1.19699	16.8239	9.29528	8.86807e-05	0.0203454	TRUE	Up
OFD1_S859	OFD1	-0.942517	17.523	-9.28495	8.92392e-05	0.0203454	TRUE	Down
LRCH2_S347	LRCH2	-1.34019	18.1577	-9.27617	8.97172e-05	0.0203454	TRUE	Down
MCF2L_S603	MCF2L	1.45125	15.3522	9.26111	9.0544e-05	0.0204135	TRUE	Up
TICRR_S1328	TICRR	-0.754985	17.1924	-9.22378	9.26326e-05	0.0207636	TRUE	Down
ZNF106_S892	ZNF106	0.949004	17.5115	9.18657	9.47697e-05	0.0211206	TRUE	Up
PLCB1_S1211	PLCB1	-0.940159	18.2305	-9.11438	9.90802e-05	0.021955	TRUE	Down
ZMYM3_S1092	ZMYM3	1.08043	16.5635	9.07245	0.000101688	0.0222482	TRUE	Up
DEAF1_T189	DEAF1	0.835423	17.8263	9.06702	0.000102032	0.0222482	TRUE	Up
CAD_S1420	CAD	1.68189	20.2211	9.0577	0.000102624	0.0222482	TRUE	Up
ZC3H11C_S785	ZC3H11C	1.77727	18.1032	9.05655	0.000102698	0.0222482	TRUE	Up
ZC3H11C_S787	ZC3H11C	1.84021	16.0659	9.04232	0.000103611	0.0223213	TRUE	Up
DNMT1_S155	DNMT1	0.864165	18.1797	8.99665	0.000106607	0.0227235	TRUE	Up
TJP1_S1065	TJP1	-0.808511	19.6805	-8.996	0.00010665	0.0227235	TRUE	Down
CTNND1_S932	CTNND1	-0.886762	20.0551	-8.97498	0.000108064	0.0228491	TRUE	Down
PRKD1_S233	PRKD1	0.97257	17.9416	8.96975	0.000108418	0.0228491	TRUE	Up
MRTFA_S18	MRTFA	1.14986	17.4977	8.95164	0.000109657	0.0229854	TRUE	Up
RBL1_S1058	RBL1	-0.939157	19.2386	-8.93835	0.000110578	0.0230536	TRUE	Down
DIAPH1_S1267	DIAPH1	0.720449	15.4112	8.92969	0.000111182	0.0230558	TRUE	Up
SCRIB_S1327	SCRIB	0.856981	19.6139	8.9077	0.000112734	0.0231441	TRUE	Up
SLC20A1_S303	SLC20A1	1.05268	21.6929	8.90497	0.000112928	0.0231441	TRUE	Up
ZFYVE26_S158	ZFYVE26	1.04666	16.2831	8.88319	0.000114493	0.0231441	TRUE	Up
DOP1B_S707	DOP1B	1.17869	17.7014	8.87292	0.000115239	0.0231441	TRUE	Up
TXLNG_S145	TXLNG	0.863365	15.6202	8.8718	0.000115321	0.0231441	TRUE	Up
FSD1_S347	FSD1	-0.971437	18.1685	-8.86485	0.00011583	0.0231441	TRUE	Down
FSD1_T334	FSD1	-0.971437	18.1685	-8.86485	0.00011583	0.0231441	TRUE	Down
SENP7_S36	SENP7	1.54716	18.5991	8.85733	0.000116383	0.0231441	TRUE	Up
ZC3H11C_S773	ZC3H11C	1.50024	22.0719	8.84319	0.000117433	0.0232337	TRUE	Up
ARID4A_S160	ARID4A	1.37641	16.5227	8.79633	0.000120988	0.0236952	TRUE	Up
ARID4A_S207	ARID4A	1.37641	16.5227	8.79633	0.000120988	0.0236952	TRUE	Up
AFDN_S1527	AFDN	-0.890156	20.5445	-8.77299	0.000122805	0.0238276	TRUE	Down
TMEM131_S1355	TMEM131	0.886913	18.0748	8.76946	0.000123083	0.0238276	TRUE	Up
MEF2D_S135	MEF2D	1.44579	16.2835	8.76408	0.000123507	0.0238276	TRUE	Up
STBD1_S224	STBD1	1.08977	17.3583	8.74938	0.000124675	0.023934	TRUE	Up
ARHGAP35_S602	ARHGAP35	1.26359	15.8472	8.72517	0.000126627	0.0241889	TRUE	Up
DMXL1_S1909	DMXL1	1.10235	17.4277	8.68114	0.000130269	0.0247626	TRUE	Up
SKA3_S275	SKA3	-0.821639	17.8689	-8.64119	0.000133677	0.0250784	TRUE	Down
MPZL1_T235	MPZL1	0.948831	16.9625	8.63996	0.000133785	0.0250784	TRUE	Up
MGA_S2147	MGA	0.752209	18.1406	8.63483	0.00013423	0.0250784	TRUE	Up
MYCBP2_S2721	MYCBP2	1.0056	17.5542	8.62544	0.00013505	0.0250784	TRUE	Up
ILRUN_S237	ILRUN	-1.09483	17.8275	-8.62414	0.000135164	0.0250784	TRUE	Down
FAM83H_S958	FAM83H	-1.25494	15.5349	-8.60427	0.00013692	0.0252833	TRUE	Down
WDR33_S1231	WDR33	1.11138	18.5487	8.5839	0.000138748	0.0254421	TRUE	Up
ATXN1L_S627	ATXN1L	1.68634	17.474	8.56269	0.000140682	0.0254421	TRUE	Up
NEK4_S676	NEK4	0.854527	16.9337	8.55787	0.000141125	0.0254421	TRUE	Up
TNRC6C_S1024	TNRC6C	-0.989032	19.1658	-8.55773	0.000141139	0.0254421	TRUE	Down
OSBPL11_S193	OSBPL11	-0.873814	19.4945	-8.55542	0.000141351	0.0254421	TRUE	Down
TNRC18_S276	TNRC18	-0.670593	19.3303	-8.55147	0.000141717	0.0254421	TRUE	Down
MAP4_S1087	MAP4	-1.18548	22.2576	-8.53164	0.000143568	0.0255524	TRUE	Down
PRR12_S399	PRR12	-0.718579	19.5918	-8.53078	0.000143649	0.0255524	TRUE	Down
APPL1_S416	APPL1	-0.837384	17.8385	-8.49962	0.000146617	0.0259176	TRUE	Down
MYCBP2_S2345	MYCBP2	1.83683	17.3051	8.49525	0.000147039	0.0259176	TRUE	Up
TSC2_S1266	TSC2	0.990141	16.7303	8.47653	0.000148862	0.0260383	TRUE	Up
CHAF1B_S561	CHAF1B	0.927001	14.9658	8.47314	0.000149194	0.0260383	TRUE	Up
PAG1_S183	PAG1	-1.13186	15.6784	-8.46084	0.00015041	0.0260383	TRUE	Down
PAG1_S195	PAG1	-1.13186	15.6784	-8.46084	0.00015041	0.0260383	TRUE	Down
KLF16_S121	KLF16	-0.891796	16.8292	-8.4386	0.000152636	0.0261244	TRUE	Down
RIF1_S1183	RIF1	0.916606	19.8629	8.42804	0.000153707	0.0261244	TRUE	Up
ARFGAP1_S373	ARFGAP1	1.02499	20.1821	8.42212	0.000154311	0.0261244	TRUE	Up
RIF1_S2205	RIF1	-0.737121	17.6928	-8.41965	0.000154563	0.0261244	TRUE	Down
PRKAA2_S409	PRKAA2	-0.84254	20.0504	-8.41511	0.000155029	0.0261244	TRUE	Down
MIER1_S514	MIER1	-1.19941	20.0968	-8.41469	0.000155072	0.0261244	TRUE	Down
PARG_S176	PARG	-0.863272	17.9603	-8.40715	0.00015585	0.0261244	TRUE	Down
GLI3_S878	GLI3	1.74662	18.2143	8.40284	0.000156296	0.0261244	TRUE	Up
RAB3GAP1_S562	RAB3GAP1	1.09917	19.7291	8.37756	0.000158945	0.0264531	TRUE	Up
PARD3B_S722	PARD3B	-0.78411	16.1419	-8.3641	0.000160376	0.0265652	TRUE	Down
MEN1_S506	MEN1	1.17132	19.4258	8.35104	0.00016178	0.0265652	TRUE	Up
SEC63_T563	SEC63	1.46087	21.0607	8.34177	0.000162785	0.0265652	TRUE	Up
STIM1_S590	STIM1	-1.1357	18.4459	-8.32999	0.000164071	0.0265652	TRUE	Down
CLASRP_S220	CLASRP	0.779096	16.9964	8.32687	0.000164414	0.0265652	TRUE	Up
CLASRP_S237	CLASRP	0.779096	16.9964	8.32687	0.000164414	0.0265652	TRUE	Up
CLASRP_S250	CLASRP	0.779096	16.9964	8.32687	0.000164414	0.0265652	TRUE	Up
NUP153_S352	NUP153	0.926473	16.1312	8.28404	0.000169204	0.0272258	TRUE	Up
WASHC2C_S710	WASHC2C	-1.01784	11.084	-8.25673	0.000172343	0.0273898	TRUE	Down
WASHC2C_S724	WASHC2C	-1.01784	11.084	-8.25673	0.000172343	0.0273898	TRUE	Down
WASHC2C_T742	WASHC2C	-1.01784	11.084	-8.25673	0.000172343	0.0273898	TRUE	Down
UPF3B_S423	UPF3B	-0.827911	18.613	-8.24177	0.000174092	0.0275068	TRUE	Down
ZNF106_S464	ZNF106	1.17412	18.628	8.23411	0.000174994	0.0275068	TRUE	Up
PCF11_S194	PCF11	0.994352	17.9685	8.23119	0.00017534	0.0275068	TRUE	Up
NCL_T254	NCL	1.87983	16.2923	8.22633	0.000175917	0.0275068	TRUE	Up
NEDD1_S436	NEDD1	0.823187	19.4415	8.21909	0.00017678	0.0275308	TRUE	Up
CLASP1_S561	CLASP1	-0.713726	15.2414	-8.19424	0.000179781	0.0277751	TRUE	Down
CLASP1_S583	CLASP1	-0.713726	15.2414	-8.19424	0.000179781	0.0277751	TRUE	Down
AP1AR_S186	AP1AR	0.803364	17.6724	8.17224	0.000182488	0.028014	TRUE	Up
AKAP12_S657	AKAP12	-0.642644	18.3067	-8.16995	0.000182772	0.028014	TRUE	Down
BRD2_S63	BRD2	1.1166	20.3763	8.16299	0.00018364	0.0280362	TRUE	Up
TMEM237_S76	TMEM237	1.04564	17.373	8.13737	0.000186875	0.0284182	TRUE	Up
TNKS1BP1_S1042	TNKS1BP1	0.903235	16.8373	8.12008	0.000189094	0.0286434	TRUE	Up
CCDC88A_S1832	CCDC88A	0.971437	19.1935	8.09809	0.000191963	0.0289647	TRUE	Up
DACH1_T596	DACH1	1.10041	16.819	8.08388	0.000193842	0.028973	TRUE	Up
RGCC_S104	RGCC	-0.692918	17.3487	-8.07038	0.000195648	0.028973	TRUE	Down
SCAP_S851	SCAP	-1.10898	18.1069	-8.06803	0.000195964	0.028973	TRUE	Down
RHBDF2_S339	RHBDF2	1.1559	14.8701	8.06388	0.000196524	0.028973	TRUE	Up
RHBDF2_S352	RHBDF2	1.1559	14.8701	8.06388	0.000196524	0.028973	TRUE	Up
RHBDF2_S366	RHBDF2	1.1559	14.8701	8.06388	0.000196524	0.028973	TRUE	Up
TMEM94_S461	TMEM94	-0.846361	17.7602	-8.02658	0.000201641	0.028973	TRUE	Down
TMEM94_S473	TMEM94	-0.846361	17.7602	-8.02658	0.000201641	0.028973	TRUE	Down
GEMIN5_S771	GEMIN5	-1.41661	20.0867	-8.02367	0.000202047	0.028973	TRUE	Down
ZC3H11C_T788	ZC3H11C	2.13799	20.4203	8.02121	0.00020239	0.028973	TRUE	Up
ESCO1_S426	ESCO1	0.901775	17.8434	8.01991	0.000202573	0.028973	TRUE	Up
NPAT_S580	NPAT	1.06403	18.8169	8.01834	0.000202793	0.028973	TRUE	Up
ROCK2_S1144	ROCK2	1.4236	17.8409	8.01662	0.000203033	0.028973	TRUE	Up
E2F7_S664	E2F7	0.843105	18.2368	8.0132	0.000203515	0.028973	TRUE	Up
CDT1_S88	CDT1	1.12978	19.037	8.0049	0.000204686	0.028973	TRUE	Up
PHC2_S661	PHC2	1.18924	18.5365	7.99432	0.000206191	0.028973	TRUE	Up
PHC2_T648	PHC2	1.18924	18.5365	7.99432	0.000206191	0.028973	TRUE	Up
CASP2_S172	CASP2	1.27711	15.9921	7.9917	0.000206565	0.028973	TRUE	Up
TBC1D22B_S144	TBC1D22B	1.22573	17.4888	7.98956	0.000206872	0.028973	TRUE	Up
SPEN_T1578	SPEN	0.854904	14.5768	7.98895	0.000206961	0.028973	TRUE	Up
PCF11_S198	PCF11	0.840245	18.2818	7.97862	0.000208448	0.0290762	TRUE	Up
RANBP2_S1402	RANBP2	-0.869358	15.6804	-7.96075	0.000211053	0.0291772	TRUE	Down
BBX_S195	BBX	-1.34686	17.1927	-7.95149	0.000212416	0.0291772	TRUE	Down
BBX_S211	BBX	-1.34686	17.1927	-7.95149	0.000212416	0.0291772	TRUE	Down
GIT2_S441	GIT2	-0.889019	15.0354	-7.94799	0.000212933	0.0291772	TRUE	Down
GIT2_S455	GIT2	-0.889019	15.0354	-7.94799	0.000212933	0.0291772	TRUE	Down
HSP90B1_S342	HSP90B1	-0.926551	17.0299	-7.93398	0.000215022	0.029228	TRUE	Down
MARK2_T492	MARK2	-1.24093	17.5951	-7.9331	0.000215156	0.029228	TRUE	Down
GPAT3_S81	GPAT3	1.10282	18.0947	7.93037	0.000215566	0.029228	TRUE	Up
NOS1AP_S397	NOS1AP	-0.611144	18.4639	-7.91855	0.000217352	0.0292549	TRUE	Down
DIAPH1_S1279	DIAPH1	0.64873	15.9902	7.91498	0.000217894	0.0292549	TRUE	Up
MRTFB_S78	MRTFB	1.52659	18.2216	7.90849	0.000218885	0.0292549	TRUE	Up
PLEKHA5_S834	PLEKHA5	-0.6845	20.0762	-7.90681	0.000219142	0.0292549	TRUE	Down
NCOA3_S1343	NCOA3	-1.38057	18.2504	-7.90424	0.000219536	0.0292549	TRUE	Down
ZDHHC5_S323	ZDHHC5	-0.889742	19.246	-7.8711	0.000224695	0.0296503	TRUE	Down
CABLES2_S157	CABLES2	-0.776711	14.8961	-7.8705	0.00022479	0.0296503	TRUE	Down
ARID2_S1325	ARID2	0.767801	19.3734	7.86908	0.000225013	0.0296503	TRUE	Up
EEPD1_S51	EEPD1	1.16274	17.8392	7.86561	0.000225562	0.0296503	TRUE	Up
PARN_S571	PARN	0.759539	19.9617	7.84296	0.000229184	0.029982	TRUE	Up
NFATC4_S229	NFATC4	1.14689	11.9988	7.84019	0.000229632	0.029982	TRUE	Up
COBL_S260	COBL	1.40969	18.9885	7.83273	0.000230842	0.030039	TRUE	Up
STRADA_S58	STRADA	-1.00455	17.818	-7.82789	0.000231632	0.0300408	TRUE	Down
LUZP1_S1038	LUZP1	-0.653777	16.7346	-7.82188	0.000232616	0.03006	TRUE	Down
FKBP3_S125	FKBP3	-0.845771	18.65	-7.81399	0.000233915	0.03006	TRUE	Down
NAV1_S229	NAV1	-0.796054	18.4754	-7.81284	0.000234105	0.03006	TRUE	Down
ZC3H11A_S303	ZC3H11A	1.90897	21.3918	7.8076	0.000234975	0.0300721	TRUE	Up
ZFP91_S108	ZFP91	0.751055	17.5178	7.80238	0.000235843	0.0300839	TRUE	Up
SYNRG_S932	SYNRG	-0.70425	16.2979	-7.79635	0.000236851	0.030086	TRUE	Down
CLINT1_S471	CLINT1	1.104	16.4297	7.78624	0.000238554	0.030086	TRUE	Up
ROCK2_S1160	ROCK2	1.25373	18.8199	7.78005	0.000239602	0.030086	TRUE	Up
NUP153_S647	NUP153	1.13515	20.0284	7.77727	0.000240074	0.030086	TRUE	Up
PRPF40A_S50	PRPF40A	0.774634	15.9197	7.77341	0.000240733	0.030086	TRUE	Up
ATRX_S980	ATRX	0.765231	16.9483	7.77025	0.000241273	0.030086	TRUE	Up
MPHOSPH8_S429	MPHOSPH8	0.642537	18.1337	7.76701	0.000241828	0.030086	TRUE	Up
DTNA_S688	DTNA	0.711955	16.9473	7.76278	0.000242557	0.030086	TRUE	Up
PHC2_T636	PHC2	1.1211	18.6325	7.75854	0.000243289	0.030086	TRUE	Up
MBD3_S52	MBD3	-0.654053	19.5931	-7.75664	0.000243617	0.030086	TRUE	Down
PHF2_S943	PHF2	0.891593	17.4201	7.75043	0.000244696	0.030109	TRUE	Up
HJURP_S500	HJURP	0.877754	18.3963	7.74664	0.000245356	0.030109	TRUE	Up
PI4KB_S281	PI4KB	-0.693871	20.0833	-7.73267	0.00024781	0.0303141	TRUE	Down
HECTD1_S1397	HECTD1	1.24304	18.3772	7.71442	0.000251055	0.0306146	TRUE	Up
SETD5_S604	SETD5	1.2163	18.5087	7.7092	0.000251995	0.0306328	TRUE	Up
PLEKHO1_S299	PLEKHO1	-0.671919	17.6	-7.70434	0.000252872	0.0306366	TRUE	Down
BASP1_T48	BASP1	-0.746854	17.7722	-7.69975	0.000253701	0.0306366	TRUE	Down
AKAP12_S544	AKAP12	-0.623366	19.5609	-7.69593	0.000254396	0.0306366	TRUE	Down
PUM1_S722	PUM1	0.881156	22.6729	7.68765	0.000255908	0.0307233	TRUE	Up
OTUD5_S457	OTUD5	1.07483	18.0415	7.67542	0.000258161	0.0308245	TRUE	Up
PDE3B_S455	PDE3B	0.9333	18.7787	7.67445	0.000258341	0.0308245	TRUE	Up
PRKD1_S219	PRKD1	0.887702	18.4099	7.66006	0.000261023	0.0310489	TRUE	Up
TTC14_S664	TTC14	-0.735317	15.81	-7.65145	0.000262644	0.0311462	TRUE	Down
ARHGAP31_S1192	ARHGAP31	0.694774	16.4763	7.62151	0.000268368	0.0315401	TRUE	Up
STX17_T300	STX17	-0.848376	18.0302	-7.62083	0.0002685	0.0315401	TRUE	Down
IGF2R_S2360	IGF2R	0.917356	19.3146	7.61971	0.000268717	0.0315401	TRUE	Up
COBL_S247	COBL	1.12486	19.4916	7.61259	0.000270101	0.0315401	TRUE	Up
SENP5_S477	SENP5	0.682178	17.7175	7.60935	0.000270735	0.0315401	TRUE	Up
MTOR_S2477	MTOR	-1.2042	17.3104	-7.60878	0.000270846	0.0315401	TRUE	Down
BCOR_S610	BCOR	-0.714988	19.0365	-7.5969	0.000273182	0.0316579	TRUE	Down
FLNA_S2166	FLNA	0.779872	21.9152	7.59534	0.00027349	0.0316579	TRUE	Up
CD2AP_S470	CD2AP	-0.939495	19.3093	-7.59103	0.000274344	0.0316622	TRUE	Down
ZNF318_S1909	ZNF318	-0.668194	19.6055	-7.58622	0.000275302	0.0316785	TRUE	Down
PASK_S129	PASK	1.6722	13.8663	7.5766	0.000277227	0.0317517	TRUE	Up
MYBL2_T423	MYBL2	-0.787889	16.3204	-7.57487	0.000277576	0.0317517	TRUE	Down
RPRD2_S812	RPRD2	-0.609505	21.2613	-7.56031	0.000280524	0.0319444	TRUE	Down
SRRM2_S1700	SRRM2	-1.26681	17.4912	-7.55653	0.000281294	0.0319444	TRUE	Down
WDHD1_S388	WDHD1	0.737378	18.1208	7.55439	0.000281732	0.0319444	TRUE	Up
PATL1_T211	PATL1	-0.897295	18.7064	-7.54589	0.000283479	0.031963	TRUE	Down
GPSM2_S509	GPSM2	1.42735	14.484	7.54557	0.000283544	0.031963	TRUE	Up
SH2D3A_S171	SH2D3A	0.764704	15.2382	7.52623	0.000287566	0.0320099	TRUE	Up
ENSA_S121	ENSA	1.45739	19.3216	7.52544	0.000287733	0.0320099	TRUE	Up
AHNAK_S5776	AHNAK	-0.602828	19.9486	-7.52503	0.000287819	0.0320099	TRUE	Down
NAB2_S229	NAB2	0.889198	17.1664	7.5247	0.000287888	0.0320099	TRUE	Up
RIF1_S1626	RIF1	0.808684	16.9392	7.52093	0.000288679	0.0320099	TRUE	Up
SIK3_S639	SIK3	1.18347	16.7113	7.51983	0.000288913	0.0320099	TRUE	Up
ANKS1A_S683	ANKS1A	-0.94276	15.7035	-7.50658	0.00029172	0.0322236	TRUE	Down
ANO8_S688	ANO8	0.671097	15.4918	7.49894	0.000293353	0.0322236	TRUE	Up
NCOA5_S132	NCOA5	0.7227	17.6664	7.4919	0.000294868	0.0322236	TRUE	Up
PAK2_S72	PAK2	1.34986	15.3218	7.48775	0.000295765	0.0322236	TRUE	Up
ELF2_S435	ELF2	0.688393	14.7344	7.48596	0.000296154	0.0322236	TRUE	Up
ZC3H13_S264	ZC3H13	0.853428	18.8239	7.48573	0.000296202	0.0322236	TRUE	Up
GEMIN5_S781	GEMIN5	-1.05132	19.5076	-7.48363	0.000296658	0.0322236	TRUE	Down
ZMYM4_S908	ZMYM4	0.81591	16.4957	7.47596	0.00029833	0.0323147	TRUE	Up
KIF18B_S676	KIF18B	1.42869	19.3114	7.46641	0.000300428	0.0324042	TRUE	Up
MEF2A_T148	MEF2A	0.643997	18.6504	7.44527	0.000305132	0.0324042	TRUE	Up
SCRIB_S1245	SCRIB	0.929427	19.0364	7.43996	0.000306325	0.0324042	TRUE	Up
RAPGEF1_S265	RAPGEF1	-0.959509	15.0303	-7.43989	0.000306341	0.0324042	TRUE	Down
PPP1R12A_S521	PPP1R12A	0.892294	20.3271	7.43142	0.000308257	0.0324042	TRUE	Up
ZDHHC5_S334	ZDHHC5	-0.966364	20.5631	-7.43114	0.000308321	0.0324042	TRUE	Down
ATF7_S130	ATF7	0.699214	18.1494	7.42652	0.000309374	0.0324042	TRUE	Up
ATF7_T145	ATF7	0.699214	18.1494	7.42652	0.000309374	0.0324042	TRUE	Up
SHROOM2_S1196	SHROOM2	-0.65437	16.8059	-7.42176	0.000310462	0.0324042	TRUE	Down
SHROOM2_S1209	SHROOM2	-0.65437	16.8059	-7.42176	0.000310462	0.0324042	TRUE	Down
PCLO_S920	PCLO	0.742691	17.0075	7.42155	0.000310508	0.0324042	TRUE	Up
C19orf47_S350	C19orf47	-0.90539	19.0168	-7.42124	0.000310579	0.0324042	TRUE	Down
C19orf47_S362	C19orf47	-0.90539	19.0168	-7.42124	0.000310579	0.0324042	TRUE	Down
PRCC_S264	PRCC	0.661733	15.9951	7.41582	0.000311824	0.0324042	TRUE	Up
PRCC_T250	PRCC	0.661733	15.9951	7.41582	0.000311824	0.0324042	TRUE	Up
BCOR_S597	BCOR	-0.660338	19.2832	-7.41277	0.000312527	0.0324042	TRUE	Down
SETD1A_S234	SETD1A	1.9604	15.394	7.40048	0.000315378	0.0326127	TRUE	Up
RANBP2_S1522	RANBP2	2.04176	20.3856	7.39542	0.000316561	0.0326478	TRUE	Up
ZMYM3_S1078	ZMYM3	0.992073	17.0168	7.38814	0.000318269	0.0326983	TRUE	Up
TOM1L2_S449	TOM1L2	0.734093	16.0393	7.3817	0.000319791	0.0326983	TRUE	Up
DACH1_T743	DACH1	0.617643	17.3147	7.37828	0.000320603	0.0326983	TRUE	Up
DENND2B_S117	DENND2B	-0.633004	18.5233	-7.37391	0.000321644	0.0326983	TRUE	Down
CLASP1_S662	CLASP1	-0.958495	17.2769	-7.37287	0.000321891	0.0326983	TRUE	Down
RACGAP1_T593	RACGAP1	-0.632305	19.33	-7.37155	0.000322207	0.0326983	TRUE	Down
SRRM2_S1166	SRRM2	1.13027	15.734	7.36843	0.000322952	0.0326983	TRUE	Up
TGIF2_S169	TGIF2	0.811883	17.2916	7.36226	0.000324436	0.032763	TRUE	Up
WDR44_S110	WDR44	-0.615781	18.7309	-7.35229	0.000326848	0.0329208	TRUE	Down
UNC5B_S477	UNC5B	-0.999866	17.5611	-7.34355	0.00032898	0.0330497	TRUE	Down
CSPP1_S996	CSPP1	-0.700653	19.1259	-7.33495	0.000331091	0.0331205	TRUE	Down
POGZ_S266	POGZ	0.673856	16.3765	7.33373	0.000331393	0.0331205	TRUE	Up
OFD1_S844	OFD1	-1.05841	17.2216	-7.3098	0.000337361	0.0335365	TRUE	Down
OFD1_S856	OFD1	-1.05841	17.2216	-7.3098	0.000337361	0.0335365	TRUE	Down
RAB11FIP1_S448	RAB11FIP1	1.23993	23.1245	7.30411	0.000338798	0.0335365	TRUE	Up
PHF20L1_S446	PHF20L1	0.681774	19.1517	7.30325	0.000339015	0.0335365	TRUE	Up
POGZ_S297	POGZ	0.737957	15.977	7.29274	0.000341691	0.0336297	TRUE	Up
POGZ_T264	POGZ	0.737957	15.977	7.29274	0.000341691	0.0336297	TRUE	Up
MICAL3_S1021	MICAL3	-0.787381	16.7689	-7.28091	0.000344732	0.0337942	TRUE	Down
BRWD1_S714	BRWD1	-1.56512	13.5271	-7.27742	0.000345633	0.0337942	TRUE	Down
FAM76B_S253	FAM76B	0.766488	19.2671	7.2761	0.000345977	0.0337942	TRUE	Up
DIDO1_T1678	DIDO1	1.27582	14.3536	7.25611	0.000351206	0.0342188	TRUE	Up
OFD1_S845	OFD1	-0.579525	18.3708	-7.24147	0.000355093	0.0345108	FALSE	NS
SAFB2_S801	SAFB2	1.32156	18.3879	7.2168	0.000361758	0.0349486	TRUE	Up
RPS6KB1_S487	RPS6KB1	-1.27824	15.279	-7.2148	0.000362305	0.0349486	TRUE	Down
LATS2_S1042	LATS2	0.695863	14.9484	7.21305	0.000362784	0.0349486	TRUE	Up
PRRC2B_T762	PRRC2B	0.831419	16.0105	7.21152	0.000363203	0.0349486	TRUE	Up
NAB1_S409	NAB1	0.722255	17.0848	7.19795	0.000366949	0.0352076	TRUE	Up
RCC2_S78	RCC2	-0.716288	17.246	-7.19521	0.00036771	0.0352076	TRUE	Down
WDR44_T171	WDR44	-0.760098	21.1806	-7.17536	0.00037328	0.0356529	TRUE	Down
JMY_S902	JMY	1.21377	16.9816	7.1508	0.000380306	0.0362347	TRUE	Up
ASAP1_S922	ASAP1	-1.03226	18.2062	-7.14119	0.000383098	0.0364112	TRUE	Down
STX17_S302	STX17	-0.668599	18.4885	-7.12854	0.000386809	0.0365595	TRUE	Down
AMOTL1_T821	AMOTL1	-0.85631	17.8313	-7.12555	0.00038769	0.0365595	TRUE	Down
SPICE1_S823	SPICE1	1.40331	14.3679	7.12344	0.000388314	0.0365595	TRUE	Up
NIPBL_S379	NIPBL	1.10442	20.8961	7.12305	0.00038843	0.0365595	TRUE	Up
SYAP1_S328	SYAP1	-0.722836	19.3626	-7.11397	0.000391131	0.0367246	TRUE	Down
C2orf49_T209	C2orf49	-0.721493	15.1267	-7.1075	0.000393071	0.0368176	TRUE	Down
CDT1_S72	CDT1	-0.560401	18.447	-7.09589	0.000396575	0.0368969	FALSE	NS
CDT1_T59	CDT1	-0.560401	18.447	-7.09589	0.000396575	0.0368969	FALSE	NS
NF1_S2548	NF1	0.861038	18.991	7.09525	0.000396772	0.0368969	TRUE	Up
SETD1A_S1181	SETD1A	-0.672061	16.7028	-7.08316	0.000400462	0.0369808	TRUE	Down
NCAPD3_S544	NCAPD3	0.988343	16.72	7.08285	0.000400556	0.0369808	TRUE	Up
COIL_T318	COIL	-0.630368	19.5135	-7.081	0.000401125	0.0369808	TRUE	Down
RAD9A_S339	RAD9A	-0.685549	16.7102	-7.07982	0.000401489	0.0369808	TRUE	Down
HSP90B1_S355	HSP90B1	-0.972621	21.3585	-7.06912	0.000404799	0.0371973	TRUE	Down
MKNK1_S52	MKNK1	0.89861	17.9782	7.05131	0.000410374	0.0376206	TRUE	Up
MYCBP2_S3438	MYCBP2	0.698641	19.0993	7.0424	0.0004132	0.0377359	TRUE	Up
CALU_T77	CALU	-0.690488	18.1857	-7.04121	0.000413579	0.0377359	TRUE	Down
SCRIB_S1335	SCRIB	0.693027	19.6256	7.02347	0.000419274	0.0381042	TRUE	Up
LARP6_S70	LARP6	-0.875639	16.1556	-7.02252	0.000419581	0.0381042	TRUE	Down
C2orf49_S239	C2orf49	0.617184	20.0918	7.01665	0.000421486	0.0381465	TRUE	Up
ATP1A3_Y57	ATP1A3	-1.05679	18.725	-7.01163	0.000423125	0.0381465	TRUE	Down
CDCA3_S108	CDCA3	-0.628515	18.1617	-7.00914	0.00042394	0.0381465	TRUE	Down
PCNX1_S144	PCNX1	0.871272	16.2719	7.00901	0.000423981	0.0381465	TRUE	Up
SCAF1_T348	SCAF1	-0.810022	15.9263	-7.00393	0.00042565	0.038208	TRUE	Down
PARD3_S864	PARD3	-0.714	19.6925	-6.99576	0.000428351	0.0383518	TRUE	Down
GTF2I_S129	GTF2I	1.3261	19.51	6.99282	0.000429327	0.0383518	TRUE	Up
PAF1_S138	PAF1	0.633341	14.9687	6.98604	0.000431586	0.0383518	TRUE	Up
SMARCC2_T349	SMARCC2	-0.73206	20.3822	-6.98578	0.000431673	0.0383518	TRUE	Down
IQSEC2_S441	IQSEC2	-0.692868	15.568	-6.98123	0.000433201	0.0383518	TRUE	Down
HECTD4_T1089	HECTD4	1.11899	17.8718	6.97842	0.000434145	0.0383518	TRUE	Up
CAMK2D_S343	CAMK2D	-0.913569	18.8058	-6.97833	0.000434175	0.0383518	TRUE	Down
CABIN1_S1468	CABIN1	0.788206	19.3687	6.97379	0.000435708	0.0383612	TRUE	Up
CLSPN_S854	CLSPN	0.919482	15.8255	6.96924	0.000437249	0.0383612	TRUE	Up
CLSPN_S881	CLSPN	0.919482	15.8255	6.96924	0.000437249	0.0383612	TRUE	Up
RFX7_S370	RFX7	-0.656346	17.4963	-6.96254	0.000439531	0.0384743	TRUE	Down
HEATR6_S660	HEATR6	-0.603554	21.1815	-6.95561	0.000441905	0.0384909	TRUE	Down
RTKN_S120	RTKN	1.06747	17.0452	6.95457	0.000442264	0.0384909	TRUE	Up
CLEC16A_S877	CLEC16A	0.97089	17.5076	6.94739	0.000444742	0.0384909	TRUE	Up
ATXN2L_S353	ATXN2L	-0.697075	20.2524	-6.94575	0.00044531	0.0384909	TRUE	Down
SRRM2_S2546	SRRM2	0.636658	16.1603	6.94469	0.000445676	0.0384909	TRUE	Up
SRRM2_S2562	SRRM2	0.636658	16.1603	6.94469	0.000445676	0.0384909	TRUE	Up
RBL1_S1069	RBL1	-0.694222	17.2007	-6.93769	0.000448112	0.0386153	TRUE	Down
TRAPPC12_S196	TRAPPC12	1.11063	20.6289	6.93384	0.000449462	0.0386457	TRUE	Up
TAB3_S398	TAB3	0.56937	19.8929	6.92805	0.000451496	0.0386492	FALSE	NS
TAB3_S411	TAB3	0.56937	19.8929	6.92805	0.000451496	0.0386492	FALSE	NS
PHF2_S1070	PHF2	1.71518	16.9291	6.91706	0.000455387	0.0388964	TRUE	Up
GTF3C1_S1881	GTF3C1	-0.953496	16.9426	-6.91398	0.000456484	0.0389044	TRUE	Down
MAP1S_S665	MAP1S	-0.757351	17.322	-6.91116	0.00045749	0.0389047	TRUE	Down
UTP14A_S460	UTP14A	0.773173	17.7933	6.89835	0.000462099	0.0390656	TRUE	Up
ZNF280C_S92	ZNF280C	0.592321	19.9831	6.89513	0.000463267	0.0390656	TRUE	Up
GIGYF2_S289	GIGYF2	-0.798953	14.1223	-6.89134	0.000464645	0.0390656	TRUE	Down
RBL1_T353	RBL1	-0.642781	17.7187	-6.8892	0.000465425	0.0390656	TRUE	Down
CKAP5_S1886	CKAP5	1.95135	17.2005	6.88693	0.000466251	0.0390656	TRUE	Up
EPB41_S138	EPB41	-1.07205	14.48	-6.88328	0.00046759	0.0390656	TRUE	Down
ATF7_T76	ATF7	0.700087	18.142	6.8818	0.000468134	0.0390656	TRUE	Up
ERC1_S47	ERC1	-0.876194	17.7724	-6.8811	0.00046839	0.0390656	TRUE	Down
TOMM20_S44	TOMM20	0.562748	15.4642	6.87978	0.000468877	0.0390656	FALSE	NS
DYNC1LI1_S421	DYNC1LI1	-0.736	17.7812	-6.8782	0.000469457	0.0390656	TRUE	Down
NUP50_T235	NUP50	0.909126	15.3263	6.87156	0.000471912	0.0391859	TRUE	Up
PPFIA3_S31	PPFIA3	0.633406	17.6123	6.86397	0.000474734	0.0393171	TRUE	Up
ZNF592_S92	ZNF592	1.17288	19.8696	6.86186	0.00047552	0.0393171	TRUE	Up
NIBAN1_S616	NIBAN1	0.776868	16.8517	6.84769	0.000480854	0.0395296	TRUE	Up
TMEM94_S824	TMEM94	-0.65965	16.561	-6.84692	0.000481148	0.0395296	TRUE	Down
TMEM94_S836	TMEM94	-0.65965	16.561	-6.84692	0.000481148	0.0395296	TRUE	Down
TBC1D9B_S472	TBC1D9B	1.07556	15.3791	6.84214	0.000482964	0.0395949	TRUE	Up
GTF3C1_S780	GTF3C1	0.85057	15.5334	6.83793	0.000484569	0.0396226	TRUE	Up
GYS1_S752	GYS1	0.650348	14.6603	6.8359	0.000485346	0.0396226	TRUE	Up
EIF4EBP1_T75	EIF4EBP1	0.595959	13.5844	6.82695	0.000488783	0.0397719	TRUE	Up
MAPT_S687	MAPT	-1.21584	17.5177	-6.81966	0.000491607	0.0397719	TRUE	Down
MKNK1_T50	MKNK1	0.729454	17.1482	6.81905	0.000491845	0.0397719	TRUE	Up
CLK2_S508	CLK2	0.885822	14.8594	6.81391	0.000493848	0.0397719	TRUE	Up
AFAP1_S723	AFAP1	-0.740735	16.7564	-6.81156	0.000494766	0.0397719	TRUE	Down
BCL11A_S655	BCL11A	1.06703	12.8747	6.81126	0.000494884	0.0397719	TRUE	Up
BCL11A_S668	BCL11A	1.06703	12.8747	6.81126	0.000494884	0.0397719	TRUE	Up
RAB11FIP1_S447	RAB11FIP1	1.11017	20.3178	6.80963	0.000495521	0.0397719	TRUE	Up
ELF2_S437	ELF2	0.782992	18.2197	6.80738	0.000496405	0.0397719	TRUE	Up
TACC2_S2084	TACC2	1.1255	17.5537	6.80062	0.000499068	0.0398745	TRUE	Up
WDR59_S616	WDR59	-0.72031	18.6635	-6.79892	0.000499742	0.0398745	TRUE	Down
ARHGDIA_S46	ARHGDIA	-1.12145	14.9112	-6.79063	0.000503035	0.0400243	TRUE	Down
MTA1_T576	MTA1	-0.636785	18.3064	-6.78791	0.000504122	0.0400243	TRUE	Down
TRAK1_S733	TRAK1	1.10604	16.6069	6.78642	0.000504717	0.0400243	TRUE	Up
ZNF318_S2164	ZNF318	1.36552	13.8733	6.77473	0.000509425	0.0401935	TRUE	Up
GTF3C1_S769	GTF3C1	0.66664	16.8923	6.76825	0.000512053	0.0401935	TRUE	Up
INTS12_S405	INTS12	0.637791	17.5234	6.76785	0.000512217	0.0401935	TRUE	Up
SCRIB_S1349	SCRIB	0.659518	19.9848	6.76465	0.000513524	0.0401935	TRUE	Up
EIF4EBP2_T94	EIF4EBP2	-1.04763	19.7579	-6.76453	0.000513572	0.0401935	TRUE	Down
ASH1L_S1675	ASH1L	0.786041	17.9728	6.76305	0.000514175	0.0401935	TRUE	Up
PHF2_T945	PHF2	1.1108	17.8793	6.7607	0.000515141	0.0401935	TRUE	Up
CDT1_S403	CDT1	-0.723594	16.0168	-6.76069	0.000515142	0.0401935	TRUE	Down
NFKB1_S963	NFKB1	0.846245	17.9013	6.75097	0.000519146	0.0404246	TRUE	Up
MPHOSPH8_S415	MPHOSPH8	0.534401	18.418	6.7402	0.00052362	0.0406913	FALSE	NS
XRCC1_S268	XRCC1	-0.74651	19.4804	-6.73722	0.000524868	0.0407066	TRUE	Down
RAB11FIP5_S216	RAB11FIP5	-0.648635	19.8002	-6.7296	0.000528071	0.0408733	TRUE	Down
BSDC1_S405	BSDC1	-0.580899	17.2707	-6.72183	0.000531359	0.0408749	FALSE	NS
C15orf39_S468	C15orf39	0.818749	16.187	6.71885	0.000532627	0.0408749	TRUE	Up
PHF2_S926	PHF2	1.11055	18.5103	6.71223	0.000535454	0.0408749	TRUE	Up
LDB1_S403	LDB1	-0.662793	16.0481	-6.71192	0.00053559	0.0408749	TRUE	Down
PEAK1_T825	PEAK1	-0.852867	17.958	-6.70963	0.000536572	0.0408749	TRUE	Down
C2orf49_S224	C2orf49	0.585885	20.1371	6.70876	0.000536944	0.0408749	TRUE	Up
UBR4_S374	UBR4	0.77051	17.5316	6.70853	0.000537044	0.0408749	TRUE	Up
TMPO_S399	TMPO	0.616441	16.2342	6.70794	0.0005373	0.0408749	TRUE	Up
TBC1D9B_S437	TBC1D9B	0.867307	16.7105	6.70171	0.000539988	0.0408749	TRUE	Up
ICE1_S529	ICE1	-0.689919	17.5767	-6.69895	0.000541182	0.0408749	TRUE	Down
MRTFB_S584	MRTFB	0.649396	16.6639	6.69804	0.000541577	0.0408749	TRUE	Up
ITPRID2_S137	ITPRID2	-0.703938	17.8662	-6.69754	0.000541794	0.0408749	TRUE	Down
ITPRID2_T116	ITPRID2	-0.703938	17.8662	-6.69754	0.000541794	0.0408749	TRUE	Down
TAF9_S162	TAF9	1.54176	14.6992	6.69261	0.000543943	0.0409573	TRUE	Up
HID1_S684	HID1	0.766544	16.3424	6.67995	0.000549498	0.0411356	TRUE	Up
NDC1_S530	NDC1	0.967206	13.2895	6.67743	0.000550613	0.0411356	TRUE	Up
JPT1_S117	JPT1	-0.877001	17.5323	-6.67677	0.000550902	0.0411356	TRUE	Down
CDK16_T137	CDK16	1.20613	16.8919	6.67543	0.000551497	0.0411356	TRUE	Up
BCLAF1_S593	BCLAF1	0.682369	15.6994	6.67332	0.000552431	0.0411356	TRUE	Up
NAV1_S466	NAV1	1.09752	16.418	6.67278	0.000552675	0.0411356	TRUE	Up
YTHDC2_S1227	YTHDC2	1.25059	19.332	6.66753	0.000555013	0.0411487	TRUE	Up
BEND3_S78	BEND3	0.791593	15.9914	6.66672	0.000555373	0.0411487	TRUE	Up
RBMXL1_S328	RBMXL1	0.889845	17.9092	6.66478	0.000556243	0.0411487	TRUE	Up
BCLAF3_S206	BCLAF3	0.768601	16.9581	6.66238	0.000557318	0.0411487	TRUE	Up
RECQL5_S827	RECQL5	-0.644592	19.6395	-6.66051	0.000558157	0.0411487	TRUE	Down
SRSF9_Y204	SRSF9	0.810633	23.2468	6.65419	0.000561007	0.0412249	TRUE	Up
CASKIN1_S1001	CASKIN1	1.79442	16.2594	6.6535	0.000561316	0.0412249	TRUE	Up
CUX1_S1468	CUX1	1.37174	17.4716	6.64608	0.000564688	0.0413941	TRUE	Up
AHCTF1_S2240	AHCTF1	-0.79769	14.7788	-6.64137	0.000566838	0.0414733	TRUE	Down
EIF5B_S152	EIF5B	-0.590754	20.6121	-6.61945	0.000576969	0.0420721	TRUE	Down
PHIP_S1329	PHIP	1.53651	19.5211	6.61897	0.000577192	0.0420721	TRUE	Up
ZNF687_T401	ZNF687	1.02527	15.5924	6.6126	0.000580178	0.0421486	TRUE	Up
ARHGAP11A_S801	ARHGAP11A	-0.6608	19.0305	-6.61186	0.000580522	0.0421486	TRUE	Down
PCM1_S131	PCM1	0.65049	21.0288	6.60978	0.000581503	0.0421486	TRUE	Up
CDR2L_S344	CDR2L	0.692628	16.7614	6.60709	0.000582772	0.0421618	TRUE	Up
MAP1S_S654	MAP1S	-0.929487	16.0876	-6.59946	0.000586389	0.0423445	TRUE	Down
RPRD2_T737	RPRD2	-0.601698	20.1336	-6.59258	0.000589674	0.0425026	TRUE	Down
ZC3HC1_S366	ZC3HC1	1.06796	20.8877	6.58573	0.000592962	0.0426602	TRUE	Up
SLC23A2_S93	SLC23A2	0.799078	16.6965	6.58122	0.000595141	0.0426888	TRUE	Up
LYSMD1_S59	LYSMD1	-0.71297	18.6623	-6.58035	0.00059556	0.0426888	TRUE	Down
PPP1R12B_S434	PPP1R12B	1.34156	17.0373	6.57636	0.000597495	0.0427366	TRUE	Up
NFATC2IP_S210	NFATC2IP	-0.73555	17.8644	-6.57444	0.000598432	0.0427366	TRUE	Down
PDS5A_T1222	PDS5A	-0.606841	19.8468	-6.56098	0.000605027	0.0429859	TRUE	Down
ARFGEF2_S1545	ARFGEF2	-0.816266	18.5745	-6.55883	0.000606084	0.0429859	TRUE	Down
ARFGEF2_S1557	ARFGEF2	-0.816266	18.5745	-6.55883	0.000606084	0.0429859	TRUE	Down
USP36_S44	USP36	1.12376	16.6791	6.55828	0.000606357	0.0429859	TRUE	Up
STAU2_S519	STAU2	0.529983	17.1795	6.54931	0.000610813	0.0432228	FALSE	NS
ASF1A_S183	ASF1A	0.672495	20.7727	6.53794	0.00061651	0.0434818	TRUE	Up
RAB11FIP5_S559	RAB11FIP5	1.12318	15.7014	6.53712	0.000616923	0.0434818	TRUE	Up
MAP1A_S1184	MAP1A	0.596301	17.6177	6.53417	0.000618413	0.0434818	TRUE	Up
NOPCHAP1_S195	NOPCHAP1	-0.614787	20.8368	-6.53309	0.000618958	0.0434818	TRUE	Down
PCM1_S1296	PCM1	1.09187	18.536	6.52809	0.000621497	0.0435812	TRUE	Up
APC_S2809	APC	0.81986	20.1443	6.51891	0.000626185	0.0438307	TRUE	Up
LIMA1_S243	LIMA1	-0.645902	18.1751	-6.51306	0.000629192	0.0439618	TRUE	Down
NFATC3_S356	NFATC3	0.82275	16.345	6.50367	0.000634058	0.0442221	TRUE	Up
AGFG1_S194	AGFG1	-0.554279	19.8878	-6.49661	0.000637738	0.044399	FALSE	NS
ATF7_T63	ATF7	0.556003	18.6922	6.49277	0.000639757	0.0444597	FALSE	NS
BCL7B_S110	BCL7B	0.748125	18.3701	6.48459	0.000644073	0.0446795	TRUE	Up
C2orf49_T221	C2orf49	-0.562068	19.5817	-6.48109	0.000645928	0.0447282	FALSE	NS
AHNAK_S5866	AHNAK	-0.553334	16.658	-6.47388	0.000649776	0.0448953	FALSE	NS
AMOT_S228	AMOT	-0.658894	18.2589	-6.47223	0.000650656	0.0448953	TRUE	Down
DUSP16_S476	DUSP16	0.615982	16.1214	6.46851	0.000652657	0.0449533	TRUE	Up
HECTD1_S1583	HECTD1	-0.810615	17.5074	-6.46054	0.00065696	0.0450697	TRUE	Down
MPZL1_S233	MPZL1	0.944716	19.5282	6.46002	0.000657241	0.0450697	TRUE	Up
FAM219A_S83	FAM219A	-0.623156	15.3076	-6.45893	0.000657834	0.0450697	TRUE	Down
NUP153_S363	NUP153	0.895952	17.6093	6.45263	0.000661259	0.0452245	TRUE	Up
ELOA_S389	ELOA	-0.559914	17.2543	-6.44971	0.000662858	0.045254	FALSE	NS
NACA_T2053	NACA	-0.858579	18.5756	-6.44113	0.000667575	0.045496	TRUE	Down
FAM120A_S1045	FAM120A	-0.611517	18.0038	-6.43871	0.000668911	0.0455071	TRUE	Down
GAB1_S416	GAB1	-0.862583	15.2372	-6.43272	0.000672236	0.0456532	TRUE	Down
ZMYM3_S1068	ZMYM3	0.68492	15.3278	6.42923	0.00067418	0.0457052	TRUE	Up
ITPRID2_S332	ITPRID2	0.594099	17.5945	6.42527	0.000676394	0.0457752	TRUE	Up
TANK_S141	TANK	-0.890343	14.9357	-6.42153	0.000678494	0.0458373	TRUE	Down
IRS4_S945	IRS4	1.21961	17.2339	6.41709	0.000680994	0.0459263	TRUE	Up
ZNF687_S292	ZNF687	0.751646	17.4955	6.41216	0.000683786	0.0460344	TRUE	Up
CRYBG3_S157	CRYBG3	-0.80739	18.0329	-6.39431	0.000694001	0.0463861	TRUE	Down
ZC3H11C_T776	ZC3H11C	1.07251	18.2887	6.39309	0.000694706	0.0463861	TRUE	Up
WDFY3_S3352	WDFY3	-0.61442	20.405	-6.39283	0.000694856	0.0463861	TRUE	Down
ELK4_S205	ELK4	0.53087	17.8771	6.39216	0.000695245	0.0463861	FALSE	NS
C17orf75_S50	C17orf75	-1.14739	14.7519	-6.38796	0.000697676	0.0463861	TRUE	Down
PACS2_S380	PACS2	-0.53374	17.4698	-6.3849	0.000699456	0.0463861	FALSE	NS
MATR3_S219	MATR3	0.718368	16.9293	6.38484	0.000699489	0.0463861	TRUE	Up
CRYBG3_S23	CRYBG3	0.517557	16.4928	6.38427	0.000699823	0.0463861	FALSE	NS
PTPN1_S62	PTPN1	-0.982096	17.5532	-6.38275	0.000700708	0.0463861	TRUE	Down
KDM4A_S519	KDM4A	-0.636116	13.4831	-6.3823	0.000700971	0.0463861	TRUE	Down
ESCO1_S224	ESCO1	-0.604781	18.6858	-6.37644	0.000704401	0.0465336	TRUE	Down
CASK_S68	CASK	-0.702161	15.7461	-6.37339	0.000706192	0.0465726	TRUE	Down
PRKAB1_S120	PRKAB1	0.758097	19.172	6.36674	0.000710121	0.0467013	TRUE	Up
RTN4_S121	RTN4	0.818802	21.2868	6.36602	0.000710551	0.0467013	TRUE	Up
NFATC2IP_S227	NFATC2IP	-0.556228	18.7562	-6.36297	0.000712359	0.0467221	FALSE	NS
MTUS1_S1217	MTUS1	0.753197	17.7281	6.35962	0.000714355	0.0467221	TRUE	Up
PRRC2A_T795	PRRC2A	-1.06687	17.6532	-6.35714	0.000715835	0.0467221	TRUE	Down
ANKS1A_T656	ANKS1A	-0.809974	18.414	-6.35617	0.000716417	0.0467221	TRUE	Down
FHIP2B_S542	FHIP2B	1.35269	15.947	6.35538	0.000716893	0.0467221	TRUE	Up
WDR44_T176	WDR44	-0.65198	19.8907	-6.35147	0.000719239	0.0467964	TRUE	Down
PAPOLG_S534	PAPOLG	0.835725	19.8378	6.34886	0.000720805	0.0468197	TRUE	Up
CDK16_S136	CDK16	1.12273	20.0089	6.33786	0.00072747	0.0471029	TRUE	Up
SLC12A7_T985	SLC12A7	-0.848369	18.1082	-6.3359	0.000728667	0.0471029	TRUE	Down
DVL1_S198	DVL1	0.701113	14.062	6.33567	0.000728808	0.0471029	TRUE	Up
ZMYND8_S1177	ZMYND8	0.630725	16.202	6.32763	0.000733735	0.0473424	TRUE	Up
NACA_T2040	NACA	-0.821462	18.79	-6.3149	0.000741614	0.0477713	TRUE	Down
ABCC1_S929	ABCC1	0.548385	19.8496	6.30505	0.000747778	0.04788	FALSE	NS
RPS6KA4_S374	RPS6KA4	0.775166	16.8738	6.30477	0.000747953	0.04788	TRUE	Up
AHNAK_S5787	AHNAK	-0.684163	18.0954	-6.30458	0.000748073	0.04788	TRUE	Down
SLC12A6_S1042	SLC12A6	0.773561	17.5811	6.30122	0.00075019	0.04788	TRUE	Up
SLC12A6_S1056	SLC12A6	0.773561	17.5811	6.30122	0.00075019	0.04788	TRUE	Up
CCDC88A_S1714	CCDC88A	-0.675957	19.2838	-6.30039	0.00075071	0.04788	TRUE	Down
TMCC3_S239	TMCC3	-0.649668	16.18	-6.29619	0.000753369	0.0479637	TRUE	Down
RBL1_S1054	RBL1	-0.582432	17.5487	-6.29441	0.000754497	0.0479637	FALSE	NS
GYS1_S724	GYS1	0.577529	17.9346	6.28393	0.000761191	0.0482437	FALSE	NS
RYBP_S165	RYBP	0.652124	16.8428	6.28362	0.000761389	0.0482437	TRUE	Up
PRR11_S367	PRR11	-0.758464	16.579	-6.27641	0.000766031	0.0484587	TRUE	Down
PARG_S149	PARG	-0.81341	19.0846	-6.27158	0.000769161	0.0484617	TRUE	Down
ARFGAP2_S446	ARFGAP2	-1.11429	18.6535	-6.27135	0.000769311	0.0484617	TRUE	Down
TIAM2_S213	TIAM2	0.692275	15.17	6.26728	0.000771958	0.0484617	TRUE	Up
TIAM2_S232	TIAM2	0.692275	15.17	6.26728	0.000771958	0.0484617	TRUE	Up
MBD3_S54	MBD3	-0.558845	16.0386	-6.26504	0.000773419	0.0484617	FALSE	NS
CACTIN_T177	CACTIN	-0.542152	17.5323	-6.2601	0.000776653	0.0484617	FALSE	NS
SON_S122	SON	1.18314	19.0445	6.25704	0.000778663	0.0484617	TRUE	Up
BAHD1_S375	BAHD1	0.558656	17.4222	6.25644	0.000779063	0.0484617	FALSE	NS
STX7_S139	STX7	0.506987	17.269	6.25605	0.000779319	0.0484617	FALSE	NS
PUM2_S601	PUM2	1.6869	19.0322	6.24529	0.000786446	0.0484617	TRUE	Up
INO80B_S145	INO80B	0.549925	15.0144	6.24481	0.000786769	0.0484617	FALSE	NS
INO80B_S159	INO80B	0.549925	15.0144	6.24481	0.000786769	0.0484617	FALSE	NS
MELK_S368	MELK	-1.15821	17.2255	-6.24437	0.000787059	0.0484617	TRUE	Down
DACH1_T592	DACH1	0.872887	14.0956	6.24398	0.000787318	0.0484617	TRUE	Up
DACH1_T607	DACH1	0.872887	14.0956	6.24398	0.000787318	0.0484617	TRUE	Up
MGA_S585	MGA	0.893168	17.4495	6.24293	0.000788022	0.0484617	TRUE	Up
MGA_S611	MGA	0.893168	17.4495	6.24293	0.000788022	0.0484617	TRUE	Up
TNS1_S1499	TNS1	-0.610772	17.0992	-6.2421	0.000788575	0.0484617	TRUE	Down
ELF2_T436	ELF2	0.859727	18.0463	6.22889	0.000797456	0.0488753	TRUE	Up
KMT2D_T3210	KMT2D	1.04003	18.4791	6.22835	0.000797825	0.0488753	TRUE	Up
BCL7B_S100	BCL7B	0.565785	17.6075	6.21766	0.000805102	0.0492433	FALSE	NS
TRIOBP_S1971	TRIOBP	-0.558844	16.6242	-6.21205	0.00080895	0.049342	FALSE	NS
AUTS2_T1251	AUTS2	-1.01267	16.5369	-6.21159	0.000809261	0.049342	TRUE	Down
RRAGC_T408	RRAGC	-0.703952	17.0876	-6.20832	0.000811518	0.0494019	TRUE	Down
UBE2O_T432	UBE2O	-0.645673	17.1666	-6.20008	0.000817233	0.0495858	TRUE	Down
KSR1_S349	KSR1	-0.721627	19.2615	-6.19861	0.000818254	0.0495858	TRUE	Down
PPP1R9A_S200	PPP1R9A	-0.565171	17.8321	-6.19844	0.000818374	0.0495858	FALSE	NS
CALU_S62	CALU	-0.996554	20.0216	-6.19344	0.000821862	0.0496552	TRUE	Down
LIN9_T109	LIN9	-0.670257	18.4788	-6.19313	0.000822081	0.0496552	TRUE	Down
RBM7_S218	RBM7	1.02975	15.9706	6.19039	0.000824006	0.0496941	TRUE	Up
CCDC71_S222	CCDC71	-0.584661	17.6712	-6.18557	0.000827401	0.0498213	FALSE	NS
PIKFYVE_S1779	PIKFYVE	-0.480738	20.7239	-6.18143	0.000830329	0.0498689	FALSE	NS
EPS15_S867	EPS15	-0.621982	17.2212	-6.17902	0.000832041	0.0498689	TRUE	Down
BCL11A_S104	BCL11A	0.766564	16.9636	6.179	0.000832049	0.0498689	TRUE	Up
PEAK1_S1231	PEAK1	-1.06277	15.4786	-6.17314	0.000836228	0.0499649	TRUE	Down
PEAK1_S1245	PEAK1	-1.06277	15.4786	-6.17314	0.000836228	0.0499649	TRUE	Down
PALLD_S907	PALLD	1.15605	20.0578	6.17089	0.000837836	0.049984	TRUE	Up
LYSMD3_S129	LYSMD3	0.956605	16.7026	6.16611	0.000841264	0.0501114	FALSE	NS
SPECC1L_S882	SPECC1L	-0.619584	18.1635	-6.16193	0.000844283	0.0502141	FALSE	NS
BCL9_S116	BCL9	1.19843	17.4923	6.15748	0.000847502	0.0503284	FALSE	NS
DMTN_S102	DMTN	0.6453	15.6463	6.1551	0.000849232	0.050354	FALSE	NS
C2orf49_T210	C2orf49	-0.578909	18.2624	-6.15223	0.000851323	0.0504009	FALSE	NS
BRWD1_S2143	BRWD1	0.987223	16.9199	6.14999	0.000852955	0.0504206	FALSE	NS
LUZP1_S1036	LUZP1	-0.717114	17.9347	-6.14516	0.000856496	0.0505528	FALSE	NS
CALU_Y76	CALU	-1.16211	18.99	-6.13393	0.000864789	0.0509401	FALSE	NS
NFATC4_S285	NFATC4	0.649312	15.4398	6.13272	0.000865685	0.0509401	FALSE	NS
LSM14A_S195	LSM14A	-0.66334	21.3837	-6.12936	0.000868192	0.0510102	FALSE	NS
ZNF608_T1173	ZNF608	-0.750403	18.9153	-6.12489	0.000871531	0.0511289	FALSE	NS
LIPE_S911	LIPE	-0.547807	15.1879	-6.12267	0.000873196	0.0511493	FALSE	NS
MORC2_S751	MORC2	1.06621	16.2526	6.11784	0.000876834	0.05115	FALSE	NS
MORC2_S766	MORC2	1.06621	16.2526	6.11784	0.000876834	0.05115	FALSE	NS
TNRC18_S623	TNRC18	-0.561684	18.4215	-6.1174	0.000877165	0.05115	FALSE	NS
SH3PXD2A_S623	SH3PXD2A	-0.841553	17.5786	-6.11214	0.000881145	0.0511991	FALSE	NS
STIM1_S699	STIM1	-0.550114	15.451	-6.11127	0.000881804	0.0511991	FALSE	NS
SRRM2_S2552	SRRM2	-0.617655	19.164	-6.11105	0.000881968	0.0511991	FALSE	NS
PEAK1_S1109	PEAK1	-1.05407	17.3821	-6.10844	0.000883956	0.0512378	FALSE	NS
COIL_S582	COIL	0.665892	14.9423	6.10332	0.000887867	0.0513876	FALSE	NS
MCM9_S1121	MCM9	2.2118	18.542	6.10145	0.000889293	0.0513935	FALSE	NS
PCNT_S70	PCNT	0.863305	18.3175	6.09458	0.000894581	0.0516221	FALSE	NS
SCAF1_S354	SCAF1	0.572733	17.1587	6.09007	0.000898072	0.0517466	FALSE	NS
GAREM1_T737	GAREM1	0.744192	15.284	6.08114	0.00090502	0.051877	FALSE	NS
EMD_S167	EMD	1.02916	19.3471	6.07797	0.000907505	0.051877	FALSE	NS
PDIA6_S160	PDIA6	-1.68786	15.3378	-6.0757	0.000909288	0.051877	FALSE	NS
TNKS1BP1_T1167	TNKS1BP1	-0.544954	15.2182	-6.07545	0.000909486	0.051877	FALSE	NS
CNOT3_S521	CNOT3	0.731454	18.0902	6.07439	0.000910319	0.051877	FALSE	NS
FLCN_S87	FLCN	-0.481471	16.6251	-6.07362	0.000910926	0.051877	FALSE	NS
HDGFL2_S382	HDGFL2	-0.524247	18.2322	-6.07348	0.000911038	0.051877	FALSE	NS
HDGFL2_S394	HDGFL2	-0.524247	18.2322	-6.07348	0.000911038	0.051877	FALSE	NS
CLASP1_S571	CLASP1	-0.665959	18.866	-6.0693	0.000914343	0.0519888	FALSE	NS
NSD3_S668	NSD3	0.818446	15.2869	6.06596	0.000916983	0.0520626	FALSE	NS
AHNAK_S5765	AHNAK	-0.587152	20.3517	-6.06215	0.000920017	0.0521585	FALSE	NS
CABIN1_T30	CABIN1	0.786991	15.1016	6.04885	0.000930687	0.0526041	FALSE	NS
ANKHD1_S815	ANKHD1	-1.08826	15.0042	-6.04841	0.000931045	0.0526041	FALSE	NS
SH3GL3_S289	SH3GL3	0.760629	19.2591	6.0473	0.000931946	0.0526041	FALSE	NS
CENPU_S115	CENPU	0.817398	16.422	6.04436	0.000934324	0.0526351	FALSE	NS
NAV1_S660	NAV1	0.520244	18.0267	6.04327	0.000935211	0.0526351	FALSE	NS
UTP14A_S450	UTP14A	0.561307	18.4253	6.04101	0.000937042	0.0526618	FALSE	NS
LRCH2_S533	LRCH2	0.832388	19.4046	6.03781	0.000939657	0.0527323	FALSE	NS
MRTFB_S567	MRTFB	0.534441	16.9401	6.03513	0.000941846	0.0527788	FALSE	NS
RPRD2_S831	RPRD2	0.677973	17.7516	6.03041	0.000945716	0.0529191	FALSE	NS
PKN3_S184	PKN3	0.662854	15.7189	6.01711	0.000956732	0.0534426	FALSE	NS
NDRG1_S353	NDRG1	-0.603979	17.3954	-6.0158	0.000957827	0.0534426	FALSE	NS
FAM53C_S247	FAM53C	-0.767644	19.564	-6.00472	0.00096712	0.0538836	FALSE	NS
SRRM2_S1717	SRRM2	-1.09781	19.375	-5.99787	0.000972923	0.0541059	FALSE	NS
ESCO1_S538	ESCO1	0.512194	17.8502	5.99672	0.000973901	0.0541059	FALSE	NS
JMY_S127	JMY	-0.600845	19.0421	-5.99508	0.000975298	0.054106	FALSE	NS
YTHDF2_S408	YTHDF2	1.5835	17.6917	5.9932	0.000976899	0.0541174	FALSE	NS
PIKFYVE_S1766	PIKFYVE	-0.599394	19.8478	-5.99079	0.00097896	0.0541542	FALSE	NS
BRSK2_S382	BRSK2	-0.684788	18.6058	-5.98816	0.000981219	0.0542019	FALSE	NS
SRFBP1_S379	SRFBP1	-0.623285	19.0478	-5.98569	0.000983335	0.0542415	FALSE	NS
C2CD2_S523	C2CD2	0.921689	15.9076	5.97535	0.000992273	0.0546479	FALSE	NS
BCORL1_S1047	BCORL1	1.07345	19.4234	5.97392	0.000993521	0.0546479	FALSE	NS
BCL9_S877	BCL9	0.643904	18.254	5.9717	0.000995451	0.0546765	FALSE	NS
SARNP_S132	SARNP	0.478487	14.8559	5.96673	0.000999801	0.0548377	FALSE	NS
SPAG1_S437	SPAG1	0.636152	16.7265	5.95719	0.0010082	0.0551829	FALSE	NS
ZFC3H1_S365	ZFC3H1	0.848856	19.6054	5.95636	0.00100894	0.0551829	FALSE	NS
UBXN7_S292	UBXN7	0.520971	18.6866	5.95277	0.00101213	0.0552141	FALSE	NS
AMOT_S229	AMOT	-0.803753	16.9235	-5.95132	0.00101341	0.0552141	FALSE	NS
DDX28_S536	DDX28	0.99118	14.8985	5.95091	0.00101378	0.0552141	FALSE	NS
CENPF_S1765	CENPF	0.728407	18.9805	5.94465	0.00101937	0.0552638	FALSE	NS
CDC25B_S204	CDC25B	0.978579	15.961	5.94351	0.0010204	0.0552638	FALSE	NS
ZC3H14_S402	ZC3H14	0.862599	18.0474	5.94037	0.00102322	0.0552638	FALSE	NS
HNRNPC_S127	HNRNPC	0.673936	19.2737	5.9403	0.00102328	0.0552638	FALSE	NS
MICALL1_S666	MICALL1	-0.745815	21.8097	-5.93898	0.00102447	0.0552638	FALSE	NS
SLC6A15_S725	SLC6A15	0.698528	19.2912	5.93876	0.00102467	0.0552638	FALSE	NS
SLC6A15_S738	SLC6A15	0.698528	19.2912	5.93876	0.00102467	0.0552638	FALSE	NS
ANLN_T495	ANLN	0.556352	20.2225	5.93698	0.00102627	0.0552734	FALSE	NS
SIPA1_S79	SIPA1	-0.623883	17.1129	-5.93372	0.00102922	0.0553553	FALSE	NS
KATNIP_S717	KATNIP	1.00231	15.9855	5.9252	0.00103698	0.0556952	FALSE	NS
SAFB2_S527	SAFB2	0.697018	19.8229	5.92277	0.00103919	0.055737	FALSE	NS
CBFA2T2_S600	CBFA2T2	-0.528044	14.349	-5.91776	0.0010438	0.0557972	FALSE	NS
SUGT1_S338	SUGT1	0.670171	14.6873	5.91625	0.00104519	0.0557972	FALSE	NS
RALY_S120	RALY	0.724308	14.9116	5.91467	0.00104665	0.0557972	FALSE	NS
SENP7_S82	SENP7	-0.497355	16.1718	-5.91358	0.00104766	0.0557972	FALSE	NS
WNK1_S1276	WNK1	0.520374	16.484	5.91223	0.00104891	0.0557972	FALSE	NS
AFF4_T363	AFF4	0.683218	17.8566	5.91083	0.0010502	0.0557972	FALSE	NS
ZNF609_T761	ZNF609	-0.558934	18.7875	-5.90964	0.00105131	0.0557972	FALSE	NS
SALL3_S1191	SALL3	0.548902	17.3848	5.90908	0.00105183	0.0557972	FALSE	NS
SPEN_S3481	SPEN	0.499028	15.363	5.90556	0.00105511	0.0558185	FALSE	NS
SPEN_S3495	SPEN	0.499028	15.363	5.90556	0.00105511	0.0558185	FALSE	NS
SMARCA4_S629	SMARCA4	0.651792	20.487	5.89347	0.00106644	0.0563077	FALSE	NS
FAM83G_S624	FAM83G	0.690297	15.8497	5.89261	0.00106726	0.0563077	FALSE	NS
ZBTB21_S472	ZBTB21	0.766949	18.6933	5.88163	0.00107768	0.0567034	FALSE	NS
ZBTB21_T457	ZBTB21	0.766949	18.6933	5.88163	0.00107768	0.0567034	FALSE	NS
DST_S2247	DST	-0.527393	17.1235	-5.87937	0.00107985	0.0567402	FALSE	NS
GTF3C1_S766	GTF3C1	0.738953	14.1522	5.86646	0.00109228	0.0573161	FALSE	NS
ATF7IP_S571	ATF7IP	0.698597	20.1555	5.86253	0.0010961	0.0574387	FALSE	NS
NBN_S411	NBN	-0.542143	18.7961	-5.85252	0.0011059	0.0578741	FALSE	NS
NF1_S2610	NF1	0.563211	20.2263	5.85013	0.00110825	0.057919	FALSE	NS
NELFE_S197	NELFE	-0.898821	16.9291	-5.84653	0.00111182	0.0580269	FALSE	NS
ALG3_S25	ALG3	0.905646	21.2415	5.83949	0.0011188	0.0582987	FALSE	NS
EIF5B_S165	EIF5B	-0.590846	17.0508	-5.83826	0.00112003	0.0582987	FALSE	NS
NEDD1_S413	NEDD1	-0.589201	15.8636	-5.836	0.00112229	0.0583217	FALSE	NS
BMAL1_S69	BMAL1	1.11536	18.169	5.8341	0.00112419	0.0583217	FALSE	NS
ARHGAP29_S1157	ARHGAP29	1.18384	16.7048	5.83233	0.00112597	0.0583217	FALSE	NS
ATG2B_S509	ATG2B	0.67456	20.0676	5.83039	0.00112792	0.0583217	FALSE	NS
NAV1_S323	NAV1	-0.73978	14.7786	-5.82882	0.0011295	0.0583217	FALSE	NS
NAV1_S335	NAV1	-0.73978	14.7786	-5.82882	0.0011295	0.0583217	FALSE	NS
FBXO42_S502	FBXO42	0.954557	21.1853	5.82467	0.00113369	0.0584603	FALSE	NS
TASOR_S983	TASOR	0.541464	20.4337	5.81899	0.00113946	0.0585344	FALSE	NS
RAD9A_S374	RAD9A	-0.503889	17.71	-5.81879	0.00113965	0.0585344	FALSE	NS
RAD9A_S390	RAD9A	-0.503889	17.71	-5.81879	0.00113965	0.0585344	FALSE	NS
RAB7A_S86	RAB7A	1.23242	15.2286	5.81616	0.00114234	0.0585946	FALSE	NS
KMT2D_S2287	KMT2D	0.678766	19.3747	5.81329	0.00114528	0.0585995	FALSE	NS
NUP98_S1073	NUP98	0.65773	18.8201	5.81251	0.00114608	0.0585995	FALSE	NS
PHC2_S717	PHC2	0.906836	14.7526	5.81037	0.00114827	0.0585995	FALSE	NS
OXR1_S215	OXR1	0.953058	18.0084	5.80913	0.00114954	0.0585995	FALSE	NS
DENND1A_S533	DENND1A	0.666121	15.4808	5.8087	0.00114999	0.0585995	FALSE	NS
ZNF687_T919	ZNF687	0.56782	17.5567	5.8055	0.00115328	0.0586475	FALSE	NS
PDLIM2_T294	PDLIM2	-0.572442	15.7779	-5.80485	0.00115395	0.0586475	FALSE	NS
TOP2B_T1311	TOP2B	0.511105	17.8104	5.79972	0.00115926	0.0588401	FALSE	NS
ICE2_S566	ICE2	0.464325	15.1897	5.7975	0.00116157	0.0588803	FALSE	NS
ZDHHC5_S308	ZDHHC5	-0.703756	20.992	-5.79347	0.00116577	0.0588988	FALSE	NS
FAM76B_S350	FAM76B	-0.542859	15.8244	-5.79054	0.00116884	0.0588988	FALSE	NS
ITPKB_S58	ITPKB	1.12819	13.5343	5.7895	0.00116993	0.0588988	FALSE	NS
ZNF609_S910	ZNF609	-0.883585	14.8191	-5.78882	0.00117064	0.0588988	FALSE	NS
RICTOR_S1402	RICTOR	-0.875731	19.5958	-5.78846	0.00117102	0.0588988	FALSE	NS
AMPD2_S36	AMPD2	-0.515714	16.637	-5.78843	0.00117105	0.0588988	FALSE	NS
ROCK2_S1145	ROCK2	0.653912	18.4915	5.78367	0.00117607	0.0590745	FALSE	NS
RIF1_T1893	RIF1	0.613281	17.1443	5.78167	0.00117818	0.0591039	FALSE	NS
SNX1_S85	SNX1	-0.587974	19.5884	-5.7729	0.00118749	0.0594942	FALSE	NS
TRIO_S2643	TRIO	0.688696	17.4108	5.76447	0.00119653	0.0597607	FALSE	NS
KPNA1_S107	KPNA1	0.737775	21.5014	5.76413	0.00119689	0.0597607	FALSE	NS
TAB3_S518	TAB3	0.694729	13.6994	5.76363	0.00119743	0.0597607	FALSE	NS
TUT7_S186	TUT7	-0.710411	17.0587	-5.75621	0.00120545	0.0600835	FALSE	NS
RIC1_S1029	RIC1	0.865552	14.0817	5.75212	0.00120991	0.0601626	FALSE	NS
FAM83H_S1017	FAM83H	0.682558	19.4389	5.7519	0.00121014	0.0601626	FALSE	NS
CIC_S1431	CIC	-0.605213	18.0642	-5.74566	0.00121697	0.0604247	FALSE	NS
BARX2_S237	BARX2	0.850133	17.8647	5.74268	0.00122025	0.06051	FALSE	NS
TASOR_S1002	TASOR	0.57843	18.51	5.7361	0.00122751	0.0607922	FALSE	NS
GAREM1_S712	GAREM1	-0.55222	18.9495	-5.73429	0.00122952	0.060814	FALSE	NS
SENP1_S151	SENP1	0.706547	16.7294	5.72995	0.00123435	0.06097	FALSE	NS
RB1CC1_S249	RB1CC1	-0.6592	17.1133	-5.72679	0.00123788	0.06097	FALSE	NS
ATAD5_S839	ATAD5	0.526345	17.9926	5.72489	0.00124001	0.06097	FALSE	NS
WIPF3_S342	WIPF3	0.635974	16.2122	5.72393	0.00124108	0.06097	FALSE	NS
PUM1_S726	PUM1	-0.686509	15.7433	-5.72305	0.00124207	0.06097	FALSE	NS
MICALL1_S551	MICALL1	-0.663137	15.4592	-5.72302	0.0012421	0.06097	FALSE	NS
SPRTN_S281	SPRTN	-0.837549	17.2134	-5.71843	0.00124727	0.0610433	FALSE	NS
CORO7_S474	CORO7	1.14821	14.0811	5.7181	0.00124764	0.0610433	FALSE	NS
F2RL1_S416	F2RL1	-0.698561	19.5219	-5.71614	0.00124986	0.0610433	FALSE	NS
STK26_S336	STK26	-0.793725	14.2484	-5.71469	0.0012515	0.0610433	FALSE	NS
STK10_S429	STK10	0.831749	16.7202	5.71379	0.00125252	0.0610433	FALSE	NS
RAI1_S1374	RAI1	0.634312	18.6964	5.71293	0.0012535	0.0610433	FALSE	NS
R3HDM1_S277	R3HDM1	-0.879859	19.5863	-5.71175	0.00125484	0.0610433	FALSE	NS
RPL34_S26	RPL34	1.14862	21.0902	5.71056	0.00125619	0.0610433	FALSE	NS
PPM1H_S146	PPM1H	-0.522851	17.6843	-5.70866	0.00125836	0.0610723	FALSE	NS
NOSIP_S49	NOSIP	1.17236	19.3852	5.70087	0.00126728	0.061428	FALSE	NS
HECTD1_S1499	HECTD1	-0.501232	16.2096	-5.69791	0.00127069	0.0615164	FALSE	NS
CNOT4_S278	CNOT4	-0.632262	16.3038	-5.69497	0.00127407	0.0616035	FALSE	NS
HECTD1_S1497	HECTD1	-0.519543	15.7572	-5.68834	0.00128177	0.0618986	FALSE	NS
EPB41L1_S561	EPB41L1	-0.647564	20.6649	-5.68085	0.00129052	0.0622435	FALSE	NS
ANKS1A_S650	ANKS1A	-0.837892	19.3883	-5.67691	0.00129515	0.0623158	FALSE	NS
RPLP2_S119	RPLP2	-0.454995	21.7947	-5.67684	0.00129523	0.0623158	FALSE	NS
NAB2_S171	NAB2	0.545917	18.5277	5.67206	0.00130089	0.0624328	FALSE	NS
NAB2_S197	NAB2	0.545917	18.5277	5.67206	0.00130089	0.0624328	FALSE	NS
ITPRID2_S605	ITPRID2	-0.911299	18.0937	-5.66915	0.00130434	0.062521	FALSE	NS
AKAP12_S298	AKAP12	0.751684	18.8345	5.66748	0.00130632	0.062539	FALSE	NS
TEX2_S293	TEX2	0.537759	17.3636	5.66458	0.00130978	0.062627	FALSE	NS
CKAP5_Y1885	CKAP5	2.21362	16.7481	5.66085	0.00131424	0.0627607	FALSE	NS
PLEKHG2_S496	PLEKHG2	0.99847	17.3685	5.65877	0.00131673	0.0627607	FALSE	NS
POLR2M_S84	POLR2M	0.683081	16.8473	5.65771	0.001318	0.0627607	FALSE	NS
MAP1B_S1305	MAP1B	-0.684032	16.7452	-5.65684	0.00131905	0.0627607	FALSE	NS
KIAA1671_S140	KIAA1671	-0.602121	18.6446	-5.65504	0.00132122	0.062787	FALSE	NS
EPB41L1_T588	EPB41L1	-0.644017	20.6983	-5.6521	0.00132476	0.0628038	FALSE	NS
PPP6R3_S663	PPP6R3	-0.686791	15.979	-5.65206	0.00132481	0.0628038	FALSE	NS
TSC2_S1385	TSC2	0.602201	16.754	5.65038	0.00132685	0.0628238	FALSE	NS
PRRC2A_T892	PRRC2A	-0.553412	19.1936	-5.64776	0.00133002	0.0628971	FALSE	NS
ZMYM3_S1062	ZMYM3	0.641616	15.4053	5.64399	0.00133461	0.0629387	FALSE	NS
ZMYM3_S1108	ZMYM3	0.641616	15.4053	5.64399	0.00133461	0.0629387	FALSE	NS
ZNF326_S132	ZNF326	0.818434	18.5681	5.64279	0.00133607	0.0629387	FALSE	NS
AFDN_S1802	AFDN	-0.752687	16.8271	-5.64171	0.00133739	0.0629387	FALSE	NS
OTUD4_S558	OTUD4	-0.69665	20.412	-5.63953	0.00134007	0.0629604	FALSE	NS
AFDN_S1516	AFDN	-0.8518	20.5895	-5.63868	0.0013411	0.0629604	FALSE	NS
SMARCC2_T336	SMARCC2	-0.61296	17.0985	-5.63733	0.00134276	0.062962	FALSE	NS
GTF3C2_S103	GTF3C2	0.497938	16.762	5.63469	0.001346	0.0630377	FALSE	NS
LMTK2_S1451	LMTK2	-0.522089	15.2758	-5.63216	0.00134913	0.0631079	FALSE	NS
UTP14A_S69	UTP14A	0.532365	18.0197	5.62838	0.0013538	0.0632502	FALSE	NS
NFIC_S355	NFIC	-0.545608	17.133	-5.62499	0.001358	0.0633703	FALSE	NS
CLINT1_S185	CLINT1	1.05019	15.4743	5.62367	0.00135965	0.063371	FALSE	NS
SNX1_S202	SNX1	0.805661	17.7436	5.62155	0.00136229	0.0634176	FALSE	NS
FAM171A1_S435	FAM171A1	0.851179	17.3338	5.61688	0.00136814	0.0636135	FALSE	NS
HIRA_S452	HIRA	0.619791	16.0077	5.61295	0.00137308	0.0637667	FALSE	NS
NR2C2_S234	NR2C2	0.677561	18.0775	5.60487	0.0013833	0.0641644	FALSE	NS
MYBBP1A_S1322	MYBBP1A	0.701472	18.3899	5.60196	0.001387	0.0642593	FALSE	NS
SRCIN1_S1001	SRCIN1	0.837819	18.908	5.59272	0.00139883	0.0647116	FALSE	NS
PPM1H_T129	PPM1H	-0.592462	16.5506	-5.59173	0.0014001	0.0647116	FALSE	NS
INF2_S1241	INF2	0.574102	18.6321	5.58841	0.00140439	0.0648325	FALSE	NS
C2CD5_T327	C2CD5	-0.961468	16.9264	-5.58498	0.00140883	0.0649602	FALSE	NS
NCOR1_S1294	NCOR1	-0.823473	19.9318	-5.57256	0.00142503	0.0656294	FALSE	NS
LUZP1_S757	LUZP1	-0.545373	19.14	-5.56929	0.00142934	0.0657496	FALSE	NS
PHIP_S687	PHIP	0.68541	16.3086	5.56592	0.0014338	0.0658765	FALSE	NS
EXPH5_S1456	EXPH5	0.762853	15.821	5.56379	0.00143661	0.0659262	FALSE	NS
FLNB_S2121	FLNB	1.18	18.2152	5.56253	0.00143828	0.0659262	FALSE	NS
DOCK7_S908	DOCK7	-0.569968	20.0534	-5.55728	0.00144527	0.0660985	FALSE	NS
DMTN_S119	DMTN	0.525968	16.3857	5.55715	0.00144545	0.0660985	FALSE	NS
IGF2R_S2509	IGF2R	-1.17837	17.0722	-5.55387	0.00144984	0.0662213	FALSE	NS
DPF2_S158	DPF2	1.14395	17.7024	5.55259	0.00145155	0.0662215	FALSE	NS
PEAK1_S599	PEAK1	0.660575	17.6106	5.54641	0.00145987	0.0663868	FALSE	NS
HSP90B1_T822	HSP90B1	-0.721063	17.8865	-5.54632	0.00145999	0.0663868	FALSE	NS
RALGPS2_T306	RALGPS2	-0.747843	17.5381	-5.54608	0.00146031	0.0663868	FALSE	NS
GTF3C1_S863	GTF3C1	0.444306	15.8403	5.54071	0.00146759	0.0666396	FALSE	NS
FAM219A_S86	FAM219A	-0.603212	16.8862	-5.53622	0.00147371	0.0668391	FALSE	NS
DOCK8_S465	DOCK8	-0.794757	18.2526	-5.53227	0.00147911	0.0669951	FALSE	NS
GOLGB1_S550	GOLGB1	0.519168	16.4786	5.5302	0.00148195	0.0669951	FALSE	NS
WDR48_S348	WDR48	-0.479358	19.7227	-5.52915	0.0014834	0.0669951	FALSE	NS
XPO1_S1069	XPO1	0.484098	18.1621	5.52786	0.00148517	0.0669951	FALSE	NS
MKI67_T1879	MKI67	0.443248	17.1452	5.52646	0.00148711	0.0669951	FALSE	NS
NOLC1_S659	NOLC1	0.680091	21.2214	5.5257	0.00148815	0.0669951	FALSE	NS
DCDC2_S327	DCDC2	-0.461888	19.6837	-5.52491	0.00148924	0.0669951	FALSE	NS
FHOD3_S391	FHOD3	0.572254	14.7309	5.52355	0.00149112	0.0669995	FALSE	NS
VCPIP1_S782	VCPIP1	-0.700387	19.6835	-5.52234	0.00149279	0.0669995	FALSE	NS
OFD1_S823	OFD1	-0.823315	16.8529	-5.51971	0.00149645	0.0670738	FALSE	NS
EIF5B_T315	EIF5B	-0.761351	19.2582	-5.51866	0.00149791	0.0670738	FALSE	NS
RTN3_S259	RTN3	0.873054	16.1803	5.51661	0.00150076	0.0671238	FALSE	NS
EEF1B2_S153	EEF1B2	0.648982	17.5905	5.51407	0.0015043	0.0672048	FALSE	NS
MAP1B_T1956	MAP1B	-0.462021	19.1071	-5.51109	0.00150848	0.0673141	FALSE	NS
PPL_S40	PPL	-0.486485	17.1916	-5.50804	0.00151276	0.0673244	FALSE	NS
CLASP2_S919	CLASP2	0.688498	12.9803	5.50721	0.00151392	0.0673244	FALSE	NS
CLASP2_S939	CLASP2	0.688498	12.9803	5.50721	0.00151392	0.0673244	FALSE	NS
CHD7_T2545	CHD7	0.524889	19.8756	5.50116	0.00152247	0.0676268	FALSE	NS
ZNF217_S584	ZNF217	-0.57688	18.091	-5.49498	0.00153126	0.0678534	FALSE	NS
NCOR2_S2470	NCOR2	-0.606701	16.3761	-5.49466	0.00153171	0.0678534	FALSE	NS
DMTN_S386	DMTN	-0.635266	15.6193	-5.49389	0.00153282	0.0678534	FALSE	NS
BASP1_T61	BASP1	-0.907328	15.9397	-5.49013	0.00153819	0.0679362	FALSE	NS
BASP1_T77	BASP1	-0.907328	15.9397	-5.49013	0.00153819	0.0679362	FALSE	NS
MYCBP2_T2706	MYCBP2	0.544843	19.6611	5.48466	0.00154606	0.0681293	FALSE	NS
BRWD3_S717	BRWD3	0.472628	16.0089	5.48464	0.00154608	0.0681293	FALSE	NS
JCAD_S1352	JCAD	-0.462595	17.1767	-5.48165	0.0015504	0.0682311	FALSE	NS
SIPA1L2_S407	SIPA1L2	-0.451446	14.9913	-5.48061	0.00155191	0.0682311	FALSE	NS
TNKS1BP1_S1678	TNKS1BP1	0.489862	21.0297	5.47822	0.00155537	0.068244	FALSE	NS
CHD8_S2043	CHD8	-0.678781	19.6924	-5.47798	0.00155572	0.068244	FALSE	NS
DDX17_S613	DDX17	1.3793	18.2833	5.47521	0.00155975	0.0683436	FALSE	NS
NSRP1_T290	NSRP1	-0.505691	21.0628	-5.47209	0.0015643	0.0683584	FALSE	NS
MARK1_S461	MARK1	-0.608363	15.9809	-5.47185	0.00156465	0.0683584	FALSE	NS
FOXO3_S314	FOXO3	-0.562455	14.894	-5.46964	0.00156788	0.0683584	FALSE	NS
FOXO3_S326	FOXO3	-0.562455	14.894	-5.46964	0.00156788	0.0683584	FALSE	NS
RGS12_S1306	RGS12	-0.500637	16.9471	-5.46857	0.00156946	0.0683584	FALSE	NS
EPN2_S342	EPN2	0.555152	15.6213	5.46687	0.00157194	0.0683584	FALSE	NS
BOD1L1_S883	BOD1L1	0.515699	16.8285	5.46654	0.00157243	0.0683584	FALSE	NS
THRAP3_S472	THRAP3	0.840635	19.7538	5.4607	0.00158104	0.0685799	FALSE	NS
NCL_T255	NCL	-0.494884	17.4316	-5.46069	0.00158106	0.0685799	FALSE	NS
MGA_T1679	MGA	0.758888	14.9788	5.45729	0.0015861	0.0687216	FALSE	NS
SYNRG_S824	SYNRG	-0.631027	19.0437	-5.45442	0.00159036	0.0688291	FALSE	NS
ASXL2_T186	ASXL2	-0.68315	16.1934	-5.451	0.00159547	0.0689734	FALSE	NS
UVRAG_T558	UVRAG	-0.498684	17.897	-5.4477	0.0016004	0.0690402	FALSE	NS
NELFE_S63	NELFE	0.713186	21.6378	5.44759	0.00160058	0.0690402	FALSE	NS
CNOT3_S520	CNOT3	0.5831	16.1161	5.44526	0.00160407	0.069114	FALSE	NS
CEP350_T892	CEP350	0.499666	17.5077	5.43966	0.00161251	0.0694005	FALSE	NS
MAP4K5_S413	MAP4K5	0.672804	18.2629	5.4364	0.00161745	0.069482	FALSE	NS
SDK2_S2034	SDK2	-0.635931	16.461	-5.43417	0.00162085	0.069482	FALSE	NS
SDK2_S2049	SDK2	-0.635931	16.461	-5.43417	0.00162085	0.069482	FALSE	NS
DTL_S515	DTL	0.846997	18.8566	5.43163	0.00162471	0.069482	FALSE	NS
VASP_S334	VASP	-0.797584	16.722	-5.43125	0.00162529	0.069482	FALSE	NS
PALM_T153	PALM	-0.458791	16.4637	-5.43025	0.00162682	0.069482	FALSE	NS
ZNF397_S254	ZNF397	0.764552	14.2031	5.42986	0.00162742	0.069482	FALSE	NS
MAP3K7_S388	MAP3K7	-0.600539	18.8022	-5.429	0.00162874	0.069482	FALSE	NS
AUTS2_S968	AUTS2	-0.500655	17.6538	-5.42664	0.00163235	0.0695597	FALSE	NS
PCNX3_S1971	PCNX3	-0.547615	19.1352	-5.41914	0.00164389	0.069934	FALSE	NS
TSC2_S1378	TSC2	0.989311	19.6429	5.41859	0.00164474	0.069934	FALSE	NS
CHD6_S1801	CHD6	0.76294	15.6467	5.41607	0.00164866	0.0699372	FALSE	NS
DNTTIP2_T625	DNTTIP2	0.437548	18.4316	5.41554	0.00164947	0.0699372	FALSE	NS
NIPBL_S269	NIPBL	0.54376	15.4684	5.41506	0.00165023	0.0699372	FALSE	NS
FAM171A1_S472	FAM171A1	-0.975325	15.8351	-5.4031	0.00166891	0.070572	FALSE	NS
TET1_S355	TET1	0.514044	18.9105	5.40269	0.00166956	0.070572	FALSE	NS
NFRKB_S324	NFRKB	2.06394	16.4883	5.40199	0.00167067	0.070572	FALSE	NS
SART1_S461	SART1	0.869221	23.1138	5.40019	0.0016735	0.0706148	FALSE	NS
AFDN_S571	AFDN	0.526847	18.7071	5.3984	0.00167633	0.0706574	FALSE	NS
ZDHHC5_S340	ZDHHC5	-0.891303	15.447	-5.39231	0.00168598	0.0708962	FALSE	NS
ZNF608_T1330	ZNF608	-0.711315	16.5819	-5.39172	0.00168692	0.0708962	FALSE	NS
REEP3_Y249	REEP3	-0.572303	16.3787	-5.39137	0.00168748	0.0708962	FALSE	NS
ANKRD26_S297	ANKRD26	-0.670181	16.4224	-5.38501	0.00169765	0.0712461	FALSE	NS
CASP8AP2_S889	CASP8AP2	0.515539	19.724	5.38382	0.00169956	0.0712492	FALSE	NS
RIPK2_S543	RIPK2	0.508573	16.8534	5.38155	0.00170321	0.0713077	FALSE	NS
KMT2A_S3040	KMT2A	0.639757	14.8145	5.38067	0.00170463	0.0713077	FALSE	NS
GRAMD2B_S84	GRAMD2B	-0.527595	16.8646	-5.3787	0.00170781	0.0713327	FALSE	NS
SEC61B_S61	SEC61B	1.50153	18.3897	5.37702	0.00171051	0.0713327	FALSE	NS
CUX1_S1352	CUX1	0.509771	18.9122	5.37688	0.00171075	0.0713327	FALSE	NS
DIAPH3_S1106	DIAPH3	-0.474644	19.2228	-5.37401	0.0017154	0.07145	FALSE	NS
NUP214_S1212	NUP214	0.824746	16.3888	5.37162	0.00171928	0.0714593	FALSE	NS
BCL7B_S175	BCL7B	0.626639	16.4381	5.36979	0.00172226	0.0714593	FALSE	NS
NUCKS1_S145	NUCKS1	-0.709532	20.3367	-5.3697	0.00172241	0.0714593	FALSE	NS
INF2_S1225	INF2	0.53664	18.7855	5.36934	0.001723	0.0714593	FALSE	NS
EPB41_S172	EPB41	-0.436317	18.7415	-5.36726	0.0017264	0.0715238	FALSE	NS
RTEL1_S803	RTEL1	-1.07394	15.4713	-5.36318	0.00173308	0.071724	FALSE	NS
NEXN_S254	NEXN	-0.818889	16.7721	-5.36164	0.0017356	0.0717518	FALSE	NS
ARHGEF40_S275	ARHGEF40	-0.492046	16.8228	-5.36042	0.00173762	0.0717589	FALSE	NS
TAB3_S521	TAB3	0.568035	15.9369	5.35868	0.00174048	0.0718004	FALSE	NS
DLC1_S549	DLC1	0.51249	17.5846	5.35606	0.00174481	0.0718261	FALSE	NS
DLC1_S563	DLC1	0.51249	17.5846	5.35606	0.00174481	0.0718261	FALSE	NS
ZNF608_T1421	ZNF608	-0.469342	19.3736	-5.35386	0.00174846	0.0719	FALSE	NS
MYCBP2_S2704	MYCBP2	0.492252	18.9751	5.35171	0.00175204	0.0719466	FALSE	NS
GPRIN1_S729	GPRIN1	-0.899364	19.2667	-5.35095	0.0017533	0.0719466	FALSE	NS
EIF4G1_T219	EIF4G1	-0.777485	17.1365	-5.34743	0.00175917	0.0721111	FALSE	NS
MIA2_S1280	MIA2	-0.915086	22.1313	-5.34629	0.00176107	0.0721126	FALSE	NS
WAPL_S515	WAPL	0.835691	16.362	5.34092	0.00177008	0.0723288	FALSE	NS
WAPL_T537	WAPL	0.835691	16.362	5.34092	0.00177008	0.0723288	FALSE	NS
TSHZ3_S346	TSHZ3	-0.425669	19.1569	-5.33906	0.0017732	0.0723803	FALSE	NS
KAT6A_S460	KAT6A	0.53599	19.601	5.33622	0.00177799	0.0724995	FALSE	NS
RNF169_S367	RNF169	0.438097	16.4268	5.33271	0.00178394	0.0726014	FALSE	NS
AKAP12_S313	AKAP12	0.906765	15.8844	5.33171	0.00178565	0.0726014	FALSE	NS
JCAD_S1296	JCAD	-0.530006	19.0737	-5.33144	0.00178611	0.0726014	FALSE	NS
CHD8_S2007	CHD8	-0.758445	20.7255	-5.32607	0.00179526	0.072768	FALSE	NS
PHF6_S168	PHF6	0.614183	17.2878	5.32573	0.00179584	0.072768	FALSE	NS
PHF6_S189	PHF6	0.614183	17.2878	5.32573	0.00179584	0.072768	FALSE	NS
SART1_S774	SART1	-0.618309	15.9711	-5.32188	0.00180242	0.0729587	FALSE	NS
MAP7D1_S125	MAP7D1	0.711306	20.006	5.31625	0.00181214	0.0732753	FALSE	NS
HSPA4L_S86	HSPA4L	-0.611792	17.4971	-5.315	0.00181429	0.0732861	FALSE	NS
CEP350_S2218	CEP350	-0.54562	13.5428	-5.31354	0.00181681	0.0733115	FALSE	NS
MDC1_S341	MDC1	0.663123	13.7771	5.31227	0.00181903	0.0733246	FALSE	NS
EME1_S131	EME1	-0.490332	19.6035	-5.31086	0.00182147	0.0733418	FALSE	NS
CDC42EP4_S133	CDC42EP4	-0.866693	16.8806	-5.30984	0.00182324	0.0733418	FALSE	NS
PIK3C2A_S272	PIK3C2A	0.609957	19.4889	5.30619	0.0018296	0.0734157	FALSE	NS
MTBP_S614	MTBP	1.39326	16.11	5.30602	0.00182989	0.0734157	FALSE	NS
MKI67_S2389	MKI67	0.947595	15.3396	5.3032	0.00183483	0.0734157	FALSE	NS
MKI67_T2375	MKI67	0.947595	15.3396	5.3032	0.00183483	0.0734157	FALSE	NS
CREBBP_S133	CREBBP	-0.644958	18.7692	-5.30253	0.001836	0.0734157	FALSE	NS
PHAX_T370	PHAX	0.904337	15.7418	5.30229	0.00183643	0.0734157	FALSE	NS
MAP4K4_T869	MAP4K4	0.523089	16.1455	5.29858	0.00184295	0.0735473	FALSE	NS
MRTFA_S398	MRTFA	1.10831	17.719	5.29826	0.00184352	0.0735473	FALSE	NS
CAMSAP2_S874	CAMSAP2	0.867468	17.0937	5.29429	0.00185053	0.0737512	FALSE	NS
MICALL2_S309	MICALL2	-0.44714	16.513	-5.29289	0.00185301	0.0737741	FALSE	NS
ARID4A_S183	ARID4A	-0.792734	19.0369	-5.29158	0.00185532	0.0737904	FALSE	NS
VPS50_S633	VPS50	0.915839	19.2006	5.28906	0.00185979	0.0738031	FALSE	NS
FXR2_S658	FXR2	-0.81933	18.4472	-5.28815	0.00186142	0.0738031	FALSE	NS
SMARCA4_S656	SMARCA4	0.471128	20.2803	5.28748	0.00186262	0.0738031	FALSE	NS
SIPA1L1_S341	SIPA1L1	-0.571828	16.2026	-5.28606	0.00186516	0.0738031	FALSE	NS
SIPA1L1_S359	SIPA1L1	-0.571828	16.2026	-5.28606	0.00186516	0.0738031	FALSE	NS
COIL_S588	COIL	0.694541	16.684	5.28448	0.00186797	0.0738036	FALSE	NS
ROBO2_S994	ROBO2	-0.54444	15.7656	-5.28392	0.00186898	0.0738036	FALSE	NS
BRWD3_S698	BRWD3	0.426749	16.9072	5.2821	0.00187223	0.0738568	FALSE	NS
MDFIC_S171	MDFIC	0.523081	17.4388	5.27881	0.00187815	0.0739956	FALSE	NS
ALS2_S505	ALS2	-0.739558	18.6265	-5.27802	0.00187956	0.0739956	FALSE	NS
PRRC2C_T2700	PRRC2C	-0.769447	19.3014	-5.27639	0.0018825	0.0740361	FALSE	NS
NDRG1_T340	NDRG1	-0.532487	18.2706	-5.27413	0.00188658	0.0741214	FALSE	NS
ACIN1_S727	ACIN1	-0.729332	18.3293	-5.26992	0.00189422	0.0742834	FALSE	NS
CLIP2_S365	CLIP2	1.49218	18.8937	5.26974	0.00189454	0.0742834	FALSE	NS
CCDC85C_S258	CCDC85C	-0.47548	18.476	-5.26828	0.00189719	0.0743125	FALSE	NS
MAST2_S1049	MAST2	-0.674827	17.043	-5.26165	0.00190932	0.0747119	FALSE	NS
POU3F3_S425	POU3F3	0.57159	16.2884	5.26042	0.00191157	0.0747248	FALSE	NS
TOP2B_S1464	TOP2B	1.11924	14.7017	5.25739	0.00191714	0.0748002	FALSE	NS
UBAP2L_S502	UBAP2L	-0.491474	19.3934	-5.25591	0.00191986	0.0748002	FALSE	NS
KMT2D_S2983	KMT2D	-0.522777	15.3462	-5.25533	0.00192095	0.0748002	FALSE	NS
SCAF11_S1183	SCAF11	-0.569513	16.1936	-5.25468	0.00192214	0.0748002	FALSE	NS
SIPA1L2_S1566	SIPA1L2	-0.417589	16.7819	-5.25413	0.00192315	0.0748002	FALSE	NS
TRIM28_T559	TRIM28	0.77697	20.3617	5.25291	0.00192541	0.074813	FALSE	NS
MCM3AP_S569	MCM3AP	-0.906353	20.485	-5.25145	0.00192811	0.0748431	FALSE	NS
ZNF598_S464	ZNF598	0.460113	15.9589	5.24891	0.00193284	0.0749516	FALSE	NS
YBX1_S224	YBX1	0.449961	14.9843	5.24738	0.00193568	0.0749868	FALSE	NS
COIL_S248	COIL	1.24822	17.3286	5.23964	0.00195016	0.0753871	FALSE	NS
RAPGEF1_S397	RAPGEF1	-0.68515	15.4579	-5.23697	0.00195517	0.0753871	FALSE	NS
POLR1D_S118	POLR1D	0.945682	13.0503	5.23564	0.00195768	0.0753871	FALSE	NS
RANBP2_T2516	RANBP2	0.430207	18.2453	5.23553	0.0019579	0.0753871	FALSE	NS
ATF7_S117	ATF7	0.551595	17.8416	5.23524	0.00195844	0.0753871	FALSE	NS
EPB41_S156	EPB41	-0.421262	18.8821	-5.23409	0.0019606	0.0753871	FALSE	NS
GLI3_S863	GLI3	0.906076	16.1265	5.23347	0.00196179	0.0753871	FALSE	NS
PDE3A_S325	PDE3A	1.0784	17.3857	5.23292	0.00196281	0.0753871	FALSE	NS
RALGAPA1_S874	RALGAPA1	-1.2713	16.9407	-5.23256	0.00196351	0.0753871	FALSE	NS
PI4KB_S524	PI4KB	0.948124	20.6416	5.22907	0.00197012	0.0755108	FALSE	NS
SHROOM3_S1254	SHROOM3	-1.02644	18.0137	-5.2288	0.00197062	0.0755108	FALSE	NS
CROCC_S1631	CROCC	-0.521564	16.9831	-5.22772	0.00197268	0.0755149	FALSE	NS
ALMS1_S2977	ALMS1	0.759848	15.3805	5.22055	0.00198639	0.0759647	FALSE	NS
SETDB1_S1079	SETDB1	-0.604993	20.4118	-5.21885	0.00198964	0.076014	FALSE	NS
JCAD_S782	JCAD	-0.666512	18.9864	-5.2177	0.00199186	0.076024	FALSE	NS
C1orf198_S187	C1orf198	-1.05599	18.8853	-5.20392	0.00201856	0.0769675	FALSE	NS
KIAA1328_S78	KIAA1328	-0.509347	17.3324	-5.20068	0.00202491	0.0769719	FALSE	NS
NUP214_S445	NUP214	0.590064	20.6116	5.19998	0.00202629	0.0769719	FALSE	NS
RREB1_S565	RREB1	0.44974	17.8958	5.1999	0.00202645	0.0769719	FALSE	NS
DLGAP4_S987	DLGAP4	-0.540336	16.9195	-5.19981	0.00202662	0.0769719	FALSE	NS
HEATR1_S1202	HEATR1	-0.655815	19.6255	-5.19873	0.00202873	0.0769765	FALSE	NS
DBF4_S369	DBF4	-0.540513	12.8144	-5.19731	0.00203152	0.0770071	FALSE	NS
CLSPN_S1328	CLSPN	-0.701167	18.9175	-5.19276	0.0020405	0.0772719	FALSE	NS
SLC38A2_S32	SLC38A2	-0.715523	15.9344	-5.18922	0.00204751	0.0774617	FALSE	NS
ANK2_T3869	ANK2	0.947538	19.4294	5.18754	0.00205085	0.0774659	FALSE	NS
CAMK2D_S373	CAMK2D	-0.810496	20.7126	-5.18716	0.00205161	0.0774659	FALSE	NS
ZNF318_S186	ZNF318	-1.09176	18.1531	-5.18343	0.00205904	0.0776707	FALSE	NS
ITPR3_S960	ITPR3	1.36891	18.5119	5.18062	0.00206467	0.0778073	FALSE	NS
ARHGAP12_S229	ARHGAP12	-0.634689	17.4183	-5.17617	0.00207361	0.0780284	FALSE	NS
LIPE_S963	LIPE	0.514605	17.1937	5.1757	0.00207456	0.0780284	FALSE	NS
DOCK7_T930	DOCK7	-0.74591	19.2852	-5.17152	0.002083	0.0782137	FALSE	NS
NUCKS1_S181	NUCKS1	-0.661857	19.8	-5.16999	0.00208608	0.0782137	FALSE	NS
MAP1B_S1792	MAP1B	-0.615753	17.1366	-5.16927	0.00208756	0.0782137	FALSE	NS
MAP1B_S1818	MAP1B	-0.615753	17.1366	-5.16927	0.00208756	0.0782137	FALSE	NS
MICALL1_S681	MICALL1	-0.867556	20.4582	-5.16791	0.00209032	0.0782418	FALSE	NS
CASP8AP2_T808	CASP8AP2	0.698128	14.3663	5.1664	0.00209339	0.078281	FALSE	NS
NCAPD3_S1396	NCAPD3	-0.586897	21.454	-5.16522	0.0020958	0.0782956	FALSE	NS
ARID3B_S344	ARID3B	0.859104	17.6753	5.16053	0.00210538	0.0785667	FALSE	NS
CNOT2_S190	CNOT2	-0.543122	20.1491	-5.15968	0.00210711	0.0785667	FALSE	NS
OCLN_S382	OCLN	-0.687413	17.7239	-5.15824	0.00211007	0.0786018	FALSE	NS
ARHGEF6_S697	ARHGEF6	0.895411	18.8612	5.1545	0.00211777	0.0787358	FALSE	NS
CHD8_T2049	CHD8	-0.705439	18.3486	-5.15412	0.00211855	0.0787358	FALSE	NS
AHNAK_S226	AHNAK	-0.42026	16.3946	-5.15326	0.00212033	0.0787358	FALSE	NS
AHNAK_S5128	AHNAK	0.77899	18.952	5.15209	0.00212275	0.0787358	FALSE	NS
DYNC1LI1_S426	DYNC1LI1	0.673412	18.2421	5.15157	0.00212383	0.0787358	FALSE	NS
SRRM2_S1374	SRRM2	0.742141	15.4719	5.14976	0.00212758	0.0787997	FALSE	NS
SMARCA4_S643	SMARCA4	0.543889	20.2964	5.14868	0.00212981	0.0788071	FALSE	NS
APPL1_S709	APPL1	0.425357	18.2298	5.14701	0.00213328	0.0788167	FALSE	NS
ARHGAP12_S242	ARHGAP12	-0.6706	16.7321	-5.1466	0.00213414	0.0788167	FALSE	NS
PPFIBP1_S80	PPFIBP1	0.575083	15.6254	5.14213	0.00214345	0.0788483	FALSE	NS
ZNF608_S1123	ZNF608	-0.422591	16.2716	-5.1416	0.00214456	0.0788483	FALSE	NS
LIN54_S325	LIN54	-0.473406	19.3412	-5.14099	0.00214583	0.0788483	FALSE	NS
LIN54_S352	LIN54	-0.473406	19.3412	-5.14099	0.00214583	0.0788483	FALSE	NS
TCF25_S163	TCF25	0.617864	18.2423	5.1406	0.00214666	0.0788483	FALSE	NS
RGCC_S111	RGCC	0.592149	16.0628	5.14035	0.00214719	0.0788483	FALSE	NS
POGZ_T269	POGZ	0.447215	17.5805	5.13725	0.0021537	0.0789025	FALSE	NS
POGZ_T285	POGZ	0.447215	17.5805	5.13725	0.0021537	0.0789025	FALSE	NS
SAFB_S820	SAFB	0.796761	19.2613	5.13529	0.00215782	0.0789025	FALSE	NS
PCM1_S125	PCM1	-0.675826	18.0965	-5.13466	0.00215915	0.0789025	FALSE	NS
ARFGEF2_S1546	ARFGEF2	-0.713049	18.6906	-5.13465	0.00215917	0.0789025	FALSE	NS
EML4_S159	EML4	-0.413607	19.0597	-5.13384	0.00216088	0.0789025	FALSE	NS
HELZ_T1176	HELZ	-0.51822	20.7194	-5.13013	0.00216871	0.0791141	FALSE	NS
FRYL_S1969	FRYL	0.695299	19.1915	5.12607	0.00217733	0.079354	FALSE	NS
PHLDB2_S225	PHLDB2	0.763056	19.2457	5.12443	0.00218084	0.0794071	FALSE	NS
ATAD2_S1314	ATAD2	0.523743	17.0506	5.12224	0.00218551	0.0794542	FALSE	NS
ZRANB2_S292	ZRANB2	-0.482812	17.7381	-5.1219	0.00218623	0.0794542	FALSE	NS
NUCKS1_S170	NUCKS1	-0.477858	16.8342	-5.12033	0.0021896	0.0794626	FALSE	NS
ATRX_S607	ATRX	0.758673	16.9693	5.11988	0.00219056	0.0794626	FALSE	NS
EFNB1_S299	EFNB1	-0.451543	17.0414	-5.11528	0.00220044	0.0797465	FALSE	NS
SCAF11_S701	SCAF11	0.624678	16.2791	5.1121	0.0022073	0.0799204	FALSE	NS
C2orf49_S216	C2orf49	0.667472	19.8747	5.11074	0.00221025	0.0799524	FALSE	NS
SCAF1_S322	SCAF1	0.487045	19.3347	5.10804	0.00221611	0.0800896	FALSE	NS
BCR_S441	BCR	-0.916355	15.833	-5.10579	0.00222101	0.0800919	FALSE	NS
TAB2_S467	TAB2	0.510364	19.2774	5.10521	0.00222226	0.0800919	FALSE	NS
ARHGEF11_S647	ARHGEF11	0.602008	17.4166	5.10516	0.00222237	0.0800919	FALSE	NS
UBE2V1_S181	UBE2V1	-0.442454	16.5695	-5.10307	0.00222692	0.0801081	FALSE	NS
PSMD11_S28	PSMD11	0.659114	17.9961	5.10301	0.00222706	0.0801081	FALSE	NS
HIPK1_Y381	HIPK1	0.420349	19.2032	5.10212	0.00222901	0.0801081	FALSE	NS
CDT1_S417	CDT1	-0.536136	16.0434	-5.09999	0.00223367	0.0802012	FALSE	NS
MKI67_T2283	MKI67	0.688976	18.68	5.09863	0.00223664	0.0802334	FALSE	NS
EIF3A_T502	EIF3A	0.429173	14.8227	5.09673	0.00224083	0.0803096	FALSE	NS
DTL_S499	DTL	0.938554	19.3034	5.09573	0.00224302	0.0803137	FALSE	NS
APC_S1044	APC	-1.15167	17.5507	-5.09417	0.00224646	0.0803626	FALSE	NS
SPECC1L_S845	SPECC1L	0.57428	19.6516	5.0907	0.00225414	0.080563	FALSE	NS
UBE2J1_S279	UBE2J1	1.00517	21.0237	5.08572	0.00226519	0.0806338	FALSE	NS
ATF7_S425	ATF7	0.483888	21.0755	5.08566	0.00226532	0.0806338	FALSE	NS
TMPO_S439	TMPO	-0.514644	18.923	-5.08522	0.0022663	0.0806338	FALSE	NS
ANLN_S258	ANLN	0.88183	15.2027	5.0851	0.00226657	0.0806338	FALSE	NS
BRPF1_S478	BRPF1	0.558819	17.9491	5.08456	0.00226777	0.0806338	FALSE	NS
OTUD5_S503	OTUD5	1.41343	17.1385	5.08363	0.00226985	0.0806338	FALSE	NS
STX10_S144	STX10	-0.489032	16.5628	-5.08298	0.00227129	0.0806338	FALSE	NS
AUNIP_S285	AUNIP	0.956464	13.8463	5.08233	0.00227275	0.0806338	FALSE	NS
HSPA4L_S591	HSPA4L	-0.706415	12.8952	-5.07868	0.00228093	0.0808498	FALSE	NS
BRSK2_S448	BRSK2	-0.669779	16.7828	-5.07067	0.00229896	0.0813467	FALSE	NS
ARHGAP12_S247	ARHGAP12	-0.576631	16.0157	-5.06964	0.0023013	0.0813467	FALSE	NS
FAM83G_S630	FAM83G	-0.595741	16.9017	-5.06889	0.00230301	0.0813467	FALSE	NS
EPB41_S712	EPB41	-0.712409	16.0991	-5.06875	0.00230333	0.0813467	FALSE	NS
WNK3_S1485	WNK3	-0.427321	18.7139	-5.06517	0.00231146	0.0815595	FALSE	NS
FYTTD1_S37	FYTTD1	0.647536	19.9012	5.06088	0.00232127	0.081831	FALSE	NS
NFATC1_S279	NFATC1	1.05103	15.7172	5.05536	0.00233394	0.0819069	FALSE	NS
RERE_S691	RERE	-0.450245	17.6113	-5.05502	0.00233473	0.0819069	FALSE	NS
ZC3H13_S250	ZC3H13	0.743474	19.1281	5.05457	0.00233575	0.0819069	FALSE	NS
SPTAN1_S1048	SPTAN1	-1.52947	18.9968	-5.05407	0.0023369	0.0819069	FALSE	NS
CREBBP_S2091	CREBBP	-0.519456	17.4373	-5.05396	0.00233716	0.0819069	FALSE	NS
FMN2_S531	FMN2	-0.522222	16.5658	-5.05349	0.00233825	0.0819069	FALSE	NS
CC2D1B_S555	CC2D1B	-0.523723	17.0502	-5.05304	0.00233929	0.0819069	FALSE	NS
CIC_T1464	CIC	-0.528267	17.8885	-5.05259	0.00234032	0.0819069	FALSE	NS
ATP1A1_Y22	ATP1A1	-0.75743	20.9316	-5.04947	0.00234755	0.0819846	FALSE	NS
ZCCHC8_S672	ZCCHC8	0.449682	19.7353	5.04943	0.00234764	0.0819846	FALSE	NS
WASHC2A_S923	WASHC2A	-0.917811	18.2007	-5.04889	0.00234888	0.0819846	FALSE	NS
NDC1_S521	NDC1	-0.454159	16.6492	-5.04795	0.00235108	0.0819874	FALSE	NS
MKI67_S3053	MKI67	0.781591	18.7818	5.04548	0.00235682	0.0821139	FALSE	NS
GATAD2B_T133	GATAD2B	-0.47875	18.1522	-5.04417	0.00235987	0.0821462	FALSE	NS
CHD7_S2546	CHD7	0.517103	20.0957	5.04297	0.00236267	0.0821702	FALSE	NS
SSX2IP_S553	SSX2IP	-0.594573	14.6112	-5.04199	0.00236497	0.0821763	FALSE	NS
TSC2_S1397	TSC2	-0.42425	18.0878	-5.03616	0.00237863	0.0825768	FALSE	NS
CTU2_S475	CTU2	-0.538539	17.2373	-5.0352	0.0023809	0.0825818	FALSE	NS
CLASP1_S568	CLASP1	-0.492175	16.5745	-5.03202	0.00238841	0.0826935	FALSE	NS
KAT6A_S1103	KAT6A	0.666582	17.1022	5.03037	0.0023923	0.0826935	FALSE	NS
MICALL1_S511	MICALL1	-0.442254	16.1977	-5.02962	0.00239409	0.0826935	FALSE	NS
MICALL1_S534	MICALL1	-0.442254	16.1977	-5.02962	0.00239409	0.0826935	FALSE	NS
CCDC88A_S1713	CCDC88A	-0.70805	17.4153	-5.02933	0.00239478	0.0826935	FALSE	NS
GPRIN1_S88	GPRIN1	-0.444222	16.9319	-5.02565	0.0024035	0.0828472	FALSE	NS
GPRIN1_T73	GPRIN1	-0.444222	16.9319	-5.02565	0.0024035	0.0828472	FALSE	NS
CLSPN_S732	CLSPN	0.583418	17.9771	5.02145	0.00241354	0.0830633	FALSE	NS
NCOA7_S397	NCOA7	-0.733622	18.0505	-5.02076	0.00241518	0.0830633	FALSE	NS
NAB2_S206	NAB2	0.744028	13.9106	5.0189	0.00241965	0.0830633	FALSE	NS
SNX15_T171	SNX15	0.601795	17.8918	5.01687	0.00242452	0.0830633	FALSE	NS
DOCK4_S1633	DOCK4	-0.476012	18.0842	-5.01574	0.00242724	0.0830633	FALSE	NS
CDK14_S109	CDK14	0.55736	18.2021	5.01406	0.0024313	0.0830633	FALSE	NS
ZNF318_S539	ZNF318	0.539295	20.7678	5.0138	0.00243193	0.0830633	FALSE	NS
EHD2_S492	EHD2	0.642166	15.3059	5.01357	0.00243249	0.0830633	FALSE	NS
DTL_S572	DTL	0.983867	17.1035	5.0133	0.00243314	0.0830633	FALSE	NS
NUP153_S345	NUP153	0.575068	16.4969	5.01322	0.00243334	0.0830633	FALSE	NS
NUP153_S360	NUP153	0.575068	16.4969	5.01322	0.00243334	0.0830633	FALSE	NS
MAP7D1_S427	MAP7D1	-0.545189	16.718	-5.01127	0.00243804	0.0831508	FALSE	NS
DYNC1LI1_S554	DYNC1LI1	0.879399	17.0265	5.00236	0.0024597	0.0837421	FALSE	NS
DYNC1LI1_T542	DYNC1LI1	0.879399	17.0265	5.00236	0.0024597	0.0837421	FALSE	NS
PRKD1_S261	PRKD1	0.557793	19.8039	5.0002	0.00246501	0.083805	FALSE	NS
TRIM28_T549	TRIM28	0.855289	17.9046	4.99984	0.00246587	0.083805	FALSE	NS
NCOR2_S82	NCOR2	0.633583	16.2232	4.99684	0.00247325	0.0839821	FALSE	NS
PALM_T170	PALM	-0.589657	19.4148	-4.99445	0.00247912	0.0840302	FALSE	NS
AKAP11_S30	AKAP11	0.63416	17.1195	4.99367	0.00248106	0.0840302	FALSE	NS
PABIR2_S108	PABIR2	-0.514221	18.1327	-4.99363	0.00248117	0.0840302	FALSE	NS
KANSL3_S538	KANSL3	0.394386	17.2678	4.99054	0.0024888	0.0841704	FALSE	NS
MIER1_S528	MIER1	-0.656081	18.7512	-4.98905	0.0024925	0.0841704	FALSE	NS
RRP1B_S755	RRP1B	-0.631752	15.8128	-4.98746	0.00249645	0.0841704	FALSE	NS
RRP1B_S770	RRP1B	-0.631752	15.8128	-4.98746	0.00249645	0.0841704	FALSE	NS
TMEM51_S145	TMEM51	-0.587686	15.4177	-4.98739	0.00249661	0.0841704	FALSE	NS
HEATR6_S652	HEATR6	-0.419063	15.7177	-4.98583	0.0025005	0.0841704	FALSE	NS
HEATR6_S671	HEATR6	-0.419063	15.7177	-4.98583	0.0025005	0.0841704	FALSE	NS
KDM3B_S301	KDM3B	1.01779	20.8763	4.97895	0.0025177	0.0845972	FALSE	NS
DACH1_S623	DACH1	0.597499	14.7026	4.97803	0.00252	0.0845972	FALSE	NS
DACH1_T609	DACH1	0.597499	14.7026	4.97803	0.00252	0.0845972	FALSE	NS
CARMIL1_T1244	CARMIL1	-0.629948	18.2759	-4.97728	0.0025219	0.0845972	FALSE	NS
CENPC_S542	CENPC	1.13865	15.329	4.9714	0.00253674	0.0848998	FALSE	NS
BCOR_S201	BCOR	-0.650955	18.2095	-4.97135	0.00253687	0.0848998	FALSE	NS
TRIM28_S699	TRIM28	0.590936	18.2098	4.97034	0.00253943	0.0848998	FALSE	NS
NACA_S2058	NACA	-0.590914	15.927	-4.96936	0.0025419	0.0848998	FALSE	NS
ASCC3_S186	ASCC3	-0.727627	14.849	-4.96688	0.00254819	0.0848998	FALSE	NS
PAG1_S162	PAG1	-0.736924	14.8548	-4.96681	0.00254837	0.0848998	FALSE	NS
USP36_S626	USP36	0.935757	18.1508	4.96679	0.00254844	0.0848998	FALSE	NS
USP36_S638	USP36	0.935757	18.1508	4.96679	0.00254844	0.0848998	FALSE	NS
RAI1_S1602	RAI1	1.75746	15.452	4.96466	0.00255385	0.0850072	FALSE	NS
E2F7_T87	E2F7	-0.48966	18.7186	-4.962	0.00256065	0.0851604	FALSE	NS
APBB2_S137	APBB2	0.583002	19.112	4.96024	0.00256516	0.0852372	FALSE	NS
RALGAPB_T746	RALGAPB	0.537822	17.4481	4.95728	0.00257277	0.0854169	FALSE	NS
REEP4_T214	REEP4	-0.514887	13.7032	-4.94953	0.00259278	0.0857242	FALSE	NS
PCNT_S1667	PCNT	0.560606	18.8573	4.94951	0.00259284	0.0857242	FALSE	NS
PDE1C_S482	PDE1C	0.684772	15.0574	4.94909	0.00259394	0.0857242	FALSE	NS
CBX8_S294	CBX8	0.388589	18.0014	4.94895	0.00259429	0.0857242	FALSE	NS
SENP1_S181	SENP1	0.584723	18.5225	4.94867	0.00259503	0.0857242	FALSE	NS
STK4_S427	STK4	-0.425312	16.561	-4.94857	0.00259529	0.0857242	FALSE	NS
MBD3_S68	MBD3	-0.416495	18.0682	-4.94709	0.00259914	0.0857781	FALSE	NS
MAPK6_S686	MAPK6	-0.647986	16.8848	-4.94314	0.00260943	0.0860446	FALSE	NS
MGA_S879	MGA	0.454437	19.386	4.94065	0.00261594	0.0861118	FALSE	NS
WAPL_S241	WAPL	-0.591451	19.6883	-4.9403	0.00261688	0.0861118	FALSE	NS
RIPK2_S541	RIPK2	0.761762	17.5608	4.9389	0.00262055	0.0861118	FALSE	NS
MAP1B_S1292	MAP1B	-0.458336	17.4988	-4.93818	0.00262242	0.0861118	FALSE	NS
MARCKS_S142	MARCKS	1.11811	22.2972	4.93813	0.00262257	0.0861118	FALSE	NS
ADD3_T664	ADD3	0.750569	14.9791	4.93622	0.00262759	0.0862038	FALSE	NS
PPFIA1_S266	PPFIA1	-0.431823	19.4426	-4.93474	0.00263148	0.0862273	FALSE	NS
P4HA1_S362	P4HA1	-0.754254	13.9128	-4.93371	0.0026342	0.0862273	FALSE	NS
FMN2_S494	FMN2	-0.497044	17.9198	-4.93342	0.00263498	0.0862273	FALSE	NS
ATP1A1_Y67	ATP1A1	-0.679405	21.6748	-4.92731	0.00265119	0.0866846	FALSE	NS
SIK3_S564	SIK3	0.802358	18.7484	4.92572	0.00265542	0.0866998	FALSE	NS
DENND4A_S1268	DENND4A	-0.573243	16.6041	-4.92545	0.00265613	0.0866998	FALSE	NS
NUP214_T460	NUP214	0.553549	21.1871	4.92425	0.00265934	0.0867315	FALSE	NS
BRSK1_S614	BRSK1	-0.49076	15.3913	-4.92083	0.00266849	0.086884	FALSE	NS
BRSK1_T599	BRSK1	-0.49076	15.3913	-4.92083	0.00266849	0.086884	FALSE	NS
MAPT_S756	MAPT	-0.594722	18.8697	-4.91779	0.00267666	0.0870646	FALSE	NS
R3HDM2_S867	R3HDM2	-0.901914	17.9897	-4.91709	0.00267853	0.0870646	FALSE	NS
MCM9_S939	MCM9	-0.549424	19.7019	-4.91423	0.00268625	0.0872425	FALSE	NS
ZC3HC1_S371	ZC3HC1	-0.53227	18.8766	-4.91315	0.00268917	0.0872642	FALSE	NS
MRTFA_S347	MRTFA	0.397173	19.8936	4.91174	0.00269298	0.0872645	FALSE	NS
EFNB1_S297	EFNB1	-0.607445	16.1253	-4.91148	0.00269368	0.0872645	FALSE	NS
CACNB2_S526	CACNB2	-0.615105	15.2775	-4.90886	0.0027008	0.0873879	FALSE	NS
MYBL2_T502	MYBL2	-0.576973	16.4397	-4.90832	0.00270226	0.0873879	FALSE	NS
KNL1_S74	KNL1	0.897103	17.4833	4.90759	0.00270425	0.0873879	FALSE	NS
LAS1L_S455	LAS1L	0.716849	16.239	4.90159	0.00272064	0.0877887	FALSE	NS
BCOR_S599	BCOR	-0.572688	19.5223	-4.90139	0.00272118	0.0877887	FALSE	NS
OSBPL11_T44	OSBPL11	-0.50816	21.0174	-4.89518	0.00273827	0.0881206	FALSE	NS
KLC2_S568	KLC2	-0.579189	18.1829	-4.8946	0.00273988	0.0881206	FALSE	NS
TANC1_S263	TANC1	-0.391786	17.8972	-4.89366	0.00274249	0.0881206	FALSE	NS
H1-4_T42	H1-4	-0.493765	17.5218	-4.89355	0.00274278	0.0881206	FALSE	NS
CDC27_S449	CDC27	0.770595	16.3562	4.89353	0.00274283	0.0881206	FALSE	NS
ZDHHC5_S358	ZDHHC5	-0.577093	19.0565	-4.88903	0.00275533	0.0883845	FALSE	NS
PLEKHM3_T115	PLEKHM3	-0.451474	17.2291	-4.88878	0.00275601	0.0883845	FALSE	NS
SETD2_S767	SETD2	0.578943	18.7633	4.88811	0.00275788	0.0883845	FALSE	NS
EPB41L2_S695	EPB41L2	-1.26133	17.5725	-4.8851	0.00276626	0.0884877	FALSE	NS
EPB41L2_S707	EPB41L2	-1.26133	17.5725	-4.8851	0.00276626	0.0884877	FALSE	NS
KCNB2_S473	KCNB2	-0.453379	16.5321	-4.8845	0.00276795	0.0884877	FALSE	NS
CCSER1_S463	CCSER1	-0.512042	16.4159	-4.88262	0.00277319	0.0885822	FALSE	NS
RPS6KA4_S359	RPS6KA4	0.639972	17.1525	4.87998	0.00278062	0.0886921	FALSE	NS
BAHD1_S321	BAHD1	0.696421	15.3794	4.87895	0.00278349	0.0886921	FALSE	NS
BAHD1_S386	BAHD1	0.696421	15.3794	4.87895	0.00278349	0.0886921	FALSE	NS
ATP1A1_Y696	ATP1A1	-0.848953	17.7475	-4.87657	0.00279021	0.0888331	FALSE	NS
ARID3B_S347	ARID3B	0.953166	14.886	4.87404	0.00279734	0.0889602	FALSE	NS
SLTM_T899	SLTM	0.71612	18.6097	4.87296	0.00280041	0.0889602	FALSE	NS
CABLES1_S302	CABLES1	-0.737374	18.7968	-4.87272	0.00280108	0.0889602	FALSE	NS
ZFC3H1_S977	ZFC3H1	-0.726501	18.4777	-4.87177	0.00280379	0.0889734	FALSE	NS
SIPA1_S88	SIPA1	0.927732	14.7591	4.86846	0.0028132	0.0891988	FALSE	NS
ZNF503_S167	ZNF503	-0.458999	16.805	-4.86666	0.00281831	0.0891988	FALSE	NS
TPR_S2167	TPR	0.574041	17.7867	4.86591	0.00282046	0.0891988	FALSE	NS
ALKBH5_S421	ALKBH5	-0.675568	15.6962	-4.8651	0.00282277	0.0891988	FALSE	NS
EPB41_T137	EPB41	-0.688356	13.8029	-4.86339	0.00282767	0.0891988	FALSE	NS
ZDHHC5_S369	ZDHHC5	-0.418943	16.9325	-4.86251	0.00283019	0.0891988	FALSE	NS
ZDHHC5_T383	ZDHHC5	-0.418943	16.9325	-4.86251	0.00283019	0.0891988	FALSE	NS
APBB2_T47	APBB2	-0.397334	16.1618	-4.8625	0.00283019	0.0891988	FALSE	NS
TP53BP1_S553	TP53BP1	-0.575078	20.0939	-4.86201	0.0028316	0.0891988	FALSE	NS
EME1_S129	EME1	0.439651	15.8239	4.85685	0.00284644	0.089521	FALSE	NS
EME1_S142	EME1	0.439651	15.8239	4.85685	0.00284644	0.089521	FALSE	NS
SHB_S223	SHB	-0.727905	17.2694	-4.85402	0.00285464	0.08965	FALSE	NS
TACC2_S2572	TACC2	-0.534854	17.0732	-4.85383	0.00285517	0.08965	FALSE	NS
BRD4_T309	BRD4	0.465856	15.8712	4.85064	0.00286444	0.0898229	FALSE	NS
CCDC102A_S41	CCDC102A	-0.487673	15.127	-4.85034	0.00286531	0.0898229	FALSE	NS
SEPTIN9_S42	SEPTIN9	-0.670444	19.7136	-4.84803	0.00287201	0.089944	FALSE	NS
ZNF367_S98	ZNF367	0.672479	13.1124	4.84742	0.00287381	0.089944	FALSE	NS
CDT1_S406	CDT1	-0.539387	18.4176	-4.84652	0.00287642	0.089953	FALSE	NS
POLR1A_T378	POLR1A	0.511488	18.6288	4.84323	0.00288606	0.0900888	FALSE	NS
AHNAK_S4439	AHNAK	-0.76176	14.238	-4.84285	0.00288716	0.0900888	FALSE	NS
LIMCH1_S315	LIMCH1	0.628562	17.9612	4.84266	0.00288773	0.0900888	FALSE	NS
DPYSL2_T563	DPYSL2	-0.433615	17.2722	-4.84071	0.00289345	0.0901221	FALSE	NS
DPYSL2_T576	DPYSL2	-0.433615	17.2722	-4.84071	0.00289345	0.0901221	FALSE	NS
NHERF2_S321	NHERF2	-0.906343	17.9162	-4.8383	0.00290054	0.0902275	FALSE	NS
NEK4_S675	NEK4	0.466015	18.861	4.83798	0.00290148	0.0902275	FALSE	NS
EPB41L2_S99	EPB41L2	-0.57741	21.7113	-4.83667	0.00290535	0.0902754	FALSE	NS
PHIP_T1492	PHIP	-0.439976	18.3756	-4.83535	0.00290925	0.0902952	FALSE	NS
MDC1_S776	MDC1	0.624923	16.1739	4.83359	0.00291444	0.0902952	FALSE	NS
SRRM2_S2545	SRRM2	-0.511838	17.0668	-4.83347	0.0029148	0.0902952	FALSE	NS
RANBP2_S2816	RANBP2	1.264	18.0628	4.8333	0.0029153	0.0902952	FALSE	NS
SAP30L_S111	SAP30L	-0.616196	16.033	-4.82938	0.00292696	0.0905129	FALSE	NS
DENND4C_S1085	DENND4C	-0.437844	17.9588	-4.82823	0.00293039	0.0905129	FALSE	NS
REPS1_S552	REPS1	-0.485634	16.956	-4.82777	0.00293175	0.0905129	FALSE	NS
SLBP_T289	SLBP	-0.496931	17.7031	-4.82738	0.0029329	0.0905129	FALSE	NS
TRIM28_S697	TRIM28	0.613851	20.0691	4.82702	0.002934	0.0905129	FALSE	NS
SPTBN1_S2355	SPTBN1	-0.443299	21.3065	-4.82399	0.00294304	0.0906923	FALSE	NS
CLSPN_S981	CLSPN	0.522048	17.6525	4.82273	0.00294682	0.0906923	FALSE	NS
CAST_S378	CAST	0.477805	18.0419	4.82273	0.00294683	0.0906923	FALSE	NS
KIF7_S907	KIF7	0.729829	20.0447	4.82081	0.00295261	0.0907979	FALSE	NS
SMARCA4_T628	SMARCA4	0.439256	20.2548	4.81845	0.00295969	0.0908978	FALSE	NS
EPB41L3_T84	EPB41L3	-0.396463	18.0059	-4.81817	0.00296054	0.0908978	FALSE	NS
EPS15_S802	EPS15	0.606586	14.8491	4.81636	0.00296601	0.0909215	FALSE	NS
EPS15_S831	EPS15	0.606586	14.8491	4.81636	0.00296601	0.0909215	FALSE	NS
AKAP13_S2732	AKAP13	-0.635256	18.3605	-4.81245	0.00297784	0.0910535	FALSE	NS
ARHGAP21_S1459	ARHGAP21	-0.4157	15.5942	-4.81221	0.00297857	0.0910535	FALSE	NS
EI24_S60	EI24	1.32926	16.3526	4.81152	0.00298068	0.0910535	FALSE	NS
CDC23_T581	CDC23	0.907086	13.8021	4.81123	0.00298157	0.0910535	FALSE	NS
BRPF1_S904	BRPF1	1.39658	17.9951	4.81107	0.00298205	0.0910535	FALSE	NS
ITPRID2_S391	ITPRID2	-0.75831	18.3634	-4.80565	0.00299858	0.0914513	FALSE	NS
PPP1R9B_S223	PPP1R9B	0.847386	15.324	4.80467	0.00300159	0.0914513	FALSE	NS
EYA3_T282	EYA3	-0.578794	15.3973	-4.80448	0.00300215	0.0914513	FALSE	NS
STX7_S153	STX7	0.542532	16.503	4.80098	0.00301289	0.0917063	FALSE	NS
RELL1_S256	RELL1	-0.483395	19.6838	-4.80017	0.00301539	0.0917105	FALSE	NS
MAP4K5_T345	MAP4K5	1.2246	16.9327	4.7991	0.00301869	0.0917105	FALSE	NS
PAK4_S164	PAK4	-0.548652	18.2822	-4.79864	0.00302012	0.0917105	FALSE	NS
MAP4K5_S447	MAP4K5	-0.42383	18.9119	-4.7966	0.0030264	0.0918291	FALSE	NS
CASP8AP2_S46	CASP8AP2	0.558803	16.6436	4.79254	0.00303898	0.0920634	FALSE	NS
TASOR_S722	TASOR	0.79059	14.2581	4.79225	0.00303989	0.0920634	FALSE	NS
FERMT2_S221	FERMT2	-0.521502	13.9854	-4.79083	0.0030443	0.0920634	FALSE	NS
ARHGEF28_S525	ARHGEF28	-0.535542	15.4978	-4.7893	0.00304906	0.0920634	FALSE	NS
SUGP2_S328	SUGP2	0.990338	20.678	4.78808	0.00305288	0.0920634	FALSE	NS
BBX_T594	BBX	0.517023	15.2714	4.7869	0.00305658	0.0920634	FALSE	NS
ARHGAP44_S834	ARHGAP44	-0.89133	17.1075	-4.78629	0.00305848	0.0920634	FALSE	NS
RANBP2_T2517	RANBP2	0.436519	14.5395	4.78612	0.003059	0.0920634	FALSE	NS
SHROOM2_S1183	SHROOM2	-0.463683	17.2432	-4.78601	0.00305936	0.0920634	FALSE	NS
PCIF1_S157	PCIF1	0.565018	15.0798	4.78558	0.00306071	0.0920634	FALSE	NS
POLR1G_S155	POLR1G	0.411595	18.0763	4.78522	0.00306182	0.0920634	FALSE	NS
REV3L_T1160	REV3L	0.373154	15.7488	4.78497	0.00306261	0.0920634	FALSE	NS
WIZ_S1197	WIZ	-0.397575	18.6449	-4.78277	0.00306951	0.0921866	FALSE	NS
POGZ_S1391	POGZ	0.612752	16.148	4.78215	0.00307146	0.0921866	FALSE	NS
CEP350_S1279	CEP350	0.501347	16.1914	4.78046	0.00307679	0.092204	FALSE	NS
CEP350_T1267	CEP350	0.501347	16.1914	4.78046	0.00307679	0.092204	FALSE	NS
DENND4C_S1024	DENND4C	0.525277	17.8025	4.77428	0.00309632	0.0927175	FALSE	NS
EPB41L5_S548	EPB41L5	-0.453627	20.0397	-4.77339	0.00309913	0.0927218	FALSE	NS
TSHZ3_S527	TSHZ3	-0.421606	14.8141	-4.77209	0.00310327	0.0927218	FALSE	NS
TAF6_S648	TAF6	-0.475362	18.8616	-4.77198	0.00310364	0.0927218	FALSE	NS
MAPT_S528	MAPT	-0.403177	17.4614	-4.77014	0.00310949	0.0927538	FALSE	NS
MAPT_S542	MAPT	-0.403177	17.4614	-4.77014	0.00310949	0.0927538	FALSE	NS
SRRM2_S795	SRRM2	-1.01279	20.048	-4.76901	0.00311308	0.0927894	FALSE	NS
AHNAK_S5754	AHNAK	-0.396053	18.5074	-4.76466	0.003127	0.0931328	FALSE	NS
CENPU_S100	CENPU	0.689236	17.1057	4.76362	0.00313036	0.0931613	FALSE	NS
WASHC2C_S727	WASHC2C	0.594491	14.7044	4.76212	0.00313519	0.0932334	FALSE	NS
ZBTB18_S226	ZBTB18	-0.426022	16.8987	-4.75897	0.00314534	0.0933227	FALSE	NS
RASAL2_S647	RASAL2	-0.607706	15.9048	-4.75861	0.00314648	0.0933227	FALSE	NS
RASAL2_S659	RASAL2	-0.607706	15.9048	-4.75861	0.00314648	0.0933227	FALSE	NS
HDGFL2_S246	HDGFL2	-0.516932	19.7915	-4.7582	0.00314782	0.0933227	FALSE	NS
AKAP12_S643	AKAP12	-0.742393	19.3077	-4.75607	0.00315472	0.0934432	FALSE	NS
SETD2_S657	SETD2	1.12199	15.8814	4.75295	0.00316485	0.0934432	FALSE	NS
SETD2_S671	SETD2	1.12199	15.8814	4.75295	0.00316485	0.0934432	FALSE	NS
HOMER3_S132	HOMER3	-0.610351	16.7056	-4.75285	0.00316517	0.0934432	FALSE	NS
USP31_S1187	USP31	-0.497368	17.0972	-4.75249	0.00316634	0.0934432	FALSE	NS
USP31_S1214	USP31	-0.497368	17.0972	-4.75249	0.00316634	0.0934432	FALSE	NS
PPP1R12C_S419	PPP1R12C	0.690368	17.8847	4.74754	0.00318248	0.0938482	FALSE	NS
ZNF609_T831	ZNF609	-0.583614	15.5628	-4.74677	0.00318502	0.0938516	FALSE	NS
MTDH_S506	MTDH	0.585539	16.0525	4.74358	0.00319548	0.0938818	FALSE	NS
EEF2_T70	EEF2	1.09792	18.4235	4.74337	0.00319617	0.0938818	FALSE	NS
MICALL1_S515	MICALL1	-0.675708	14.7538	-4.7426	0.00319869	0.0938818	FALSE	NS
E2F8_S86	E2F8	-0.58203	17.6286	-4.74252	0.00319895	0.0938818	FALSE	NS
TLE1_S300	TLE1	-0.668043	15.2435	-4.74204	0.00320056	0.0938818	FALSE	NS
ZXDC_S53	ZXDC	-0.51768	17.2369	-4.74203	0.00320057	0.0938818	FALSE	NS
GPRIN1_S479	GPRIN1	0.374594	16.9456	4.74112	0.00320358	0.0938991	FALSE	NS
TLK2_S76	TLK2	-0.704372	18.2436	-4.73971	0.00320823	0.0939643	FALSE	NS
LYSMD3_S141	LYSMD3	0.932877	14.7523	4.73563	0.00322173	0.0942648	FALSE	NS
DIXDC1_S288	DIXDC1	-0.572299	15.373	-4.73514	0.00322335	0.0942648	FALSE	NS
FANCI_S1297	FANCI	0.995361	16.6497	4.73291	0.00323079	0.094411	FALSE	NS
NEK9_S749	NEK9	0.50459	15.0201	4.73116	0.00323661	0.0945099	FALSE	NS
PUM2_S79	PUM2	-0.590345	17.0201	-4.72897	0.00324392	0.0946324	FALSE	NS
F11R_S298	F11R	-0.571538	21.2065	-4.72844	0.00324568	0.0946324	FALSE	NS
DENND2B_S477	DENND2B	0.537725	15.1145	4.72615	0.00325339	0.0947858	FALSE	NS
BAZ1A_S1366	BAZ1A	-0.524127	16.0201	-4.72051	0.00327235	0.0952125	FALSE	NS
THRAP3_S257	THRAP3	0.408728	16.9245	4.72034	0.00327295	0.0952125	FALSE	NS
CCDC88A_S1574	CCDC88A	-0.665218	15.0088	-4.71783	0.00328143	0.0953686	FALSE	NS
MAST3_S807	MAST3	-0.647762	16.1905	-4.71705	0.00328406	0.0953686	FALSE	NS
SCRIB_T1566	SCRIB	-0.699282	16.9087	-4.71657	0.00328569	0.0953686	FALSE	NS
QSER1_S627	QSER1	0.63673	18.6563	4.71498	0.00329109	0.095454	FALSE	NS
WASHC2C_S688	WASHC2C	0.748599	16.2915	4.71284	0.00329839	0.0955543	FALSE	NS
TTC28_S2133	TTC28	-0.456783	17.1521	-4.71252	0.00329948	0.0955543	FALSE	NS
KMT2A_S3049	KMT2A	0.498092	19.2382	4.70857	0.00331298	0.0958737	FALSE	NS
SVIL_S927	SVIL	-0.470262	16.4277	-4.70733	0.00331723	0.0959252	FALSE	NS
IRF2BP1_S78	IRF2BP1	-0.586339	20.5324	-4.70496	0.00332536	0.0959697	FALSE	NS
CREB1_S145	CREB1	0.728705	16.9522	4.70442	0.00332722	0.0959697	FALSE	NS
PDXDC1_S745	PDXDC1	-0.578485	15.4049	-4.704	0.00332867	0.0959697	FALSE	NS
PDXDC1_S757	PDXDC1	-0.578485	15.4049	-4.704	0.00332867	0.0959697	FALSE	NS
SCAF1_S335	SCAF1	0.474902	19.0249	4.70275	0.00333298	0.0960226	FALSE	NS
ZMYND8_S1097	ZMYND8	0.413216	15.531	4.6999	0.0033428	0.0961215	FALSE	NS
RUBCN_S211	RUBCN	-0.438609	19.1748	-4.69965	0.00334369	0.0961215	FALSE	NS
JCAD_S1347	JCAD	-0.60593	14.7952	-4.69897	0.00334603	0.0961215	FALSE	NS
EXOC7_S262	EXOC7	-0.483554	18.7127	-4.69889	0.00334633	0.0961215	FALSE	NS
SETD5_S847	SETD5	-0.558096	16.434	-4.69715	0.00335233	0.0961852	FALSE	NS
FBXO46_S322	FBXO46	-0.396162	16.6103	-4.69681	0.00335351	0.0961852	FALSE	NS
TAF4_S135	TAF4	0.381669	15.8254	4.6948	0.00336053	0.0963153	FALSE	NS
CENPJ_S274	CENPJ	-0.429337	18.9383	-4.69387	0.00336374	0.0963362	FALSE	NS
UNC5B_S499	UNC5B	-0.74236	13.7014	-4.69235	0.00336905	0.0963588	FALSE	NS
ELOA_T422	ELOA	-0.552956	18.8725	-4.69222	0.0033695	0.0963588	FALSE	NS
DENND4C_S1003	DENND4C	0.700291	16.3195	4.68645	0.00338972	0.0968656	FALSE	NS
FAM50A_S134	FAM50A	-0.67579	18.6633	-4.68448	0.00339666	0.0969924	FALSE	NS
CDC42EP4_S193	CDC42EP4	1.06488	18.9142	4.68345	0.00340028	0.0970242	FALSE	NS
MDC1_S818	MDC1	0.564713	16.7617	4.67993	0.00341272	0.0973077	FALSE	NS
NCOR2_S1491	NCOR2	-0.46723	17.7178	-4.67761	0.00342093	0.0974702	FALSE	NS
ANKRD11_T157	ANKRD11	-0.417677	14.376	-4.67423	0.00343297	0.0976101	FALSE	NS
MAST2_S912	MAST2	-0.528659	18.4096	-4.67204	0.00344078	0.0976101	FALSE	NS
WASL_S446	WASL	0.8138	18.0977	4.67136	0.00344324	0.0976101	FALSE	NS
ZNF148_S431	ZNF148	0.466601	19.3933	4.6706	0.00344596	0.0976101	FALSE	NS
POM121C_S701	POM121C	0.504344	17.9186	4.67049	0.00344633	0.0976101	FALSE	NS
CAMK2D_T391	CAMK2D	-0.760959	19.0725	-4.66818	0.00345462	0.0976101	FALSE	NS
RBMX_S368	RBMX	0.613494	15.1137	4.66684	0.00345943	0.0976101	FALSE	NS
TP53BP1_S438	TP53BP1	0.859228	20.4843	4.66582	0.0034631	0.0976101	FALSE	NS
TP53BP1_S452	TP53BP1	0.859228	20.4843	4.66582	0.0034631	0.0976101	FALSE	NS
SLC12A2_Y1135	SLC12A2	-0.519271	13.9027	-4.6656	0.00346391	0.0976101	FALSE	NS
CYFIP1_S595	CYFIP1	0.898252	16.8058	4.66559	0.00346392	0.0976101	FALSE	NS
DOCK7_S922	DOCK7	0.365089	18.4372	4.66557	0.003464	0.0976101	FALSE	NS
RIF1_S1443	RIF1	0.536023	18.5887	4.66503	0.00346596	0.0976101	FALSE	NS
ABCC4_S680	ABCC4	0.481645	18.2768	4.66473	0.00346703	0.0976101	FALSE	NS
GAB1_Y642	GAB1	0.498494	14.3822	4.66383	0.00347029	0.0976101	FALSE	NS
FAM53C_S245	FAM53C	0.362477	14.1315	4.66317	0.00347265	0.0976101	FALSE	NS
FAM53C_S258	FAM53C	0.362477	14.1315	4.66317	0.00347265	0.0976101	FALSE	NS
SNTA1_S214	SNTA1	0.670173	15.493	4.66279	0.00347404	0.0976101	FALSE	NS
SNTA1_S226	SNTA1	0.670173	15.493	4.66279	0.00347404	0.0976101	FALSE	NS
HTT_S452	HTT	0.446359	17.438	4.6622	0.00347618	0.0976101	FALSE	NS
RBM15B_S241	RBM15B	0.90829	16.3628	4.65945	0.00348612	0.0976888	FALSE	NS
RBM15B_T261	RBM15B	0.90829	16.3628	4.65945	0.00348612	0.0976888	FALSE	NS
RBMXL2_Y206	RBMXL2	0.697884	17.2656	4.65934	0.00348655	0.0976888	FALSE	NS
SLTM_S911	SLTM	0.753967	18.4111	4.65831	0.00349028	0.0977227	FALSE	NS
RANBP2_S1780	RANBP2	0.610653	15.2511	4.65722	0.00349423	0.0977629	FALSE	NS
WAC_T307	WAC	0.581874	16.3022	4.65543	0.00350076	0.0978747	FALSE	NS
MORC3_S574	MORC3	0.553225	20.8942	4.65267	0.00351082	0.0979984	FALSE	NS
PCBP1_S277	PCBP1	-0.494887	17.1626	-4.65259	0.00351112	0.0979984	FALSE	NS
TET2_T1138	TET2	-0.568356	16.1722	-4.65174	0.00351424	0.0979984	FALSE	NS
NDRG1_S348	NDRG1	-0.945645	18.0162	-4.65145	0.00351529	0.0979984	FALSE	NS
GTSE1_S474	GTSE1	-0.415993	17.5902	-4.64883	0.00352489	0.0981956	FALSE	NS
GLI2_S822	GLI2	1.00396	17.2345	4.6435	0.00354456	0.0986727	FALSE	NS
PLEKHA7_S163	PLEKHA7	-0.769107	18.6113	-4.64209	0.00354978	0.0987352	FALSE	NS
CCDC6_T399	CCDC6	0.411415	13.6127	4.64149	0.003552	0.0987352	FALSE	NS
BRIP1_S156	BRIP1	-0.421629	19.2938	-4.63994	0.00355772	0.0987352	FALSE	NS
CHD1_S102	CHD1	-0.412377	17.0745	-4.63951	0.00355933	0.0987352	FALSE	NS
RBM20_S1107	RBM20	-0.665366	19.1816	-4.63868	0.00356242	0.0987352	FALSE	NS
SETDB1_S126	SETDB1	-0.532231	18.0055	-4.63808	0.00356463	0.0987352	FALSE	NS
SETDB1_S138	SETDB1	-0.532231	18.0055	-4.63808	0.00356463	0.0987352	FALSE	NS
PPP1R9B_S207	PPP1R9B	-0.413497	20.4235	-4.63608	0.0035721	0.0988715	FALSE	NS
RREB1_S546	RREB1	0.440556	16.5414	4.63278	0.00358442	0.0990709	FALSE	NS
RREB1_S578	RREB1	0.440556	16.5414	4.63278	0.00358442	0.0990709	FALSE	NS
RAB11FIP5_S565	RAB11FIP5	0.803966	16.6765	4.63174	0.00358833	0.0991085	FALSE	NS
RCN2_S310	RCN2	-0.454844	16.0122	-4.62955	0.00359656	0.0992095	FALSE	NS
ZNF609_T849	ZNF609	-0.449313	17.0667	-4.6294	0.00359711	0.0992095	FALSE	NS
NUP153_S348	NUP153	0.632383	18.3994	4.62805	0.00360217	0.0992761	FALSE	NS
GAB2_S434	GAB2	-1.16613	14.9372	-4.6274	0.00360464	0.0992761	FALSE	NS
PCNP_S160	PCNP	-0.431727	19.1357	-4.6222	0.00362429	0.0997465	FALSE	NS
NAV1_T672	NAV1	0.439338	16.4621	4.62107	0.00362858	0.0997935	FALSE	NS
TOP2B_S1624	TOP2B	0.456822	16.1137	4.61926	0.00363543	0.099856	FALSE	NS
MPP2_S369	MPP2	-0.603172	15.6968	-4.61912	0.003636	0.099856	FALSE	NS
HIRA_S570	HIRA	-0.418832	16.75	-4.61785	0.00364083	0.0999181	FALSE	NS
TMEM51_S202	TMEM51	-0.645183	16.4095	-4.61426	0.00365452	0.100114	FALSE	NS
CCDC8_S157	CCDC8	-0.599265	11.7824	-4.61394	0.00365573	0.100114	FALSE	NS
CCDC8_S172	CCDC8	-0.599265	11.7824	-4.61394	0.00365573	0.100114	FALSE	NS
FAM83H_S537	FAM83H	-0.510834	18.4148	-4.61175	0.00366415	0.100254	FALSE	NS
ARHGAP20_S742	ARHGAP20	0.863672	15.9881	4.61107	0.00366675	0.100254	FALSE	NS
TXLNG_S134	TXLNG	0.873882	20.1016	4.61059	0.00366859	0.100254	FALSE	NS
DMWD_S431	DMWD	0.466706	14.1889	4.60561	0.0036878	0.100708	FALSE	NS
MAP1S_S644	MAP1S	-0.409361	15.4852	-4.60474	0.00369116	0.100729	FALSE	NS
TCF20_S1337	TCF20	0.56227	20.0716	4.6022	0.00370101	0.10092	FALSE	NS
ZNF318_T857	ZNF318	-0.561441	18.1956	-4.6016	0.00370335	0.10092	FALSE	NS
ZNF768_S167	ZNF768	1.12974	17.3428	4.59838	0.00371588	0.10119	FALSE	NS
KIAA1671_S1456	KIAA1671	0.543575	18.0691	4.59605	0.00372496	0.101366	FALSE	NS
MON1A_S202	MON1A	0.554323	14.8825	4.59438	0.00373151	0.101465	FALSE	NS
KAZN_S387	KAZN	-0.520748	17.3859	-4.59359	0.0037346	0.101465	FALSE	NS
DAAM2_S671	DAAM2	0.917539	14.8735	4.593	0.00373691	0.101465	FALSE	NS
PPFIA1_S251	PPFIA1	-0.385254	19.7264	-4.59206	0.00374061	0.101465	FALSE	NS
ATRX_S622	ATRX	0.566956	17.4037	4.58918	0.00375192	0.101465	FALSE	NS
TRPS1_T764	TRPS1	-0.374737	17.9041	-4.58885	0.00375325	0.101465	FALSE	NS
LARP1_S859	LARP1	-0.831738	19.9449	-4.58883	0.0037533	0.101465	FALSE	NS
SNX17_S462	SNX17	0.649756	17.1732	4.58882	0.00375335	0.101465	FALSE	NS
NOP2_T616	NOP2	0.663106	18.5071	4.58838	0.0037551	0.101465	FALSE	NS
LDHB_S103	LDHB	-0.383878	16.709	-4.58816	0.00375595	0.101465	FALSE	NS
AMOTL1_S939	AMOTL1	-0.531388	16.969	-4.5878	0.00375737	0.101465	FALSE	NS
SPECC1L_S1009	SPECC1L	0.584682	17.4074	4.58416	0.00377178	0.101783	FALSE	NS
LARP1_S797	LARP1	-0.390472	16.2482	-4.58268	0.00377764	0.10187	FALSE	NS
SLTM_S900	SLTM	0.401069	17.8972	4.58169	0.0037816	0.101906	FALSE	NS
USP45_S476	USP45	0.449673	15.3889	4.57854	0.00379413	0.102173	FALSE	NS
KNL1_T1043	KNL1	0.685663	14.9866	4.57685	0.0038009	0.102284	FALSE	NS
STOX1_S890	STOX1	0.61957	14.9875	4.57519	0.00380754	0.102392	FALSE	NS
WDR7_T953	WDR7	-0.706178	17.1737	-4.57393	0.00381261	0.102457	FALSE	NS
RIF1_S2209	RIF1	-0.590243	21.7761	-4.57211	0.00381991	0.102551	FALSE	NS
APC_S973	APC	-0.601493	19.8845	-4.57174	0.0038214	0.102551	FALSE	NS
HSP90B1_S320	HSP90B1	-1.04135	23.0326	-4.56651	0.0038425	0.102956	FALSE	NS
MKI67_T1371	MKI67	0.432355	19.0956	4.56635	0.00384316	0.102956	FALSE	NS
DDX20_S726	DDX20	-0.396726	21.3017	-4.56602	0.00384447	0.102956	FALSE	NS
PPP1R7_S41	PPP1R7	-0.519942	21.9211	-4.56428	0.00385153	0.103065	FALSE	NS
EXO1_T487	EXO1	-0.756532	18.348	-4.5632	0.00385592	0.103065	FALSE	NS
FAM83H_S949	FAM83H	0.565537	20.1798	4.56306	0.00385649	0.103065	FALSE	NS
RALGAPB_S1314	RALGAPB	-0.84527	13.7563	-4.55561	0.00388692	0.103806	FALSE	NS
LEO1_S292	LEO1	-0.587112	15.581	-4.55315	0.00389705	0.104005	FALSE	NS
SLC2A13_S32	SLC2A13	1.28554	16.7536	4.55196	0.00390195	0.104064	FALSE	NS
SASH1_S126	SASH1	-0.606996	17.1975	-4.5507	0.00390711	0.104131	FALSE	NS
INTS12_S407	INTS12	0.702372	15.6179	4.54568	0.00392791	0.104613	FALSE	NS
JCAD_S780	JCAD	-0.558944	18.3795	-4.54305	0.00393883	0.104692	FALSE	NS
DENND2B_Y638	DENND2B	0.42419	15.9778	4.543	0.00393904	0.104692	FALSE	NS
H1-6_T187	H1-6	-0.525204	17.8248	-4.54237	0.00394169	0.104692	FALSE	NS
H1-6_T199	H1-6	-0.525204	17.8248	-4.54237	0.00394169	0.104692	FALSE	NS
ARFGEF2_S1542	ARFGEF2	-0.430628	20.0788	-4.54097	0.00394751	0.104775	FALSE	NS
SETDB1_S150	SETDB1	-0.55834	17.7813	-4.53975	0.00395259	0.104838	FALSE	NS
NCOA5_S163	NCOA5	0.873769	18.7814	4.53444	0.00397487	0.105357	FALSE	NS
CEP170_S1274	CEP170	-0.500429	17.9027	-4.53026	0.00399249	0.105752	FALSE	NS
EPB41L3_S83	EPB41L3	-0.479564	17.7949	-4.5288	0.00399868	0.105843	FALSE	NS
PBRM1_S329	PBRM1	-0.426236	17.0187	-4.52788	0.00400259	0.105875	FALSE	NS
DNMT1_S201	DNMT1	0.737751	20.1166	4.52423	0.00401809	0.106124	FALSE	NS
BCAR1_S156	BCAR1	-0.533848	18.5075	-4.52395	0.00401929	0.106124	FALSE	NS
NEDD1_S539	NEDD1	0.56382	15.9201	4.52373	0.00402022	0.106124	FALSE	NS
CCDC138_S194	CCDC138	-0.560425	18.0242	-4.52203	0.00402749	0.106162	FALSE	NS
NUMA1_S1862	NUMA1	0.537362	18.194	4.52137	0.00403028	0.106162	FALSE	NS
EYA3_T293	EYA3	-0.545551	15.3439	-4.52062	0.00403349	0.106162	FALSE	NS
EP300_S102	EP300	-0.456163	13.0909	-4.51996	0.00403632	0.106162	FALSE	NS
TLE3_S216	TLE3	-0.461894	20.3793	-4.51928	0.00403923	0.106162	FALSE	NS
FGD1_S149	FGD1	0.693959	17.9152	4.51923	0.00403944	0.106162	FALSE	NS
PHF8_T901	PHF8	-0.602881	20.3151	-4.51891	0.00404084	0.106162	FALSE	NS
SH3RF3_S811	SH3RF3	-0.527184	19.7899	-4.51822	0.00404377	0.106167	FALSE	NS
MED1_S1446	MED1	-0.516346	17.9264	-4.51751	0.00404684	0.106176	FALSE	NS
TOP2B_S1565	TOP2B	0.441997	20.3414	4.51415	0.00406128	0.106436	FALSE	NS
TMX1_S240	TMX1	0.468277	17.7264	4.51393	0.00406224	0.106436	FALSE	NS
SALL1_S1212	SALL1	0.576121	19.6714	4.51301	0.00406621	0.106468	FALSE	NS
TMEM230_T38	TMEM230	0.549202	19.0555	4.51025	0.00407811	0.106706	FALSE	NS
RAB11FIP2_S174	RAB11FIP2	-0.55327	17.7529	-4.50963	0.00408082	0.106706	FALSE	NS
MPP7_S348	MPP7	-0.598758	16.27	-4.509	0.00408353	0.106706	FALSE	NS
NFATC4_S233	NFATC4	0.649552	14.9373	4.50543	0.00409907	0.107	FALSE	NS
CFDP1_S274	CFDP1	0.465328	17.6844	4.50515	0.0041003	0.107	FALSE	NS
MDFIC_S157	MDFIC	0.463146	17.7307	4.50341	0.00410788	0.107086	FALSE	NS
BLM_T183	BLM	-0.564018	15.3286	-4.50252	0.00411174	0.107086	FALSE	NS
GTSE1_S494	GTSE1	1.00828	15.639	4.50249	0.00411188	0.107086	FALSE	NS
UBXN7_S308	UBXN7	0.82116	11.9738	4.50045	0.00412081	0.107168	FALSE	NS
UBXN7_S322	UBXN7	0.82116	11.9738	4.50045	0.00412081	0.107168	FALSE	NS
NCOR1_S1278	NCOR1	-0.52899	18.6805	-4.49987	0.00412335	0.107168	FALSE	NS
MTDH_S126	MTDH	0.519323	18.9414	4.49916	0.00412649	0.107178	FALSE	NS
TCERG1_S848	TCERG1	0.813092	15.9953	4.49148	0.00416033	0.107985	FALSE	NS
BMP2K_S1121	BMP2K	0.747459	18.7509	4.4902	0.00416601	0.107988	FALSE	NS
BMP2K_S1136	BMP2K	0.747459	18.7509	4.4902	0.00416601	0.107988	FALSE	NS
MINK1_T589	MINK1	-0.380364	16.9233	-4.48941	0.00416949	0.108006	FALSE	NS
BICRAL_S1057	BICRAL	-0.432424	15.5367	-4.48833	0.00417431	0.108058	FALSE	NS
PHC1_T936	PHC1	0.578842	16.4444	4.4869	0.00418065	0.108078	FALSE	NS
PHC1_T951	PHC1	0.578842	16.4444	4.4869	0.00418065	0.108078	FALSE	NS
MLXIPL_S628	MLXIPL	0.509557	14.8357	4.48524	0.00418809	0.108126	FALSE	NS
MLXIPL_S656	MLXIPL	0.509557	14.8357	4.48524	0.00418809	0.108126	FALSE	NS
HIRA_S630	HIRA	-0.392827	16.899	-4.48386	0.00419422	0.108213	FALSE	NS
NELFE_S125	NELFE	0.541997	15.542	4.48122	0.00420603	0.108235	FALSE	NS
SACS_T4276	SACS	0.509951	17.0386	4.47987	0.00421211	0.108235	FALSE	NS
LEMD3_S275	LEMD3	1.09836	16.2424	4.47899	0.00421605	0.108235	FALSE	NS
MICALL2_S670	MICALL2	0.884961	17.0615	4.4775	0.00422277	0.108235	FALSE	NS
MICALL2_S683	MICALL2	0.884961	17.0615	4.4775	0.00422277	0.108235	FALSE	NS
FGD1_S174	FGD1	0.446314	16.6027	4.47732	0.00422358	0.108235	FALSE	NS
NKRF_S584	NKRF	-0.448772	17.8684	-4.47683	0.00422579	0.108235	FALSE	NS
INO80B_S111	INO80B	-0.554027	15.3822	-4.47676	0.00422612	0.108235	FALSE	NS
CDC42EP1_S315	CDC42EP1	-0.578247	19.2883	-4.4752	0.00423317	0.108235	FALSE	NS
AHNAK_S3377	AHNAK	-0.384947	17.7096	-4.47503	0.0042339	0.108235	FALSE	NS
PPHLN1_S214	PPHLN1	1.34594	17.787	4.47476	0.00423511	0.108235	FALSE	NS
DDX17_S77	DDX17	0.519727	16.6473	4.47394	0.00423886	0.108235	FALSE	NS
DOCK11_S172	DOCK11	0.380803	16.8442	4.47343	0.00424112	0.108235	FALSE	NS
DOCK11_S201	DOCK11	0.380803	16.8442	4.47343	0.00424112	0.108235	FALSE	NS
MICAL3_S1166	MICAL3	0.460504	14.203	4.47269	0.00424449	0.108235	FALSE	NS
MICAL3_S1181	MICAL3	0.460504	14.203	4.47269	0.00424449	0.108235	FALSE	NS
HTATSF1_S399	HTATSF1	1.09303	18.7871	4.47259	0.00424494	0.108235	FALSE	NS
PPFIBP1_S595	PPFIBP1	-0.459086	15.4513	-4.4725	0.00424534	0.108235	FALSE	NS
KDM1A_T117	KDM1A	-0.375921	17.0273	-4.46522	0.0042785	0.109009	FALSE	NS
MEN1_T612	MEN1	0.4073	15.9424	4.46453	0.00428166	0.109018	FALSE	NS
ARHGEF2_S163	ARHGEF2	0.917052	16.931	4.46013	0.00430183	0.109237	FALSE	NS
DEK_S274	DEK	-0.431146	16.2415	-4.46009	0.00430202	0.109237	FALSE	NS
PRKDC_S3044	PRKDC	-0.385813	13.8202	-4.45941	0.00430515	0.109237	FALSE	NS
MYH10_S1986	MYH10	-0.849241	20.5709	-4.45933	0.00430551	0.109237	FALSE	NS
TMEM51_T251	TMEM51	0.386362	19.6893	4.45914	0.00430637	0.109237	FALSE	NS
RALGAPB_T392	RALGAPB	-0.382481	19.4382	-4.45879	0.00430801	0.109237	FALSE	NS
GTF3C1_S1878	GTF3C1	0.445332	23.1022	4.45662	0.00431801	0.109237	FALSE	NS
ZFYVE16_S861	ZFYVE16	1.14989	15.3114	4.45648	0.00431864	0.109237	FALSE	NS
ZFYVE16_T848	ZFYVE16	1.14989	15.3114	4.45648	0.00431864	0.109237	FALSE	NS
CCM2_S44	CCM2	-0.421842	17.6469	-4.45602	0.00432077	0.109237	FALSE	NS
USP34_T3367	USP34	-0.500386	16.1394	-4.45592	0.00432126	0.109237	FALSE	NS
CRTC1_S78	CRTC1	0.429811	15.8071	4.45502	0.00432539	0.109268	FALSE	NS
ASXL2_S583	ASXL2	0.650657	19.3024	4.45444	0.0043281	0.109268	FALSE	NS
C2orf49_S194	C2orf49	0.369152	20.465	4.45201	0.00433935	0.10948	FALSE	NS
OXR1_S229	OXR1	0.965447	16.5387	4.4506	0.00434593	0.109575	FALSE	NS
DDX20_S514	DDX20	1.08583	14.9704	4.44903	0.00435323	0.10965	FALSE	NS
AHNAK_S161	AHNAK	0.61757	19.8769	4.44845	0.00435593	0.10965	FALSE	NS
GLCCI1_S289	GLCCI1	0.640217	14.4877	4.44762	0.00435981	0.10965	FALSE	NS
DNAJC21_S525	DNAJC21	-0.618871	16.5531	-4.44753	0.00436023	0.10965	FALSE	NS
SLMAP_S160	SLMAP	0.498247	16.8872	4.4458	0.00436831	0.109769	FALSE	NS
PKP3_S261	PKP3	-0.441518	16.5111	-4.44531	0.00437059	0.109769	FALSE	NS
SMTN_S316	SMTN	-0.73437	16.2093	-4.44345	0.00437931	0.109916	FALSE	NS
PRKD1_T235	PRKD1	0.667671	16.5505	4.44284	0.00438216	0.109917	FALSE	NS
SH3D19_S381	SH3D19	-0.56935	18.2535	-4.44131	0.00438939	0.110005	FALSE	NS
LMNA_S433	LMNA	1.29241	15.6314	4.44089	0.00439136	0.110005	FALSE	NS
SCRIB_S1589	SCRIB	-0.727535	18.0357	-4.44011	0.00439503	0.110026	FALSE	NS
CEP131_S141	CEP131	-0.449264	17.6496	-4.43907	0.00439991	0.110077	FALSE	NS
CHAMP1_S462	CHAMP1	-0.529438	19.7346	-4.43808	0.00440458	0.110123	FALSE	NS
WASHC2C_S1008	WASHC2C	0.371418	17.4125	4.43694	0.00440996	0.110187	FALSE	NS
IGF2R_S2493	IGF2R	-0.724296	17.5268	-4.43616	0.00441368	0.110209	FALSE	NS
FGD6_S454	FGD6	-0.655793	17.7093	-4.43328	0.00442732	0.110412	FALSE	NS
FANCM_S1339	FANCM	-0.401865	14.6377	-4.43324	0.00442752	0.110412	FALSE	NS
SSRP1_S682	SSRP1	-0.554124	19.7317	-4.43172	0.00443477	0.110428	FALSE	NS
UVRAG_S563	UVRAG	-0.352539	18.3075	-4.4316	0.00443532	0.110428	FALSE	NS
UNG_S97	UNG	-0.358982	16.5938	-4.43131	0.00443672	0.110428	FALSE	NS
NUP98_S636	NUP98	0.474088	19.527	4.42988	0.00444353	0.110462	FALSE	NS
PEAK1_S820	PEAK1	-0.383778	17.7236	-4.42975	0.00444414	0.110462	FALSE	NS
INPP5F_S950	INPP5F	-0.514628	18.3171	-4.42767	0.00445405	0.110462	FALSE	NS
CLASP1_S1240	CLASP1	-0.498781	18.1614	-4.42758	0.00445451	0.110462	FALSE	NS
KMT2D_T2002	KMT2D	-0.74198	15.5524	-4.42655	0.00445943	0.110462	FALSE	NS
YEATS2_T649	YEATS2	0.388833	15.107	4.42646	0.00445986	0.110462	FALSE	NS
ERCC5_S403	ERCC5	0.493407	15.7816	4.42513	0.00446626	0.110462	FALSE	NS
ERCC5_S416	ERCC5	0.493407	15.7816	4.42513	0.00446626	0.110462	FALSE	NS
BRSK2_S450	BRSK2	-0.442587	15.3692	-4.42459	0.00446885	0.110462	FALSE	NS
FAM13A_S905	FAM13A	-0.446169	17.159	-4.42451	0.00446922	0.110462	FALSE	NS
PLEKHG2_S1065	PLEKHG2	0.458184	16.1293	4.42446	0.00446943	0.110462	FALSE	NS
CEP192_S107	CEP192	-0.439546	13.4708	-4.42284	0.00447722	0.110584	FALSE	NS
RAB3GAP1_T561	RAB3GAP1	0.8203	15.4507	4.42162	0.0044831	0.110659	FALSE	NS
ZNF609_S817	ZNF609	-0.443428	17.2159	-4.41998	0.00449103	0.110722	FALSE	NS
CIZ1_T903	CIZ1	-0.391865	14.1947	-4.41935	0.00449405	0.110722	FALSE	NS
DYNC1LI1_S550	DYNC1LI1	0.656225	17.8765	4.41932	0.00449422	0.110722	FALSE	NS
FEZ2_S208	FEZ2	-0.431209	16.0479	-4.41829	0.00449918	0.110722	FALSE	NS
EXOC4_S240	EXOC4	-0.667743	12.9977	-4.41814	0.00449993	0.110722	FALSE	NS
NUFIP2_S230	NUFIP2	-0.447199	22.4831	-4.41598	0.00451036	0.110822	FALSE	NS
SLAIN2_S159	SLAIN2	-0.391711	17.723	-4.41581	0.0045112	0.110822	FALSE	NS
NSD3_S649	NSD3	0.650646	16.1495	4.41553	0.00451257	0.110822	FALSE	NS
USP9X_S1625	USP9X	0.704522	18.8807	4.41428	0.00451865	0.110901	FALSE	NS
CLASP2_S339	CLASP2	-0.598109	20.0173	-4.41152	0.00453207	0.11116	FALSE	NS
NAV1_S1015	NAV1	0.555453	15.9269	4.40803	0.00454912	0.111508	FALSE	NS
NDC1_S458	NDC1	-0.399266	16.4832	-4.40291	0.00457429	0.112039	FALSE	NS
PCBP1_S291	PCBP1	-0.550732	21.562	-4.40109	0.00458327	0.112039	FALSE	NS
CTDSPL_S41	CTDSPL	0.579699	17.4684	4.40055	0.00458592	0.112039	FALSE	NS
CTDSPL_S71	CTDSPL	0.579699	17.4684	4.40055	0.00458592	0.112039	FALSE	NS
RBMX_S345	RBMX	1.63267	18.3341	4.40033	0.00458702	0.112039	FALSE	NS
IRS2_S574	IRS2	0.551597	18.0102	4.40011	0.00458811	0.112039	FALSE	NS
SUPT20H_S521	SUPT20H	0.842856	17.3424	4.39869	0.00459511	0.112139	FALSE	NS
DDX10_S553	DDX10	0.436289	18.8804	4.3967	0.00460503	0.112311	FALSE	NS
F2RL1_S402	F2RL1	-0.440086	20.922	-4.3942	0.00461743	0.112466	FALSE	NS
KIAA1143_S159	KIAA1143	-0.956479	14.4528	-4.39403	0.00461828	0.112466	FALSE	NS
XRCC1_S314	XRCC1	-0.52233	20.691	-4.39309	0.00462299	0.112466	FALSE	NS
XRCC1_T282	XRCC1	-0.52233	20.691	-4.39309	0.00462299	0.112466	FALSE	NS
RIF1_S1652	RIF1	0.415152	18.5473	4.39185	0.00462915	0.112545	FALSE	NS
PLEC_S4408	PLEC	-0.596989	16.5756	-4.38794	0.00464873	0.11295	FALSE	NS
REPS2_S564	REPS2	-0.404891	17.3202	-4.38696	0.00465364	0.112999	FALSE	NS
MYBL2_T434	MYBL2	-0.482987	14.8559	-4.38577	0.00465962	0.113033	FALSE	NS
LIN28B_S237	LIN28B	-0.395257	19.9112	-4.38552	0.00466089	0.113033	FALSE	NS
ZBTB10_S692	ZBTB10	-0.527601	15.8871	-4.38468	0.00466515	0.113066	FALSE	NS
FARP1_S919	FARP1	-0.510559	16.7162	-4.37748	0.00470154	0.113755	FALSE	NS
FARP1_S933	FARP1	-0.510559	16.7162	-4.37748	0.00470154	0.113755	FALSE	NS
RAPGEF2_S1100	RAPGEF2	-0.474269	18.705	-4.37717	0.00470316	0.113755	FALSE	NS
SLBP_S54	SLBP	-0.495645	16.7254	-4.37674	0.00470532	0.113755	FALSE	NS
TLK2_T105	TLK2	-0.695447	16.7749	-4.37599	0.00470914	0.113776	FALSE	NS
MTM1_S615	MTM1	0.55086	15.6548	4.37541	0.00471213	0.113778	FALSE	NS
PRKD1_S424	PRKD1	0.485422	14.8235	4.37481	0.00471514	0.11378	FALSE	NS
CDK18_S103	CDK18	0.545869	19.8454	4.37307	0.00472405	0.113876	FALSE	NS
TLE1_T325	TLE1	-0.632237	19.6377	-4.37288	0.00472502	0.113876	FALSE	NS
PEAK1_T1160	PEAK1	0.38226	14.3993	4.36861	0.00474689	0.114332	FALSE	NS
FHDC1_S512	FHDC1	-0.463181	15.7436	-4.36774	0.00475138	0.114369	FALSE	NS
KMT2D_T2001	KMT2D	-0.535225	14.0344	-4.3671	0.00475467	0.114378	FALSE	NS
BCL7B_S93	BCL7B	0.536196	14.2817	4.36504	0.0047653	0.114562	FALSE	NS
TNKS1BP1_S756	TNKS1BP1	-0.396305	14.2886	-4.36381	0.00477164	0.114643	FALSE	NS
DTNA_S674	DTNA	0.400537	18.9207	4.36273	0.00477722	0.114644	FALSE	NS
DNAJC14_S40	DNAJC14	-0.558547	14.8872	-4.36255	0.00477816	0.114644	FALSE	NS
AHNAK_S1465	AHNAK	0.835171	14.6133	4.36148	0.00478368	0.114644	FALSE	NS
ABLIM1_S464	ABLIM1	0.428927	17.8876	4.36119	0.00478522	0.114644	FALSE	NS
MARCKSL1_S142	MARCKSL1	-0.763553	21.3107	-4.36095	0.00478643	0.114644	FALSE	NS
ANK2_S3870	ANK2	1.60928	19.2952	4.35911	0.00479601	0.114766	FALSE	NS
DENND4A_S754	DENND4A	-0.693932	12.6476	-4.35826	0.00480042	0.114766	FALSE	NS
SLC19A1_S502	SLC19A1	-0.573034	18.2437	-4.35809	0.0048013	0.114766	FALSE	NS
TMEM115_S323	TMEM115	-0.872547	16.6533	-4.35746	0.00480458	0.114766	FALSE	NS
COBLL1_S351	COBLL1	-0.403668	20.2094	-4.35712	0.00480633	0.114766	FALSE	NS
FRMD3_S432	FRMD3	0.565836	16.5908	4.35523	0.00481622	0.114888	FALSE	NS
ZNF638_S396	ZNF638	0.362775	16.9004	4.35391	0.00482311	0.114888	FALSE	NS
SLC23A2_S104	SLC23A2	1.08601	16.8313	4.35388	0.00482329	0.114888	FALSE	NS
SLC23A2_S90	SLC23A2	1.08601	16.8313	4.35388	0.00482329	0.114888	FALSE	NS
SMARCA4_T615	SMARCA4	0.577682	17.6807	4.35148	0.00483584	0.115085	FALSE	NS
KDM2A_S781	KDM2A	-0.362664	16.7736	-4.35063	0.00484029	0.115085	FALSE	NS
VAPB_S160	VAPB	0.627146	16.2826	4.3506	0.00484047	0.115085	FALSE	NS
SLC9A1_S824	SLC9A1	0.445575	21.233	4.34883	0.00484979	0.115136	FALSE	NS
SCRIB_S1605	SCRIB	-0.65145	18.2576	-4.34866	0.00485066	0.115136	FALSE	NS
TOP2B_S1576	TOP2B	0.483852	20.3516	4.3485	0.00485152	0.115136	FALSE	NS
DNMT1_S167	DNMT1	0.768183	20.7627	4.34366	0.00487706	0.115671	FALSE	NS
IRF2BP2_S473	IRF2BP2	-0.446316	18.0691	-4.33784	0.00490799	0.116177	FALSE	NS
TMEM230_S37	TMEM230	0.480859	18.3111	4.33756	0.00490951	0.116177	FALSE	NS
FERMT2_S175	FERMT2	-0.469035	19.8641	-4.33756	0.00490951	0.116177	FALSE	NS
NIFK_S259	NIFK	0.62056	20.6228	4.3374	0.00491037	0.116177	FALSE	NS
SLCO4C1_S38	SLCO4C1	0.65769	16.2986	4.33674	0.00491389	0.11619	FALSE	NS
KANK2_S409	KANK2	-0.416625	20.0105	-4.33578	0.00491899	0.116216	FALSE	NS
EMSY_S1149	EMSY	0.351625	18.523	4.33534	0.00492133	0.116216	FALSE	NS
SSH1_S921	SSH1	0.481699	17.4671	4.33483	0.00492411	0.116216	FALSE	NS
DTL_S501	DTL	-0.84324	16.5313	-4.33275	0.00493523	0.116216	FALSE	NS
DTL_S514	DTL	-0.84324	16.5313	-4.33275	0.00493523	0.116216	FALSE	NS
MBOAT2_S496	MBOAT2	0.474133	18.9134	4.33258	0.00493615	0.116216	FALSE	NS
RRP15_S62	RRP15	-0.462384	15.5208	-4.33236	0.00493734	0.116216	FALSE	NS
RIF1_S1890	RIF1	0.417194	18.2514	4.33205	0.004939	0.116216	FALSE	NS
JMJD1C_S344	JMJD1C	0.514622	20.8197	4.33136	0.00494272	0.116233	FALSE	NS
RIC1_S1031	RIC1	0.922173	16.7426	4.32666	0.00496804	0.116636	FALSE	NS
SNTB1_S115	SNTB1	-0.479366	18.1966	-4.32648	0.004969	0.116636	FALSE	NS
MTM1_T600	MTM1	0.403646	16.1478	4.32625	0.00497025	0.116636	FALSE	NS
ADD1_S28	ADD1	0.431537	20.5727	4.32595	0.00497189	0.116636	FALSE	NS
MKI67_S2298	MKI67	0.494935	16.1181	4.32398	0.00498257	0.116746	FALSE	NS
MKI67_T2285	MKI67	0.494935	16.1181	4.32398	0.00498257	0.116746	FALSE	NS
KLF16_S260	KLF16	-0.56649	14.2528	-4.32332	0.00498612	0.116758	FALSE	NS
CYCS_S60	CYCS	0.458622	16.6661	4.32154	0.00499581	0.116915	FALSE	NS
ZGPAT_S385	ZGPAT	-0.489257	16.8405	-4.31928	0.00500815	0.117078	FALSE	NS
HNRNPM_S667	HNRNPM	-0.57943	21.0871	-4.31915	0.00500885	0.117078	FALSE	NS
RNF25_S464	RNF25	1.19928	18.0805	4.31644	0.00502366	0.1173	FALSE	NS
SLTM_S923	SLTM	0.739238	17.1855	4.31602	0.00502595	0.1173	FALSE	NS
PKN2_S373	PKN2	-0.495738	17.317	-4.31576	0.00502741	0.1173	FALSE	NS
STX10_S146	STX10	0.594079	18.2093	4.31069	0.00505525	0.117879	FALSE	NS
FOXK1_S251	FOXK1	-0.431242	20.2428	-4.30923	0.00506332	0.117986	FALSE	NS
PPP4R3A_S792	PPP4R3A	-0.741895	16.5121	-4.3084	0.0050679	0.117986	FALSE	NS
PLEKHG3_T1054	PLEKHG3	-0.363301	14.8468	-4.30821	0.00506895	0.117986	FALSE	NS
KIAA1328_S241	KIAA1328	0.427612	15.1596	4.30723	0.00507439	0.118041	FALSE	NS
ZNF837_S101	ZNF837	-0.452381	15.6608	-4.3042	0.00509121	0.118361	FALSE	NS
KMT2D_S4752	KMT2D	-0.375964	21.5367	-4.30261	0.00510005	0.118496	FALSE	NS
STMN3_S64	STMN3	-0.470715	16.7131	-4.30204	0.00510323	0.118499	FALSE	NS
MTA1_S596	MTA1	-0.392255	22.134	-4.30133	0.00510718	0.11852	FALSE	NS
C19orf47_S152	C19orf47	0.408484	17.2359	4.29991	0.00511513	0.11861	FALSE	NS
DLGAP4_S427	DLGAP4	-0.61222	15.8942	-4.29904	0.00511999	0.11861	FALSE	NS
MAST3_S819	MAST3	-0.705996	15.861	-4.29899	0.00512023	0.11861	FALSE	NS
GSE1_S735	GSE1	-0.786102	17.8425	-4.29702	0.00513129	0.118768	FALSE	NS
RAI14_S299	RAI14	0.333333	18.6176	4.29668	0.00513319	0.118768	FALSE	NS
ZNF827_S237	ZNF827	-0.471213	14.5203	-4.29585	0.00513784	0.118773	FALSE	NS
GIGYF2_S696	GIGYF2	0.774356	12.5382	4.29555	0.00513952	0.118773	FALSE	NS
RBMXL1_S340	RBMXL1	1.56985	17.7985	4.29473	0.00514416	0.118809	FALSE	NS
GON4L_S2068	GON4L	-0.42405	16.0284	-4.29364	0.00515027	0.118879	FALSE	NS
CCNE2_S38	CCNE2	-0.576286	19.3368	-4.29278	0.00515516	0.118921	FALSE	NS
SNW1_S247	SNW1	-0.382294	14.8081	-4.29123	0.00516388	0.118928	FALSE	NS
BCL9_S119	BCL9	1.72532	16.4067	4.29116	0.0051643	0.118928	FALSE	NS
IRF2BP1_S200	IRF2BP1	-0.637694	18.5808	-4.29109	0.00516467	0.118928	FALSE	NS
SACS_S4277	SACS	0.451997	18.1061	4.28847	0.00517949	0.119199	FALSE	NS
MAP1B_T1944	MAP1B	-0.480645	17.9733	-4.28535	0.00519721	0.119536	FALSE	NS
RAB11B_T55	RAB11B	0.583609	17.119	4.28342	0.00520819	0.119717	FALSE	NS
DDX52_S36	DDX52	0.935695	16.1873	4.27762	0.00524138	0.120283	FALSE	NS
TBX3_S382	TBX3	-0.378104	17.7642	-4.27733	0.00524309	0.120283	FALSE	NS
CABIN1_S29	CABIN1	0.629622	16.796	4.27696	0.00524519	0.120283	FALSE	NS
CABIN1_T41	CABIN1	0.629622	16.796	4.27696	0.00524519	0.120283	FALSE	NS
STX7_S155	STX7	0.46494	15.9818	4.27626	0.00524924	0.120304	FALSE	NS
MATR3_S169	MATR3	0.526929	16.1322	4.27555	0.00525332	0.120327	FALSE	NS
USP42_S495	USP42	0.616086	16.4522	4.27404	0.00526202	0.120342	FALSE	NS
SMARCC1_Y164	SMARCC1	0.526698	14.9238	4.27338	0.0052658	0.120342	FALSE	NS
NUP153_S533	NUP153	0.434685	17.9085	4.27328	0.00526638	0.120342	FALSE	NS
NUP153_T546	NUP153	0.434685	17.9085	4.27328	0.00526638	0.120342	FALSE	NS
GTF3C1_S573	GTF3C1	0.79531	17.1338	4.27192	0.00527427	0.12043	FALSE	NS
POLDIP3_S397	POLDIP3	0.353528	20.0302	4.27144	0.00527702	0.12043	FALSE	NS
WASHC2C_S700	WASHC2C	0.459425	16.0415	4.271	0.00527957	0.12043	FALSE	NS
IRS4_S825	IRS4	-0.461088	15.952	-4.26985	0.00528626	0.120512	FALSE	NS
MPHOSPH6_T164	MPHOSPH6	-0.357861	18.6099	-4.26875	0.00529263	0.120586	FALSE	NS
GTF2F1_S454	GTF2F1	0.45766	19.8046	4.26683	0.00530377	0.12065	FALSE	NS
ESS2_S420	ESS2	0.479788	15.9202	4.2667	0.00530453	0.12065	FALSE	NS
SLX4_S1065	SLX4	-0.426648	16.693	-4.26638	0.0053064	0.12065	FALSE	NS
FCHO2_S417	FCHO2	-0.370733	20.6375	-4.26613	0.00530788	0.12065	FALSE	NS
ZC2HC1A_S237	ZC2HC1A	-0.546569	19.7811	-4.2612	0.00533666	0.121115	FALSE	NS
MSH6_S26	MSH6	-0.687381	21.296	-4.26114	0.00533702	0.121115	FALSE	NS
ERBIN_S625	ERBIN	0.404395	21.4218	4.26049	0.00534082	0.121115	FALSE	NS
ERBIN_S637	ERBIN	0.404395	21.4218	4.26049	0.00534082	0.121115	FALSE	NS
REEP3_S250	REEP3	-0.560957	20.7518	-4.25985	0.00534457	0.121129	FALSE	NS
EPB41L5_S583	EPB41L5	-0.410029	16.5364	-4.25895	0.00534987	0.121178	FALSE	NS
PEAK1_S708	PEAK1	-0.496577	16.7685	-4.25824	0.00535403	0.121202	FALSE	NS
SOS1_S1055	SOS1	0.742951	15.8616	4.2568	0.00536253	0.12122	FALSE	NS
SOS1_T1072	SOS1	0.742951	15.8616	4.2568	0.00536253	0.12122	FALSE	NS
EDC4_S892	EDC4	-0.486652	21.6405	-4.25518	0.00537209	0.12122	FALSE	NS
TASOR_S685	TASOR	0.864584	16.8138	4.25497	0.00537331	0.12122	FALSE	NS
SPTBN1_S2215	SPTBN1	0.440452	15.9201	4.25408	0.00537855	0.12122	FALSE	NS
NUCKS1_S172	NUCKS1	-0.751694	17.2816	-4.25302	0.00538484	0.12122	FALSE	NS
CD2AP_T204	CD2AP	0.410345	18.9907	4.25245	0.00538824	0.12122	FALSE	NS
RICTOR_S1612	RICTOR	0.58965	16.0517	4.25239	0.00538859	0.12122	FALSE	NS
RICTOR_S1626	RICTOR	0.58965	16.0517	4.25239	0.00538859	0.12122	FALSE	NS
DCP1A_S548	DCP1A	0.607824	17.0013	4.25228	0.00538922	0.12122	FALSE	NS
DCP1A_S562	DCP1A	0.607824	17.0013	4.25228	0.00538922	0.12122	FALSE	NS
TICRR_S945	TICRR	-0.40956	17.6688	-4.25174	0.00539244	0.121222	FALSE	NS
RBM27_T1037	RBM27	-0.822859	15.2423	-4.25052	0.00539969	0.121255	FALSE	NS
PCM1_S991	PCM1	0.40327	21.1499	4.25044	0.00540018	0.121255	FALSE	NS
EEA1_S29	EEA1	-0.652949	15.9861	-4.24593	0.00542702	0.121781	FALSE	NS
ZC3H13_S964	ZC3H13	0.396364	18.3675	4.24502	0.00543247	0.121781	FALSE	NS
PLEKHG5_S84	PLEKHG5	-0.665872	17.2528	-4.2448	0.00543376	0.121781	FALSE	NS
ATG2A_S417	ATG2A	1.2931	13.9571	4.24408	0.00543808	0.121781	FALSE	NS
ULK2_S612	ULK2	-0.482565	18.0135	-4.24388	0.00543927	0.121781	FALSE	NS
ZFC3H1_S963	ZFC3H1	-0.479294	19.2161	-4.24168	0.00545249	0.121868	FALSE	NS
NCOA6_S1108	NCOA6	-0.525091	14.0295	-4.24167	0.00545255	0.121868	FALSE	NS
RAI14_S431	RAI14	0.956317	15.8188	4.24166	0.00545259	0.121868	FALSE	NS
CDC5L_T436	CDC5L	-0.361292	17.6525	-4.24019	0.00546139	0.12199	FALSE	NS
HECTD1_S1500	HECTD1	-0.384337	16.6378	-4.23945	0.00546589	0.12199	FALSE	NS
KIAA1671_S788	KIAA1671	-0.618998	17.5122	-4.23918	0.00546749	0.12199	FALSE	NS
ARHGAP17_T176	ARHGAP17	0.691797	17.1984	4.23809	0.00547405	0.122066	FALSE	NS
PRR12_S877	PRR12	-0.484211	18.1238	-4.23737	0.00547841	0.122093	FALSE	NS
GLI2_S879	GLI2	0.581976	15.1777	4.23597	0.00548687	0.122115	FALSE	NS
CHAF1A_T271	CHAF1A	-0.400653	20.1595	-4.23596	0.00548693	0.122115	FALSE	NS
STARD13_S406	STARD13	-0.468406	15.1466	-4.23565	0.00548883	0.122115	FALSE	NS
NEK4_S582	NEK4	-0.42034	18.3517	-4.23367	0.00550077	0.12231	FALSE	NS
DMXL2_S2413	DMXL2	0.515076	17.111	4.23169	0.00551279	0.122507	FALSE	NS
ATF7IP_S546	ATF7IP	-0.808135	20.4235	-4.2304	0.00552066	0.122601	FALSE	NS
CEP43_T182	CEP43	-0.539407	18.4488	-4.22996	0.00552334	0.122601	FALSE	NS
RIC1_T1047	RIC1	0.445575	16.9576	4.22838	0.00553295	0.122733	FALSE	NS
SLC38A2_Y33	SLC38A2	-0.488593	19.4621	-4.22795	0.00553563	0.122733	FALSE	NS
TP53BP1_S439	TP53BP1	0.898061	19.2713	4.22554	0.00555036	0.122918	FALSE	NS
TP53BP1_T424	TP53BP1	0.898061	19.2713	4.22554	0.00555036	0.122918	FALSE	NS
PHACTR4_S476	PHACTR4	-0.41117	18.43	-4.22503	0.00555348	0.122918	FALSE	NS
MAP7D3_S179	MAP7D3	-0.426888	19.6637	-4.22184	0.00557305	0.123281	FALSE	NS
TBC1D10B_T162	TBC1D10B	-0.79991	18.0709	-4.22025	0.00558283	0.123427	FALSE	NS
SGPP1_S123	SGPP1	-0.353133	17.8138	-4.2195	0.00558746	0.123459	FALSE	NS
MIS18BP1_S148	MIS18BP1	0.685446	16.8294	4.21594	0.00560947	0.123875	FALSE	NS
GIT2_S427	GIT2	-0.353426	17.3562	-4.21396	0.00562177	0.124076	FALSE	NS
EPB41L4A_S555	EPB41L4A	0.536673	17.3847	4.21137	0.00563793	0.124362	FALSE	NS
GRB10_S116	GRB10	-0.473238	19.5072	-4.20863	0.00565502	0.124668	FALSE	NS
PHACTR2_S586	PHACTR2	0.891202	16.6388	4.20723	0.00566375	0.124739	FALSE	NS
HNRNPC_Y117	HNRNPC	1.34871	14.7422	4.20708	0.00566471	0.124739	FALSE	NS
NAV2_S1215	NAV2	0.449386	18.1029	4.20369	0.00568601	0.124975	FALSE	NS
CENPC_S330	CENPC	0.599194	14.317	4.20368	0.00568608	0.124975	FALSE	NS
C9orf40_S98	C9orf40	-0.485724	20.1015	-4.20333	0.00568826	0.124975	FALSE	NS
SPAG9_S351	SPAG9	-0.415861	13.8771	-4.20333	0.00568828	0.124975	FALSE	NS
AKIRIN2_S87	AKIRIN2	-0.868336	15.6269	-4.20047	0.00570629	0.125299	FALSE	NS
MEX3A_S352	MEX3A	0.565645	17.7592	4.19649	0.0057315	0.125782	FALSE	NS
PLCH1_T580	PLCH1	-0.492996	17.418	-4.19456	0.00574379	0.125794	FALSE	NS
DGCR8_S186	DGCR8	0.682973	19.7042	4.19403	0.00574716	0.125794	FALSE	NS
EIF5B_S602	EIF5B	-0.404669	15.6578	-4.19385	0.00574828	0.125794	FALSE	NS
EIF5B_S614	EIF5B	-0.404669	15.6578	-4.19385	0.00574828	0.125794	FALSE	NS
EIF5B_S627	EIF5B	-0.404669	15.6578	-4.19385	0.00574828	0.125794	FALSE	NS
ZFHX3_S1381	ZFHX3	0.669735	14.4006	4.19278	0.00575513	0.125799	FALSE	NS
PAPOLG_S696	PAPOLG	0.451825	16.0662	4.19261	0.00575622	0.125799	FALSE	NS
SPIRE2_S454	SPIRE2	-0.444076	15.7819	-4.19209	0.00575955	0.125799	FALSE	NS
PPIG_S597	PPIG	0.653627	15.8513	4.19111	0.00576576	0.125799	FALSE	NS
AHNAK_S537	AHNAK	-0.414007	18.4187	-4.19075	0.00576807	0.125799	FALSE	NS
ECT2_S388	ECT2	-0.446592	16.6681	-4.19033	0.00577075	0.125799	FALSE	NS
F11R_S312	F11R	-0.724967	20.7771	-4.19026	0.00577124	0.125799	FALSE	NS
SET_S179	SET	-0.482196	20.3652	-4.18893	0.00577975	0.125888	FALSE	NS
OBI1_S487	OBI1	-0.528066	22.0533	-4.18839	0.0057832	0.125888	FALSE	NS
GSK3B_S21	GSK3B	0.514045	16.142	4.18811	0.00578502	0.125888	FALSE	NS
DSG2_S716	DSG2	1.18992	18.3878	4.18703	0.00579193	0.125954	FALSE	NS
ZC3H11C_T191	ZC3H11C	0.399752	16.7735	4.18662	0.00579457	0.125954	FALSE	NS
MIS18BP1_S147	MIS18BP1	0.600025	16.6615	4.18495	0.00580534	0.126101	FALSE	NS
NKRF_S454	NKRF	0.42055	11.9924	4.18428	0.00580962	0.126101	FALSE	NS
ARHGEF1_S29	ARHGEF1	-0.565226	14.4988	-4.18394	0.00581182	0.126101	FALSE	NS
SRRM1_S809	SRRM1	0.906415	15.0603	4.18305	0.00581758	0.126101	FALSE	NS
SRRM1_S825	SRRM1	0.906415	15.0603	4.18305	0.00581758	0.126101	FALSE	NS
ZC3HC1_S381	ZC3HC1	0.847916	18.9405	4.1824	0.00582177	0.126121	FALSE	NS
ANKRD26_T285	ANKRD26	-0.454488	17.2124	-4.18079	0.00583221	0.126277	FALSE	NS
RABL6_T379	RABL6	-0.415209	14.6209	-4.1802	0.00583599	0.126288	FALSE	NS
COBL_S769	COBL	-0.449961	14.6189	-4.17888	0.00584459	0.126389	FALSE	NS
DOCK4_S1813	DOCK4	-0.353108	15.5324	-4.17807	0.00584984	0.126389	FALSE	NS
FAN1_S204	FAN1	-0.327557	19.1478	-4.17798	0.00585044	0.126389	FALSE	NS
ZNF296_S88	ZNF296	0.335628	15.5686	4.17679	0.00585814	0.126485	FALSE	NS
SCAF1_S844	SCAF1	0.467255	14.2787	4.17574	0.00586496	0.126562	FALSE	NS
FAM53C_S267	FAM53C	-0.48414	15.7332	-4.17449	0.00587311	0.126667	FALSE	NS
DIP2B_S112	DIP2B	1.06934	19.0196	4.17334	0.00588064	0.126759	FALSE	NS
RAI1_S1218	RAI1	0.353546	14.8348	4.1722	0.0058881	0.126779	FALSE	NS
RAI1_S1231	RAI1	0.353546	14.8348	4.1722	0.0058881	0.126779	FALSE	NS
GLI3_S890	GLI3	0.616974	15.0115	4.16984	0.00590357	0.127009	FALSE	NS
PHF8_S814	PHF8	-0.544538	14.7907	-4.16952	0.00590565	0.127009	FALSE	NS
SHANK2_S976	SHANK2	-0.385458	16.5205	-4.16907	0.00590864	0.127009	FALSE	NS
PRR36_S123	PRR36	-0.57915	17.5368	-4.16818	0.00591451	0.127045	FALSE	NS
SENP6_S50	SENP6	-0.938591	16.4467	-4.16757	0.00591853	0.127045	FALSE	NS
LRWD1_S262	LRWD1	-0.37808	20.1788	-4.16733	0.00592011	0.127045	FALSE	NS
INTS10_S394	INTS10	-0.484093	19.3493	-4.16459	0.00593818	0.127362	FALSE	NS
RYBP_S156	RYBP	0.424756	16.14	4.16265	0.00595096	0.127447	FALSE	NS
TCF20_S897	TCF20	-0.540783	18.7266	-4.16244	0.00595235	0.127447	FALSE	NS
PPRC1_S1089	PPRC1	-0.475409	16.8795	-4.16221	0.00595393	0.127447	FALSE	NS
CEP250_S2339	CEP250	-0.388142	17.7583	-4.162	0.00595527	0.127447	FALSE	NS
FAM50A_S132	FAM50A	-0.546716	16.0198	-4.16147	0.00595882	0.127452	FALSE	NS
TPR_S660	TPR	0.357971	17.2038	4.16061	0.00596453	0.127455	FALSE	NS
ATXN2L_S573	ATXN2L	-0.448107	15.5029	-4.15994	0.00596898	0.127455	FALSE	NS
ATXN2L_S585	ATXN2L	-0.448107	15.5029	-4.15994	0.00596898	0.127455	FALSE	NS
SCAF1_S343	SCAF1	0.374364	17.7419	4.15947	0.00597207	0.127455	FALSE	NS
WNK1_S2052	WNK1	-0.584732	21.2495	-4.15831	0.00597982	0.127502	FALSE	NS
TMCC2_S478	TMCC2	-0.376722	17.0594	-4.15735	0.00598622	0.127502	FALSE	NS
GRB10_S440	GRB10	-0.508595	16.5899	-4.15713	0.00598768	0.127502	FALSE	NS
ARHGAP1_S71	ARHGAP1	-0.51914	13.7297	-4.15634	0.00599293	0.127502	FALSE	NS
FGD6_S249	FGD6	-0.844135	16.9793	-4.15623	0.00599365	0.127502	FALSE	NS
TACC2_S487	TACC2	0.669502	15.7175	4.15617	0.00599407	0.127502	FALSE	NS
PHLDB2_S576	PHLDB2	0.598063	13.7565	4.15569	0.0059973	0.127502	FALSE	NS
NUBP1_S347	NUBP1	-0.575017	19.6615	-4.15515	0.00600088	0.127508	FALSE	NS
PDCD11_S1034	PDCD11	0.367055	16.9419	4.15414	0.00600764	0.127582	FALSE	NS
ERCC6_T1095	ERCC6	-0.53159	16.2722	-4.15263	0.00601774	0.127659	FALSE	NS
WIZ_S1146	WIZ	-0.539414	19.3249	-4.15261	0.00601788	0.127659	FALSE	NS
SHROOM2_S1063	SHROOM2	0.51111	14.308	4.15054	0.00603181	0.127848	FALSE	NS
EFR3A_S236	EFR3A	0.417316	19.6883	4.1503	0.00603339	0.127848	FALSE	NS
SETX_S688	SETX	0.380592	18.1673	4.14953	0.00603863	0.12789	FALSE	NS
PCF11_T199	PCF11	0.585919	14.7072	4.14728	0.00605376	0.12814	FALSE	NS
SCRIB_S1239	SCRIB	-0.382694	18.9486	-4.14669	0.00605777	0.128155	FALSE	NS
SLC9A1_S717	SLC9A1	0.622953	21.3189	4.14519	0.00606789	0.12823	FALSE	NS
KIF21A_S544	KIF21A	-0.436127	16.665	-4.14519	0.00606793	0.12823	FALSE	NS
SIPA1L1_S1274	SIPA1L1	-0.475684	16.9197	-4.1447	0.00607123	0.12823	FALSE	NS
NDRG2_S355	NDRG2	-0.432244	18.9869	-4.14302	0.00608258	0.128386	FALSE	NS
DYNC1H1_S4380	DYNC1H1	0.503663	19.7804	4.14263	0.00608526	0.128386	FALSE	NS
CIZ1_S576	CIZ1	1.38651	16.1547	4.14031	0.00610102	0.128565	FALSE	NS
NRBP1_S78	NRBP1	-0.431293	14.37	-4.13948	0.00610669	0.128565	FALSE	NS
MKI67_T2421	MKI67	0.504667	18.5841	4.13919	0.00610867	0.128565	FALSE	NS
GEMIN2_S107	GEMIN2	0.774171	20.8501	4.13918	0.00610871	0.128565	FALSE	NS
LEMD3_S158	LEMD3	-0.527061	16.238	-4.13895	0.00611032	0.128565	FALSE	NS
INPP5F_S853	INPP5F	-0.6768	16.7005	-4.13746	0.00612047	0.128648	FALSE	NS
XRCC4_S313	XRCC4	0.813547	17.2778	4.1374	0.00612088	0.128648	FALSE	NS
TP53BP1_S709	TP53BP1	0.32937	18.7278	4.13584	0.00613156	0.128789	FALSE	NS
CSTF2_S323	CSTF2	0.532185	15.6151	4.13544	0.00613429	0.128789	FALSE	NS
MAP3K2_S167	MAP3K2	0.439708	17.6893	4.1345	0.00614075	0.128789	FALSE	NS
KIDINS220_S1649	KIDINS220	1.03484	15.2401	4.13441	0.00614138	0.128789	FALSE	NS
CDC25B_S282	CDC25B	-0.512288	16.6666	-4.134	0.00614419	0.128789	FALSE	NS
BCL7B_S160	BCL7B	0.468799	17.5943	4.13194	0.00615833	0.129007	FALSE	NS
HERC1_S1503	HERC1	0.394972	17.1617	4.13151	0.00616127	0.129007	FALSE	NS
MLLT1_S379	MLLT1	-0.434943	18.5306	-4.13017	0.00617052	0.129131	FALSE	NS
CEP68_S515	CEP68	-0.472133	17.6142	-4.126	0.00619935	0.129461	FALSE	NS
ZDHHC5_S286	ZDHHC5	0.329946	16.172	4.12591	0.00620001	0.129461	FALSE	NS
LATS1_S1063	LATS1	-0.501468	17.0543	-4.12576	0.00620104	0.129461	FALSE	NS
XRCC1_S238	XRCC1	-0.584357	17.1988	-4.1257	0.00620142	0.129461	FALSE	NS
PKN2_S33	PKN2	0.517029	16.1466	4.12548	0.00620296	0.129461	FALSE	NS
POLD3_S472	POLD3	1.53039	11.9059	4.12362	0.00621591	0.129617	FALSE	NS
CLCC1_S464	CLCC1	0.346946	20.5886	4.12271	0.00622225	0.129617	FALSE	NS
BCLAF1_S222	BCLAF1	0.459148	17.4332	4.12253	0.00622346	0.129617	FALSE	NS
CENPE_S2663	CENPE	0.473617	16.0217	4.12248	0.0062238	0.129617	FALSE	NS
NAB2_S174	NAB2	0.611919	16.4604	4.12184	0.00622828	0.12964	FALSE	NS
ELOA_S189	ELOA	0.771737	14.8339	4.12034	0.00623872	0.129776	FALSE	NS
MICALL1_S523	MICALL1	-0.429666	18.2313	-4.11995	0.00624147	0.129776	FALSE	NS
NDRG2_S344	NDRG2	0.404104	19.2296	4.11914	0.00624714	0.129824	FALSE	NS
DAB2IP_S992	DAB2IP	-0.38545	19.4968	-4.11652	0.0062655	0.129973	FALSE	NS
SCRIB_S1329	SCRIB	0.604445	15.0409	4.11623	0.0062675	0.129973	FALSE	NS
NUP98_S628	NUP98	0.377769	20.2283	4.11586	0.00627011	0.129973	FALSE	NS
CEP192_S2126	CEP192	-0.449916	19.2221	-4.11576	0.00627079	0.129973	FALSE	NS
SCAMP1_T65	SCAMP1	-0.321228	18.4356	-4.11573	0.00627106	0.129973	FALSE	NS
USP34_T3374	USP34	-0.519555	20.0836	-4.11469	0.00627837	0.130055	FALSE	NS
AFDN_T226	AFDN	-0.595427	21.3247	-4.11391	0.00628385	0.130099	FALSE	NS
C2orf49_S213	C2orf49	0.797918	17.0693	4.11242	0.00629431	0.130142	FALSE	NS
C2orf49_S228	C2orf49	0.797918	17.0693	4.11242	0.00629431	0.130142	FALSE	NS
BCL11A_S344	BCL11A	-0.50688	16.2224	-4.11218	0.00629602	0.130142	FALSE	NS
POGK_S211	POGK	0.629598	14.4406	4.1097	0.00631357	0.130273	FALSE	NS
HNRNPA1_S109	HNRNPA1	0.794607	17.7081	4.10951	0.00631487	0.130273	FALSE	NS
F2RL1_S395	F2RL1	-0.510651	18.6529	-4.10925	0.00631671	0.130273	FALSE	NS
NUDCD1_S417	NUDCD1	0.339045	16.6779	4.10884	0.00631967	0.130273	FALSE	NS
PLS3_S354	PLS3	-0.449839	18.8043	-4.10856	0.00632163	0.130273	FALSE	NS
FOXC1_T244	FOXC1	-0.372302	18.533	-4.10843	0.00632252	0.130273	FALSE	NS
ANKRD11_S1877	ANKRD11	0.357393	16.83	4.10769	0.00632781	0.130286	FALSE	NS
RLIM_S176	RLIM	0.4392	16.2437	4.1074	0.00632985	0.130286	FALSE	NS
KIF20B_S1759	KIF20B	-0.43681	19.3484	-4.10614	0.00633881	0.130401	FALSE	NS
C15orf39_T997	C15orf39	-0.710507	19.5435	-4.10536	0.00634431	0.130445	FALSE	NS
NCOA2_S715	NCOA2	-0.552023	18.6559	-4.1036	0.00635688	0.130558	FALSE	NS
FAM83D_S475	FAM83D	-0.385266	18.2834	-4.10321	0.00635965	0.130558	FALSE	NS
PEAK1_Y1161	PEAK1	0.646394	14.8923	4.10318	0.00635989	0.130558	FALSE	NS
CNNM4_S560	CNNM4	-0.807144	10.8006	-4.10029	0.00638056	0.130888	FALSE	NS
ZFAND2B_S195	ZFAND2B	0.442592	16.6662	4.09999	0.0063827	0.130888	FALSE	NS
EPB41L4A_S479	EPB41L4A	-0.379535	17.3257	-4.09888	0.00639066	0.130982	FALSE	NS
LMNB1_T36	LMNB1	0.342287	21.8713	4.09791	0.00639761	0.131055	FALSE	NS
WASHC2A_S1139	WASHC2A	-0.599406	15.4253	-4.09723	0.00640251	0.131086	FALSE	NS
FRYL_S2363	FRYL	0.420934	16.3991	4.09635	0.00640884	0.131112	FALSE	NS
CIC_S289	CIC	0.899331	17.8408	4.09611	0.00641057	0.131112	FALSE	NS
NECTIN2_S536	NECTIN2	-0.443582	18.7536	-4.09511	0.00641775	0.13119	FALSE	NS
HABP4_S120	HABP4	-0.553169	21.014	-4.09377	0.00642742	0.131318	FALSE	NS
BRD3_Y575	BRD3	-0.358077	15.2977	-4.09001	0.00645465	0.131805	FALSE	NS
RBM12B_S132	RBM12B	0.96373	15.4047	4.08702	0.00647633	0.132048	FALSE	NS
MAP3K1_S1032	MAP3K1	-0.562358	14.7329	-4.08665	0.00647905	0.132048	FALSE	NS
RSRC2_S362	RSRC2	-0.597182	14.6052	-4.08653	0.00647993	0.132048	FALSE	NS
LIMCH1_S536	LIMCH1	-0.420895	16.948	-4.0864	0.00648085	0.132048	FALSE	NS
SASH1_S757	SASH1	-0.437688	16.8101	-4.08603	0.00648354	0.132048	FALSE	NS
SRRM1_S754	SRRM1	0.665896	16.3329	4.08395	0.00649873	0.132237	FALSE	NS
MKI67_S2235	MKI67	0.572461	21.4518	4.08341	0.00650267	0.132237	FALSE	NS
OSBPL9_S370	OSBPL9	-0.453842	17.3237	-4.08336	0.00650306	0.132237	FALSE	NS
USP42_S626	USP42	0.387664	14.7738	4.08223	0.00651131	0.132266	FALSE	NS
USP42_S640	USP42	0.387664	14.7738	4.08223	0.00651131	0.132266	FALSE	NS
HAUS6_T596	HAUS6	0.967211	19.8215	4.08146	0.00651697	0.132312	FALSE	NS
ARHGAP12_S231	ARHGAP12	-0.902665	17.387	-4.07982	0.006529	0.132468	FALSE	NS
KIAA1522_T543	KIAA1522	-0.378847	18.1392	-4.07948	0.00653152	0.132468	FALSE	NS
JCAD_S514	JCAD	0.319132	16.3203	4.07785	0.0065435	0.132642	FALSE	NS
GATA6_S282	GATA6	-0.402918	19.6223	-4.07663	0.0065525	0.132674	FALSE	NS
PPP4R3B_S853	PPP4R3B	-0.462418	18.5241	-4.0763	0.00655495	0.132674	FALSE	NS
MRTFA_S494	MRTFA	0.450767	16.3933	4.07624	0.00655536	0.132674	FALSE	NS
PPM1H_S134	PPM1H	-0.327507	19.2102	-4.07527	0.00656253	0.132726	FALSE	NS
CDK12_Y261	CDK12	-0.3644	16.578	-4.07497	0.00656477	0.132726	FALSE	NS
AKAP12_S543	AKAP12	-0.51709	17.7309	-4.07432	0.00656955	0.132753	FALSE	NS
TOP2B_S1617	TOP2B	0.380679	18.0364	4.06911	0.00660825	0.133427	FALSE	NS
SUGT1_T285	SUGT1	0.631998	15.9912	4.0689	0.00660978	0.133427	FALSE	NS
ITPRID2_S303	ITPRID2	-0.684309	18.602	-4.06772	0.00661865	0.133537	FALSE	NS
WDR44_S274	WDR44	-0.440484	20.0485	-4.06532	0.00663658	0.133746	FALSE	NS
SLC1A3_S543	SLC1A3	-0.330479	20.6944	-4.06472	0.00664107	0.133746	FALSE	NS
NAV1_S212	NAV1	-0.456454	17.2202	-4.06446	0.006643	0.133746	FALSE	NS
NAV1_S240	NAV1	-0.456454	17.2202	-4.06446	0.006643	0.133746	FALSE	NS
RANBP2_T2641	RANBP2	-0.332765	21.1389	-4.06321	0.00665233	0.133746	FALSE	NS
SENP6_S69	SENP6	-0.503311	17.4748	-4.06314	0.00665292	0.133746	FALSE	NS
SCRIB_S1348	SCRIB	-0.425632	20.1585	-4.06264	0.00665661	0.133746	FALSE	NS
SCRIB_S1362	SCRIB	-0.425632	20.1585	-4.06264	0.00665661	0.133746	FALSE	NS
AFDN_S228	AFDN	-0.455772	19.5412	-4.06164	0.00666416	0.133778	FALSE	NS
RAB3GAP1_S678	RAB3GAP1	-0.487375	14.8498	-4.06151	0.0066651	0.133778	FALSE	NS
SLAIN2_S473	SLAIN2	-0.324162	17.3092	-4.05963	0.00667931	0.133937	FALSE	NS
CASC3_T475	CASC3	-0.502761	17.1177	-4.05906	0.00668361	0.133937	FALSE	NS
CKAP2_T609	CKAP2	0.601812	16.2062	4.05875	0.00668594	0.133937	FALSE	NS
ZC3H12C_S481	ZC3H12C	0.326807	16.4821	4.05854	0.00668753	0.133937	FALSE	NS
DIS3L2_S45	DIS3L2	-0.367873	18.4835	-4.05817	0.00669029	0.133937	FALSE	NS
TSC2_S672	TSC2	0.3975	16.151	4.05685	0.00670029	0.134068	FALSE	NS
CENPJ_S481	CENPJ	-0.365317	18.4375	-4.05596	0.00670697	0.134133	FALSE	NS
ZMYM2_S322	ZMYM2	0.397618	20.6977	4.05102	0.00674456	0.134728	FALSE	NS
WNK1_S2040	WNK1	-0.566561	21.307	-4.05101	0.00674459	0.134728	FALSE	NS
PEX1_T1191	PEX1	0.428372	16.4257	4.05061	0.00674767	0.134728	FALSE	NS
MAML1_S315	MAML1	-0.52184	16.8122	-4.04969	0.00675468	0.134728	FALSE	NS
EDC4_S871	EDC4	-0.530821	20.566	-4.04956	0.00675571	0.134728	FALSE	NS
LIPE_S924	LIPE	-0.321272	17.2036	-4.04832	0.00676512	0.134728	FALSE	NS
POLR1F_S343	POLR1F	0.417192	17.8242	4.04771	0.0067698	0.134728	FALSE	NS
POLR1F_T360	POLR1F	0.417192	17.8242	4.04771	0.0067698	0.134728	FALSE	NS
LRP2_S4582	LRP2	0.527697	18.4179	4.0477	0.00676988	0.134728	FALSE	NS
DDX55_S606	DDX55	0.409897	16.7163	4.04749	0.00677151	0.134728	FALSE	NS
TJP2_T947	TJP2	-0.516877	14.9149	-4.04684	0.00677649	0.134758	FALSE	NS
LIG1_S69	LIG1	-0.442086	20.0338	-4.0461	0.00678217	0.134766	FALSE	NS
MAP7D1_S459	MAP7D1	-0.399355	19.1947	-4.04588	0.0067838	0.134766	FALSE	NS
RAF1_S671	RAF1	0.387961	17.3714	4.04497	0.00679082	0.134836	FALSE	NS
SPECC1L_S410	SPECC1L	0.99414	18.6232	4.04279	0.00680756	0.134967	FALSE	NS
ZMYND8_S439	ZMYND8	0.974151	18.0166	4.04227	0.00681156	0.134967	FALSE	NS
CDC27_S452	CDC27	0.459297	14.4965	4.04191	0.00681434	0.134967	FALSE	NS
NAV2_S1216	NAV2	0.421899	17.0939	4.04128	0.00681921	0.134967	FALSE	NS
ZNF609_S1069	ZNF609	-0.654108	20.3977	-4.04125	0.00681941	0.134967	FALSE	NS
MAP3K2_S357	MAP3K2	-0.393537	15.8232	-4.04124	0.00681954	0.134967	FALSE	NS
EIF2A_S541	EIF2A	0.739893	17.984	4.04086	0.00682248	0.134967	FALSE	NS
ANKRD28_S1023	ANKRD28	-0.674594	14.2771	-4.03981	0.00683055	0.134967	FALSE	NS
SREBF1_S130	SREBF1	-0.524502	13.7449	-4.03934	0.0068342	0.134967	FALSE	NS
SNX5_S205	SNX5	-1.01174	15.0116	-4.03928	0.00683465	0.134967	FALSE	NS
EDC3_S143	EDC3	-0.348755	20.7762	-4.03914	0.00683573	0.134967	FALSE	NS
CREM_S146	CREM	0.752634	18.2284	4.03679	0.00685391	0.135258	FALSE	NS
LMTK2_S1462	LMTK2	-0.549373	15.0104	-4.03508	0.00686721	0.135388	FALSE	NS
USP1_S299	USP1	-0.334042	16.2539	-4.03504	0.00686756	0.135388	FALSE	NS
MKI67_S1958	MKI67	0.532049	18.4407	4.03459	0.00687101	0.135388	FALSE	NS
ASAP1_S866	ASAP1	0.646479	18.3983	4.03368	0.00687812	0.135459	FALSE	NS
CHAMP1_S477	CHAMP1	-0.559957	19.5876	-4.03255	0.00688689	0.135563	FALSE	NS
EIF5_S187	EIF5	-0.394297	13.5492	-4.03095	0.00689943	0.135741	FALSE	NS
FZR1_T136	FZR1	-0.481748	19.1091	-4.02716	0.0069291	0.136076	FALSE	NS
KIDINS220_S1603	KIDINS220	0.65898	15.9523	4.02695	0.00693074	0.136076	FALSE	NS
KIDINS220_S1617	KIDINS220	0.65898	15.9523	4.02695	0.00693074	0.136076	FALSE	NS
KIDINS220_S1633	KIDINS220	0.65898	15.9523	4.02695	0.00693074	0.136076	FALSE	NS
ZNF609_S915	ZNF609	-0.889329	13.4809	-4.02654	0.006934	0.136076	FALSE	NS
MCM3AP_S558	MCM3AP	0.496228	22.2479	4.02413	0.00695292	0.136345	FALSE	NS
FAM219B_S108	FAM219B	-0.495699	17.2048	-4.02391	0.00695471	0.136345	FALSE	NS
PPP6R1_T740	PPP6R1	0.355492	14.0323	4.02339	0.0069588	0.136356	FALSE	NS
CEP170_S472	CEP170	-0.563029	21.1863	-4.02136	0.00697483	0.136601	FALSE	NS
JMJD1C_T519	JMJD1C	-0.366848	19.2873	-4.02037	0.00698271	0.136623	FALSE	NS
CEP170_S184	CEP170	0.51526	16.3305	4.02033	0.00698301	0.136623	FALSE	NS
GOLGA5_S141	GOLGA5	0.627192	21.1669	4.01966	0.00698831	0.136658	FALSE	NS
KAT6A_S828	KAT6A	0.822055	15.7176	4.01842	0.00699811	0.136781	FALSE	NS
TNKS1BP1_S725	TNKS1BP1	0.362398	18.0982	4.01659	0.0070127	0.136997	FALSE	NS
BICC1_S778	BICC1	0.853526	15.2498	4.01589	0.00701824	0.137036	FALSE	NS
MICALL1_S421	MICALL1	-0.363247	17.9133	-4.01508	0.00702469	0.137093	FALSE	NS
AHNAK2_S1722	AHNAK2	0.410741	14.7029	4.01128	0.00705511	0.137595	FALSE	NS
DOCK7_S453	DOCK7	1.21394	17.2344	4.01079	0.00705905	0.137595	FALSE	NS
FOXC1_S538	FOXC1	-0.408437	20.0194	-4.01025	0.00706336	0.137595	FALSE	NS
[truncated: 36,788 more rows]

## Sheet: S3-2
Supplementary Table S3-2: Differential phosphorylation in AI cells (Treated vs Un-treated)
Description: Phosphorylation changes in response to serum stimulation
Comparison: Treated (10% FBS) vs Un-treated (serum-free) in AI cells
Method: Limma empirical Bayes moderated t-test
Significance: Padj < 0.05 (Benjamini-Hochberg FDR)
Total phosphosites: 38778
Significant: 358
Upregulated: 269
Downregulated: 89
Phosphosite_ID	Gene	Log2FC	AveExpr	t_Statistic	P_Value	Padj	Significant	Direction
CEP97_S426	CEP97	7.15934	5.72225	40.6946	2.52459e-09	3.26329e-05	TRUE	Up
CEP97_S450	CEP97	7.15934	5.72225	40.6946	2.52459e-09	3.26329e-05	TRUE	Up
CEP97_S467	CEP97	7.15934	5.72225	40.6946	2.52459e-09	3.26329e-05	TRUE	Up
ADD1_S599	ADD1	-2.15162	20.8505	-20.3317	2.63115e-07	0.00255077	TRUE	Down
GCC2_S1597	GCC2	1.75607	18.5166	16.1148	1.22773e-06	0.00952175	TRUE	Up
NCBP1_S34	NCBP1	1.76784	20.113	15.3424	1.69691e-06	0.0109671	TRUE	Up
LMF2_S710	LMF2	1.45142	14.3509	14.9235	2.03578e-06	0.0112776	TRUE	Up
ACIN1_S724	ACIN1	1.68215	21.7232	13.9828	3.12071e-06	0.0141467	TRUE	Up
SOX6_S139	SOX6	1.55464	16.7051	13.7659	3.45699e-06	0.0141467	TRUE	Up
NCBP1_T33	NCBP1	1.64696	19.1843	13.6182	3.70976e-06	0.0141467	TRUE	Up
DIDO1_S1469	DIDO1	1.27792	21.4165	13.4555	4.01293e-06	0.0141467	TRUE	Up
C17orf75_S50	C17orf75	-1.24477	14.4916	-13.1764	4.6013e-06	0.0142725	TRUE	Down
BRWD1_S710	BRWD1	1.20147	17.4889	12.7993	5.56023e-06	0.0142725	TRUE	Up
MYBL2_T522	MYBL2	-1.5082	17.3688	-12.7034	5.83916e-06	0.0142725	TRUE	Down
SETD1A_S1192	SETD1A	1.34466	16.5464	12.6775	5.91714e-06	0.0142725	TRUE	Up
SETD1A_T1179	SETD1A	1.34466	16.5464	12.6775	5.91714e-06	0.0142725	TRUE	Up
PHIP_S1329	PHIP	1.19644	18.7508	12.519	6.42186e-06	0.0142725	TRUE	Up
NIPBL_T418	NIPBL	1.14631	18.765	12.4591	6.625e-06	0.0142725	TRUE	Up
NIPBL_T415	NIPBL	1.36189	17.3492	12.2056	7.57141e-06	0.0151197	TRUE	Up
RANBP2_S1522	RANBP2	1.49114	20.2874	12.1344	7.86439e-06	0.0151197	TRUE	Up
PCM1_S410	PCM1	1.34145	18.2786	12.0092	8.41112e-06	0.0151197	TRUE	Up
CDC42EP1_S363	CDC42EP1	-1.13346	18.9684	-11.8205	9.31987e-06	0.0151197	TRUE	Down
BMAL1_S69	BMAL1	1.17385	18.1165	11.7825	9.51628e-06	0.0151197	TRUE	Up
NPAT_S1310	NPAT	1.65958	19.528	11.7595	9.63715e-06	0.0151197	TRUE	Up
CLSPN_S854	CLSPN	1.3497	15.8612	11.6678	1.01375e-05	0.0151197	TRUE	Up
CLSPN_S881	CLSPN	1.3497	15.8612	11.6678	1.01375e-05	0.0151197	TRUE	Up
APC_S1044	APC	-1.00652	17.3175	-11.5238	1.0985e-05	0.0157769	TRUE	Down
MRTFA_S398	MRTFA	1.17304	17.4244	11.3628	1.20289e-05	0.0166592	TRUE	Up
RPS6KA5_S412	RPS6KA5	1.70273	15.6318	11.2542	1.27975e-05	0.0171125	TRUE	Up
PHAX_T370	PHAX	1.05921	15.9547	11.0827	1.41282e-05	0.0182621	TRUE	Up
KMT2D_S3223	KMT2D	1.20806	18.0881	11.0257	1.46045e-05	0.0182688	TRUE	Up
REPS1_Y300	REPS1	1.35202	17.725	10.9638	1.51438e-05	0.0183515	TRUE	Up
SEC61B_S61	SEC61B	1.36251	18.8252	10.8341	1.63469e-05	0.0187219	TRUE	Up
PHACTR4_S529	PHACTR4	1.43651	18.876	10.8271	1.64151e-05	0.0187219	TRUE	Up
KDM3A_S290	KDM3A	-0.950114	17.1183	-10.5705	1.91453e-05	0.0199847	TRUE	Down
CIC_S463	CIC	-1.67036	17.1822	-10.474	2.03039e-05	0.0199847	TRUE	Down
RANBP2_S1909	RANBP2	1.26079	15.203	10.314	2.24047e-05	0.0199847	TRUE	Up
PHF14_S847	PHF14	1.63555	20.0952	10.1648	2.4589e-05	0.0199847	TRUE	Up
MPHOSPH10_S319	MPHOSPH10	1.17949	16.3242	10.164	2.46015e-05	0.0199847	TRUE	Up
SEC22B_S152	SEC22B	1.01019	18.1316	10.1552	2.47381e-05	0.0199847	TRUE	Up
ZNF687_S292	ZNF687	1.22987	17.9333	10.1254	2.5206e-05	0.0199847	TRUE	Up
USP8_S166	USP8	-1.41597	14.8245	-10.1137	2.53937e-05	0.0199847	TRUE	Down
FAM171A1_S452	FAM171A1	-0.953757	17.2257	-10.1056	2.55223e-05	0.0199847	TRUE	Down
YTHDF2_S408	YTHDF2	1.44034	18.0026	10.0896	2.57821e-05	0.0199847	TRUE	Up
TMEM94_S461	TMEM94	-0.904655	17.5622	-10.0678	2.61406e-05	0.0199847	TRUE	Down
TMEM94_S473	TMEM94	-0.904655	17.5622	-10.0678	2.61406e-05	0.0199847	TRUE	Down
NUP153_S544	NUP153	1.00525	19.3041	10.0372	2.66529e-05	0.0199847	TRUE	Up
SHROOM3_S1233	SHROOM3	-0.891413	17.65	-10.0274	2.68187e-05	0.0199847	TRUE	Down
ZMYM3_S1078	ZMYM3	0.965255	17.3224	10.0227	2.68988e-05	0.0199847	TRUE	Up
SETD1A_S234	SETD1A	1.66301	15.4504	9.99935	2.73017e-05	0.0199847	TRUE	Up
SETD2_S657	SETD2	1.5311	16.2998	9.95931	2.80083e-05	0.0199847	TRUE	Up
SETD2_S671	SETD2	1.5311	16.2998	9.95931	2.80083e-05	0.0199847	TRUE	Up
SEC63_T563	SEC63	1.60524	21.4848	9.92509	2.86289e-05	0.0199847	TRUE	Up
GLYR1_S159	GLYR1	1.38975	19.421	9.92461	2.86376e-05	0.0199847	TRUE	Up
ZNF106_S892	ZNF106	1.09849	17.9943	9.88965	2.9288e-05	0.0199847	TRUE	Up
LRCH2_S347	LRCH2	-1.11581	17.5558	-9.88627	2.93516e-05	0.0199847	TRUE	Down
MACO1_S270	MACO1	1.43162	18.0761	9.88501	2.93756e-05	0.0199847	TRUE	Up
MYO9A_S1231	MYO9A	-1.3773	17.0018	-9.85748	2.99012e-05	0.0199915	TRUE	Down
AUTS2_T1251	AUTS2	-0.943664	16.9364	-9.81433	3.0747e-05	0.0202086	TRUE	Down
ZC3H11A_S303	ZC3H11A	1.31547	21.0085	9.68159	3.35247e-05	0.0215702	TRUE	Up
NUP50_S237	NUP50	1.08227	19.3913	9.66323	3.39311e-05	0.0215702	TRUE	Up
ADAR_T615	ADAR	1.12294	18.8356	9.55785	3.6374e-05	0.0227502	TRUE	Up
RAPGEF1_T266	RAPGEF1	-1.05847	15.3205	-9.49528	3.79192e-05	0.0233401	TRUE	Down
ATXN1L_S627	ATXN1L	1.86856	17.6069	9.31085	4.29268e-05	0.0258038	TRUE	Up
WASHC2A_S923	WASHC2A	-1.35265	18.6912	-9.29971	4.32526e-05	0.0258038	TRUE	Down
SART1_S461	SART1	1.16144	22.9462	9.25593	4.45603e-05	0.0261812	TRUE	Up
HCFC1_S678	HCFC1	1.13476	22.5047	9.2237	4.55519e-05	0.0263644	TRUE	Up
XRCC4_S313	XRCC4	1.243	17.6739	9.16487	4.74275e-05	0.0267627	TRUE	Up
TSC22D4_S291	TSC22D4	1.18037	17.976	9.15897	4.76205e-05	0.0267627	TRUE	Up
TNKS1BP1_S1170	TNKS1BP1	-0.904438	17.6589	-9.11828	4.89753e-05	0.0270162	TRUE	Down
SMARCA4_S643	SMARCA4	0.91458	20.4934	9.10389	4.9465e-05	0.0270162	TRUE	Up
NFATC1_S279	NFATC1	1.00163	15.6405	9.06179	5.09298e-05	0.027228	TRUE	Up
SSH2_S810	SSH2	1.5936	16.7684	9.05257	5.1257e-05	0.027228	TRUE	Up
OCIAD1_S155	OCIAD1	0.912245	18.1577	9.01859	5.24842e-05	0.0275031	TRUE	Up
TENM3_S39	TENM3	-0.87385	17.2227	-8.95644	5.48159e-05	0.0279124	TRUE	Down
MGA_S585	MGA	1.43969	17.1755	8.94071	5.54247e-05	0.0279124	TRUE	Up
MGA_S611	MGA	1.43969	17.1755	8.94071	5.54247e-05	0.0279124	TRUE	Up
ENAH_T477	ENAH	-1.38281	16.8233	-8.91865	5.62917e-05	0.0279856	TRUE	Down
PLCB1_S1211	PLCB1	-0.91567	18.4682	-8.87494	5.80549e-05	0.0284969	TRUE	Down
MARCKS_S142	MARCKS	0.926233	21.9206	8.84217	5.9418e-05	0.028649	TRUE	Up
NUP153_S531	NUP153	0.797378	17.5808	8.82996	5.99353e-05	0.028649	TRUE	Up
ZMYM3_S1092	ZMYM3	1.08956	16.8469	8.78978	6.16738e-05	0.028649	TRUE	Up
STK10_S461	STK10	0.791378	16.6781	8.77699	6.2239e-05	0.028649	TRUE	Up
TAF9_S162	TAF9	1.24238	14.7468	8.77175	6.24723e-05	0.028649	TRUE	Up
ELF2_S435	ELF2	1.11457	14.6564	8.75782	6.30976e-05	0.028649	TRUE	Up
PTPN1_S62	PTPN1	-0.846909	17.8573	-8.74813	6.35365e-05	0.028649	TRUE	Down
FYTTD1_S37	FYTTD1	0.938266	19.0948	8.72584	6.45598e-05	0.0287759	TRUE	Up
MGA_S2147	MGA	1.00424	17.8495	8.6674	6.73326e-05	0.0291744	TRUE	Up
MYCBP2_S2345	MYCBP2	1.25146	17.1345	8.63973	6.86924e-05	0.0291744	TRUE	Up
BCORL1_T1049	BCORL1	1.67608	17.4977	8.63599	6.88787e-05	0.0291744	TRUE	Up
REPS1_S286	REPS1	0.795652	19.256	8.63472	6.8942e-05	0.0291744	TRUE	Up
KDM3A_S276	KDM3A	1.10061	17.9461	8.61594	6.98866e-05	0.0291744	TRUE	Up
CABIN1_S1468	CABIN1	0.880504	19.4734	8.59733	7.08371e-05	0.0291744	TRUE	Up
RIF1_S1853	RIF1	0.978289	15.2262	8.59601	7.09053e-05	0.0291744	TRUE	Up
ZC3H11C_T776	ZC3H11C	1.07728	18.1852	8.57706	7.18895e-05	0.0291744	TRUE	Up
CAMKK2_S521	CAMKK2	0.853826	16.9143	8.53484	7.41387e-05	0.0291744	TRUE	Up
GAREM1_T737	GAREM1	0.876688	15.3188	8.51951	7.49747e-05	0.0291744	TRUE	Up
MRTFB_S584	MRTFB	0.951409	16.8187	8.50668	7.56833e-05	0.0291744	TRUE	Up
SMARCA4_S629	SMARCA4	0.98754	20.6997	8.50426	7.58178e-05	0.0291744	TRUE	Up
CIC_S1422	CIC	-1.21056	18.8757	-8.49124	7.65453e-05	0.0291744	TRUE	Down
ZC3H11C_S773	ZC3H11C	1.28558	22.0405	8.48672	7.67999e-05	0.0291744	TRUE	Up
ZNF106_S464	ZNF106	1.08202	18.5888	8.47681	7.73613e-05	0.0291744	TRUE	Up
RPS6KA5_T423	RPS6KA5	1.24385	14.9697	8.47453	7.74915e-05	0.0291744	TRUE	Up
ILRUN_S237	ILRUN	-0.948617	17.493	-8.4243	8.04158e-05	0.0299843	TRUE	Down
CIZ1_S576	CIZ1	1.21157	16.0202	8.37088	8.36642e-05	0.0305247	TRUE	Up
ZC3HC1_S366	ZC3HC1	0.745712	20.7927	8.36671	8.39239e-05	0.0305247	TRUE	Up
EPB41_S138	EPB41	-1.17745	14.5428	-8.35211	8.48405e-05	0.0305247	TRUE	Down
SMARCA4_S656	SMARCA4	0.804217	20.5051	8.34937	8.50139e-05	0.0305247	TRUE	Up
EEPD1_S51	EEPD1	0.972629	17.0371	8.29723	8.83901e-05	0.0306467	TRUE	Up
DLG1_S676	DLG1	0.81465	15.891	8.29583	8.84832e-05	0.0306467	TRUE	Up
DLG1_T701	DLG1	0.81465	15.891	8.29583	8.84832e-05	0.0306467	TRUE	Up
MAST3_S819	MAST3	-0.81291	15.8673	-8.26995	9.02173e-05	0.0306467	TRUE	Down
PSIP1_S512	PSIP1	0.816526	14.5361	8.2618	9.07713e-05	0.0306467	TRUE	Up
TRIM28_S699	TRIM28	1.00293	18.7388	8.26064	9.08507e-05	0.0306467	TRUE	Up
RHBDF2_S341	RHBDF2	0.852576	17.3058	8.26012	9.08857e-05	0.0306467	TRUE	Up
EIF4B_S609	EIF4B	-1.12071	17.8183	-8.23316	9.27492e-05	0.0310054	TRUE	Down
VAPB_S160	VAPB	0.811394	16.3459	8.21586	9.39678e-05	0.0311443	TRUE	Up
ELF2_T436	ELF2	0.921941	17.9792	8.1938	9.55482e-05	0.0313997	TRUE	Up
NUP153_T543	NUP153	0.964988	16.8299	8.16098	9.79553e-05	0.0319203	TRUE	Up
SRCAP_S2739	SRCAP	1.52165	17.5081	8.13013	0.00010028	0.0322475	TRUE	Up
BCLAF1_S438	BCLAF1	0.856743	14.9165	8.10433	0.000102274	0.0322475	TRUE	Up
LIN9_T325	LIN9	-0.75449	19.8557	-8.10036	0.000102584	0.0322475	TRUE	Down
SMARCA4_T615	SMARCA4	0.914419	17.972	8.10027	0.000102591	0.0322475	TRUE	Up
VASP_S334	VASP	-0.781094	17.1283	-8.08457	0.000103831	0.0322475	TRUE	Down
HDGFL2_S383	HDGFL2	-1.06278	16.9696	-8.08308	0.000103949	0.0322475	TRUE	Down
SON_S122	SON	1.29363	18.7696	8.03196	0.000108109	0.0331907	TRUE	Up
PPHLN1_S256	PPHLN1	1.02792	18.8251	8.02486	0.000108701	0.0331907	TRUE	Up
MTDH_S311	MTDH	1.05924	19.4384	8.00497	0.000110381	0.0334404	TRUE	Up
SETD5_S604	SETD5	1.02653	18.8447	7.98733	0.000111896	0.0336364	TRUE	Up
ATP2B4_S340	ATP2B4	-0.743449	17.7684	-7.97508	0.000112961	0.0336953	TRUE	Down
UNC13B_S218	UNC13B	-1.00446	17.9072	-7.95196	0.000115004	0.0338405	TRUE	Down
SMARCA4_T628	SMARCA4	0.73885	20.4555	7.94984	0.000115193	0.0338405	TRUE	Up
ANK2_S3870	ANK2	1.00854	19.0249	7.93753	0.000116299	0.0339087	TRUE	Up
MAP1S_S665	MAP1S	-0.972078	17.6748	-7.90255	0.000119511	0.0345849	TRUE	Down
LYSMD3_S129	LYSMD3	0.973199	16.8365	7.86676	0.0001229	0.0350377	TRUE	Up
PEAK1_S1109	PEAK1	-1.16879	17.1685	-7.85487	0.00012405	0.0350377	TRUE	Down
KAT6A_S460	KAT6A	0.830972	19.5661	7.84908	0.000124615	0.0350377	TRUE	Up
KIAA1671_S392	KIAA1671	-2.6685	17.4974	-7.84832	0.000124689	0.0350377	TRUE	Down
COBL_S247	COBL	0.80079	19.0104	7.82826	0.000126669	0.0351572	TRUE	Up
CUX1_S1352	CUX1	0.821242	19.0862	7.82566	0.000126928	0.0351572	TRUE	Up
KIF18B_S676	KIF18B	0.814606	18.81	7.80359	0.000129153	0.03528	TRUE	Up
RIF1_S1183	RIF1	1.11501	19.6941	7.79707	0.000129818	0.03528	TRUE	Up
AMOT_S725	AMOT	1.23072	15.1511	7.78257	0.000131313	0.03528	TRUE	Up
NEFL_S558	NEFL	0.772713	14.9055	7.78137	0.000131438	0.03528	TRUE	Up
TJP1_S1065	TJP1	-1.06004	19.6801	-7.77673	0.00013192	0.03528	TRUE	Down
CD2AP_T266	CD2AP	-1.89863	16.8051	-7.76104	0.000133568	0.0353214	TRUE	Down
SCRIB_S722	SCRIB	-0.992754	15.8103	-7.75793	0.000133897	0.0353214	TRUE	Down
ZMYM3_S1062	ZMYM3	0.740596	15.5854	7.72677	0.000137248	0.0355391	TRUE	Up
ZMYM3_S1108	ZMYM3	0.740596	15.5854	7.72677	0.000137248	0.0355391	TRUE	Up
ARK2N_S80	ARK2N	0.842357	21.2959	7.72473	0.000137471	0.0355391	TRUE	Up
AFF4_T363	AFF4	0.973406	17.6646	7.70419	0.000139736	0.0355802	TRUE	Up
RAB3GAP1_S562	RAB3GAP1	0.835644	19.3665	7.69854	0.000140367	0.0355802	TRUE	Up
ASF1A_S183	ASF1A	0.93659	20.8271	7.69839	0.000140383	0.0355802	TRUE	Up
RHBDF2_S355	RHBDF2	1.08332	16.6535	7.66599	0.000144062	0.0362755	TRUE	Up
ZC3H11C_S775	ZC3H11C	1.87758	20.424	7.64253	0.000146795	0.0362999	TRUE	Up
ZC3H11C_T787	ZC3H11C	1.87758	20.424	7.64253	0.000146795	0.0362999	TRUE	Up
NFIL3_S366	NFIL3	0.838789	18.1512	7.64106	0.000146967	0.0362999	TRUE	Up
DNAJC21_S525	DNAJC21	-0.722081	16.7759	-7.62383	0.000149014	0.0365725	TRUE	Down
NIPBL_S379	NIPBL	0.848413	20.9624	7.6156	0.000150003	0.0365836	TRUE	Up
MELK_S368	MELK	-0.948713	17.4089	-7.60738	0.000150999	0.0365964	TRUE	Down
ATF7IP_S571	ATF7IP	1.17686	19.9411	7.56548	0.000156189	0.0371665	TRUE	Up
PPP1R9A_S200	PPP1R9A	-0.818187	17.6534	-7.55753	0.000157196	0.0371665	TRUE	Down
NAV1_S323	NAV1	-0.651359	14.7101	-7.55446	0.000157587	0.0371665	TRUE	Down
NAV1_S335	NAV1	-0.651359	14.7101	-7.55446	0.000157587	0.0371665	TRUE	Down
PBRM1_S53	PBRM1	0.85514	18.3511	7.54666	0.000158586	0.0371665	TRUE	Up
PSMD4_T53	PSMD4	1.22193	15.9831	7.53899	0.000159575	0.0371665	TRUE	Up
SRRM2_S1700	SRRM2	-0.955201	18.4868	-7.52668	0.000161177	0.0371665	TRUE	Down
SAFB_S820	SAFB	1.00595	19.3766	7.5231	0.000161646	0.0371665	TRUE	Up
SUGT1_S338	SUGT1	1.08849	15.6822	7.52058	0.000161977	0.0371665	TRUE	Up
ZKSCAN4_S515	ZKSCAN4	0.751228	16.6176	7.49852	0.00016491	0.037306	TRUE	Up
TMEM45A_S284	TMEM45A	1.11448	15.0762	7.49051	0.000165989	0.037306	TRUE	Up
KDM3B_S301	KDM3B	0.774357	20.8343	7.48902	0.00016619	0.037306	TRUE	Up
CLIP2_S365	CLIP2	0.909432	18.9532	7.48049	0.000167351	0.037306	TRUE	Up
GLYR1_S157	GLYR1	0.85196	18.9677	7.47315	0.000168357	0.037306	TRUE	Up
GLYR1_S170	GLYR1	0.85196	18.9677	7.47315	0.000168357	0.037306	TRUE	Up
ITPR3_S1846	ITPR3	0.897877	17.5711	7.46606	0.000169335	0.0373096	TRUE	Up
PPHLN1_S214	PPHLN1	1.50729	18.2947	7.44297	0.000172564	0.0377461	TRUE	Up
BCL9_S116	BCL9	1.14803	17.612	7.43804	0.000173263	0.0377461	TRUE	Up
ZC3H11C_S787	ZC3H11C	1.63606	16.0424	7.41001	0.000177296	0.0384089	TRUE	Up
NCOR2_S1268	NCOR2	-0.861668	16.6678	-7.3922	0.000179914	0.0387596	TRUE	Down
ADAR_S611	ADAR	1.03334	16.3776	7.37164	0.000182991	0.0389828	TRUE	Up
SKA3_S275	SKA3	-0.916352	18.0787	-7.35731	0.00018517	0.0389828	TRUE	Down
ATRX_S980	ATRX	0.942478	17.4652	7.35111	0.000186122	0.0389828	TRUE	Up
DACH1_T596	DACH1	0.798534	16.953	7.3274	0.000189816	0.0389828	TRUE	Up
AHNAK_S5461	AHNAK	0.745367	18.2455	7.32371	0.000190397	0.0389828	TRUE	Up
NOP58_S501	NOP58	0.818979	19.4266	7.32286	0.000190532	0.0389828	TRUE	Up
RPS6KB2_S431	RPS6KB2	1.09964	15.1869	7.31827	0.00019126	0.0389828	TRUE	Up
RPS6KB2_S443	RPS6KB2	1.09964	15.1869	7.31827	0.00019126	0.0389828	TRUE	Up
RPS6KB2_S460	RPS6KB2	1.09964	15.1869	7.31827	0.00019126	0.0389828	TRUE	Up
FAM76B_S350	FAM76B	-0.69624	16.3082	-7.31404	0.000191933	0.0389828	TRUE	Down
FAM76B_S253	FAM76B	0.749257	19.7763	7.31125	0.000192378	0.0389828	TRUE	Up
LMF2_S709	LMF2	1.235	16.7324	7.30728	0.000193014	0.0389828	TRUE	Up
IGF2R_S2509	IGF2R	-1.73438	17.5543	-7.29814	0.000194487	0.0390767	TRUE	Down
BARD1_S163	BARD1	-0.631465	16.7394	-7.28425	0.000196751	0.0393279	TRUE	Down
SPEN_T2952	SPEN	0.816229	17.7707	7.25536	0.000201553	0.0400812	TRUE	Up
PPHLN1_S241	PPHLN1	0.908098	20.1285	7.23023	0.000205841	0.040483	TRUE	Up
THRAP3_S472	THRAP3	0.99157	19.6934	7.22318	0.000207062	0.040483	TRUE	Up
NUP153_S647	NUP153	0.646722	19.6679	7.21224	0.000208973	0.040483	TRUE	Up
MCM9_S1121	MCM9	1.33527	18.8323	7.21025	0.000209322	0.040483	TRUE	Up
DIDO1_T1678	DIDO1	1.12747	14.2371	7.19727	0.00021162	0.040483	TRUE	Up
CHAF1B_S561	CHAF1B	0.825694	14.851	7.19703	0.000211663	0.040483	TRUE	Up
MARK2_T492	MARK2	-0.826481	17.778	-7.18331	0.000214124	0.040483	TRUE	Down
TOP2B_S1448	TOP2B	0.750193	17.4419	7.17532	0.000215571	0.040483	TRUE	Up
TOP2B_T1427	TOP2B	0.750193	17.4419	7.17532	0.000215571	0.040483	TRUE	Up
BCL9_S119	BCL9	1.11689	16.7436	7.14936	0.000220352	0.040483	TRUE	Up
NUP214_S445	NUP214	0.771699	20.3078	7.14055	0.000222	0.040483	TRUE	Up
ATRX_S823	ATRX	0.764701	16.778	7.13303	0.000223421	0.040483	TRUE	Up
ATRX_S836	ATRX	0.764701	16.778	7.13303	0.000223421	0.040483	TRUE	Up
ATRX_T811	ATRX	0.764701	16.778	7.13303	0.000223421	0.040483	TRUE	Up
GTF3C1_S769	GTF3C1	0.758084	17.1036	7.12849	0.000224282	0.040483	TRUE	Up
DEAF1_T189	DEAF1	0.794865	17.8138	7.12257	0.000225412	0.040483	TRUE	Up
GTF3C2_S103	GTF3C2	0.732605	17.0332	7.11535	0.000226797	0.040483	TRUE	Up
LMO7_S943	LMO7	0.693496	13.1372	7.10039	0.0002297	0.040483	TRUE	Up
DTNA_S688	DTNA	0.68276	16.489	7.09998	0.00022978	0.040483	TRUE	Up
ERBIN_S621	ERBIN	-1.00333	18.6908	-7.09248	0.000231251	0.040483	TRUE	Down
ERBIN_S636	ERBIN	-1.00333	18.6908	-7.09248	0.000231251	0.040483	TRUE	Down
ERBIN_S648	ERBIN	-1.00333	18.6908	-7.09248	0.000231251	0.040483	TRUE	Down
TOP2B_S1577	TOP2B	0.776218	17.56	7.08924	0.000231891	0.040483	TRUE	Up
TOP2B_Y1596	TOP2B	0.776218	17.56	7.08924	0.000231891	0.040483	TRUE	Up
PEAK1_T1160	PEAK1	0.694683	14.2003	7.08536	0.000232657	0.040483	TRUE	Up
CKAP5_S1886	CKAP5	1.013	17.1554	7.07979	0.000233765	0.040483	TRUE	Up
ERF_S44	ERF	0.794364	15.3003	7.07767	0.000234188	0.040483	TRUE	Up
PHIP_S1297	PHIP	0.802268	16.4017	7.07142	0.00023544	0.040483	TRUE	Up
NFKB1_S963	NFKB1	0.78445	17.715	7.06781	0.000236168	0.040483	TRUE	Up
THRAP3_S404	THRAP3	0.940009	18.0243	7.06721	0.000236289	0.040483	TRUE	Up
THRAP3_S417	THRAP3	0.940009	18.0243	7.06721	0.000236289	0.040483	TRUE	Up
MAST3_S807	MAST3	-0.65944	16.2752	-7.05592	0.000238578	0.040483	TRUE	Down
ITPR1_S1612	ITPR1	0.916627	17.1289	7.03994	0.000241863	0.040483	TRUE	Up
NCAPD3_S1495	NCAPD3	0.8791	14.4831	7.03233	0.000243446	0.040483	TRUE	Up
NCAPD3_S1534	NCAPD3	0.8791	14.4831	7.03233	0.000243446	0.040483	TRUE	Up
TOP2B_S1356	TOP2B	0.977442	16.1744	7.03121	0.000243681	0.040483	TRUE	Up
PALLD_S907	PALLD	0.781045	19.9706	7.02883	0.000244179	0.040483	TRUE	Up
C1orf198_S187	C1orf198	-1.01393	18.5281	-7.02535	0.000244908	0.040483	TRUE	Down
FAM76B_S263	FAM76B	0.685511	17.445	7.02142	0.000245736	0.040483	TRUE	Up
TSHZ1_S551	TSHZ1	0.969632	17.5724	7.01616	0.000246848	0.040483	TRUE	Up
ARID1A_S1334	ARID1A	-1.00319	13.9033	-7.01385	0.000247339	0.040483	TRUE	Down
PPHLN1_T244	PPHLN1	1.49764	15.897	7.01346	0.00024742	0.040483	TRUE	Up
MIS18BP1_S148	MIS18BP1	0.847993	16.6337	7.00042	0.000250211	0.0407676	TRUE	Up
MIS18BP1_S147	MIS18BP1	0.873095	16.4452	6.99058	0.000252339	0.0408911	TRUE	Up
GAB2_S434	GAB2	-1.26016	14.7122	-6.98131	0.000254363	0.0408911	TRUE	Down
EME1_S129	EME1	0.726214	15.5404	6.96637	0.000257663	0.0408911	TRUE	Up
EME1_S142	EME1	0.726214	15.5404	6.96637	0.000257663	0.0408911	TRUE	Up
PLEKHM2_S277	PLEKHM2	-0.744873	14.0811	-6.96468	0.00025804	0.0408911	TRUE	Down
UBN2_S343	UBN2	0.819697	14.2588	6.96079	0.000258909	0.0408911	TRUE	Up
PHF2_T945	PHF2	0.967883	17.3644	6.96041	0.000258994	0.0408911	TRUE	Up
SRSF12_S148	SRSF12	-0.651923	18.2953	-6.95857	0.000259405	0.0408911	TRUE	Down
MCF2L_S603	MCF2L	0.705358	15.1029	6.94796	0.000261796	0.0410694	TRUE	Up
MTDH_S506	MTDH	0.642442	15.8521	6.94418	0.000262654	0.0410694	TRUE	Up
CHAF1B_T533	CHAF1B	0.826905	15.7938	6.93561	0.000264613	0.0412095	TRUE	Up
NAB2_S229	NAB2	0.772395	17.2885	6.92008	0.0002682	0.0416011	TRUE	Up
MKNK1_S52	MKNK1	0.875632	17.4575	6.91131	0.000270253	0.0417524	TRUE	Up
OIP5_S239	OIP5	1.10717	15.9567	6.89275	0.000274651	0.0422636	TRUE	Up
TPX2_S200	TPX2	-1.13356	16.2941	-6.88241	0.000277138	0.0424777	TRUE	Down
WDR33_S1231	WDR33	0.685368	18.3306	6.85863	0.00028295	0.0430758	TRUE	Up
CABIN1_S38	CABIN1	0.968985	16.3928	6.85407	0.000284082	0.0430758	TRUE	Up
GEMIN5_S771	GEMIN5	-1.46296	19.9754	-6.8529	0.000284372	0.0430758	TRUE	Down
ZNF687_T390	ZNF687	1.25815	18.7345	6.84689	0.000285871	0.0431343	TRUE	Up
DEAF1_S205	DEAF1	0.770327	17.4757	6.82508	0.000291391	0.0431862	TRUE	Up
KIF4A_S1222	KIF4A	0.620021	17.7393	6.81774	0.000293273	0.0431862	TRUE	Up
KIF4A_T1206	KIF4A	0.620021	17.7393	6.81774	0.000293273	0.0431862	TRUE	Up
GLI2_S984	GLI2	0.901139	16.3335	6.80752	0.00029592	0.0431862	TRUE	Up
TRIM28_S697	TRIM28	0.880692	20.5563	6.80465	0.000296667	0.0431862	TRUE	Up
ELF2_S437	ELF2	0.829628	18.1493	6.80371	0.000296913	0.0431862	TRUE	Up
AKAP8_S711	AKAP8	0.834956	17.2541	6.80338	0.000296998	0.0431862	TRUE	Up
UBE4B_S111	UBE4B	-0.872176	16.3611	-6.80203	0.000297352	0.0431862	TRUE	Down
UBE4B_S124	UBE4B	-0.872176	16.3611	-6.80203	0.000297352	0.0431862	TRUE	Down
UBE4B_S96	UBE4B	-0.872176	16.3611	-6.80203	0.000297352	0.0431862	TRUE	Down
LYSMD3_S141	LYSMD3	1.0617	14.8691	6.79664	0.000298767	0.0432298	TRUE	Up
NCOA6_S1393	NCOA6	0.829314	16.7249	6.77366	0.000304881	0.0439505	TRUE	Up
BCOR_S610	BCOR	-0.632898	19.331	-6.75935	0.000308759	0.0442262	TRUE	Down
PHC2_S717	PHC2	1.06667	14.9801	6.7582	0.000309074	0.0442262	TRUE	Up
CABIN1_S1425	CABIN1	0.634213	15.0773	6.73518	0.000315438	0.0448615	TRUE	Up
RIF1_S1626	RIF1	0.812446	16.7534	6.73162	0.000316437	0.0448615	TRUE	Up
ZRANB2_S292	ZRANB2	-0.627789	18.387	-6.72881	0.000317227	0.0448615	TRUE	Down
AHNAK_S5765	AHNAK	-0.696989	19.6382	-6.72368	0.000318675	0.0448615	TRUE	Down
RALGPS2_T306	RALGPS2	-0.671791	17.4598	-6.71732	0.000320479	0.0448615	TRUE	Down
STRADA_S58	STRADA	-0.887273	17.4333	-6.71485	0.000321184	0.0448615	TRUE	Down
TACC2_S2084	TACC2	0.814719	17.3146	6.71164	0.000322102	0.0448615	TRUE	Up
RAB11FIP1_S447	RAB11FIP1	0.729783	19.6192	6.70931	0.000322769	0.0448615	TRUE	Up
MTDH_S126	MTDH	0.644085	18.2617	6.70469	0.000324098	0.0448852	TRUE	Up
PPP3CC_S477	PPP3CC	-1.7922	15.3065	-6.69354	0.000327332	0.0449435	TRUE	Down
WDR44_T176	WDR44	-0.680768	19.7191	-6.69348	0.000327349	0.0449435	TRUE	Down
WASHC2A_S688	WASHC2A	0.868454	16.2504	6.69127	0.000327996	0.0449435	TRUE	Up
AMOTL1_T821	AMOTL1	-0.767571	17.8842	-6.67759	0.00033202	0.0453348	TRUE	Down
PHF20L1_S446	PHF20L1	0.62697	18.8231	6.66499	0.000335779	0.0453942	TRUE	Up
CDC5L_S312	CDC5L	-1.04575	16.3851	-6.65844	0.000337751	0.0453942	TRUE	Down
SCRIB_S1346	SCRIB	0.609435	18.5046	6.6575	0.000338037	0.0453942	TRUE	Up
SCRIB_S1360	SCRIB	0.609435	18.5046	6.6575	0.000338037	0.0453942	TRUE	Up
LIMA1_S267	LIMA1	-1.18575	15.3116	-6.6566	0.000338308	0.0453942	TRUE	Down
NUP153_S364	NUP153	0.827599	16.18	6.64862	0.000340732	0.0455618	TRUE	Up
ZNF326_S132	ZNF326	0.636477	18.6982	6.64388	0.000342184	0.0455987	TRUE	Up
HECTD1_S1397	HECTD1	0.816578	17.5041	6.63513	0.000344878	0.0458002	TRUE	Up
C17orf100_S102	C17orf100	-1.22496	17.2738	-6.62294	0.000348673	0.0460548	TRUE	Down
NUP214_T460	NUP214	0.753544	20.8991	6.6167	0.000350633	0.0460548	TRUE	Up
ERCC5_S403	ERCC5	0.712629	16.2762	6.61092	0.000352459	0.0460548	TRUE	Up
ERCC5_S416	ERCC5	0.712629	16.2762	6.61092	0.000352459	0.0460548	TRUE	Up
DMTN_S386	DMTN	-0.725582	15.8558	-6.60895	0.000353084	0.0460548	TRUE	Down
OSBPL11_S193	OSBPL11	-0.576813	19.5189	-6.60181	0.000355361	0.0460548	FALSE	NS
FHIP2B_S542	FHIP2B	0.86048	16.3977	6.59913	0.000356219	0.0460548	TRUE	Up
WDTC1_S519	WDTC1	0.701297	16.3344	6.5952	0.000357484	0.0460548	TRUE	Up
WDTC1_S546	WDTC1	0.701297	16.3344	6.5952	0.000357484	0.0460548	TRUE	Up
MIER1_S514	MIER1	-0.814139	20.5598	-6.58703	0.000360127	0.0462417	TRUE	Down
PKN2_S670	PKN2	0.808377	19.2643	6.5732	0.00036465	0.0466588	TRUE	Up
STIM1_S272	STIM1	0.642783	16.4577	6.55629	0.000370269	0.0466588	TRUE	Up
HIRA_S452	HIRA	0.872466	16.0626	6.55003	0.000372373	0.0466588	TRUE	Up
RHBDF2_S339	RHBDF2	0.963465	14.4546	6.54579	0.000373806	0.0466588	TRUE	Up
RHBDF2_S352	RHBDF2	0.963465	14.4546	6.54579	0.000373806	0.0466588	TRUE	Up
RHBDF2_S366	RHBDF2	0.963465	14.4546	6.54579	0.000373806	0.0466588	TRUE	Up
RIF1_T1893	RIF1	0.67995	17.0542	6.54446	0.000374259	0.0466588	TRUE	Up
NCOA1_S583	NCOA1	-1.26726	15.1149	-6.54052	0.000375598	0.0466588	TRUE	Down
THOC2_S1262	THOC2	0.876906	17.4948	6.53807	0.000376435	0.0466588	TRUE	Up
PAPOLG_S539	PAPOLG	0.708391	19.3964	6.53135	0.000378734	0.0466588	TRUE	Up
MORC2_S751	MORC2	0.880448	16.0941	6.52578	0.000380655	0.0466588	TRUE	Up
MORC2_S766	MORC2	0.880448	16.0941	6.52578	0.000380655	0.0466588	TRUE	Up
GAREM1_T741	GAREM1	0.790942	14.05	6.52464	0.000381051	0.0466588	TRUE	Up
BCOR_S597	BCOR	-0.581407	19.5669	-6.52108	0.000382287	0.0466588	FALSE	NS
TAF9B_T193	TAF9B	0.931037	16.2248	6.52005	0.000382643	0.0466588	TRUE	Up
ALG3_S38	ALG3	0.857196	16.537	6.52003	0.000382652	0.0466588	TRUE	Up
MEN1_S506	MEN1	0.85958	19.2581	6.51665	0.00038383	0.0466588	TRUE	Up
NEDD1_S539	NEDD1	0.704388	16.4322	6.50846	0.000386698	0.0468606	TRUE	Up
MKI67_S2389	MKI67	1.01747	15.0576	6.49951	0.000389864	0.0468958	TRUE	Up
MKI67_T2375	MKI67	1.01747	15.0576	6.49951	0.000389864	0.0468958	TRUE	Up
PHF6_S177	PHF6	0.593487	16.3696	6.49739	0.000390617	0.0468958	TRUE	Up
SNX29_S281	SNX29	-0.723205	17.9021	-6.48978	0.000393338	0.0470652	TRUE	Down
CBL_S828	CBL	-0.814331	14.1108	-6.48331	0.000395669	0.0470652	TRUE	Down
CBL_T802	CBL	-0.814331	14.1108	-6.48331	0.000395669	0.0470652	TRUE	Down
STK10_S429	STK10	1.25464	15.8487	6.47355	0.000399209	0.0472801	TRUE	Up
RIF1_S2209	RIF1	-0.595824	21.9283	-6.47162	0.000399914	0.0472801	TRUE	Down
PDE1C_S482	PDE1C	0.786411	16.8589	6.45578	0.000405755	0.0475867	TRUE	Up
ZC3H11C_T788	ZC3H11C	2.12117	20.4368	6.44673	0.000409133	0.0475867	TRUE	Up
SVIL_S251	SVIL	0.700859	18.2954	6.43823	0.000412334	0.0475867	TRUE	Up
SVIL_S269	SVIL	0.700859	18.2954	6.43823	0.000412334	0.0475867	TRUE	Up
BCL11A_S655	BCL11A	1.55551	13.0303	6.43787	0.00041247	0.0475867	TRUE	Up
BCL11A_S668	BCL11A	1.55551	13.0303	6.43787	0.00041247	0.0475867	TRUE	Up
REPS1_S298	REPS1	0.8144	15.3409	6.43597	0.000413192	0.0475867	TRUE	Up
SPICE1_S823	SPICE1	1.22014	13.8178	6.43572	0.000413285	0.0475867	TRUE	Up
POLR1A_T378	POLR1A	0.582734	19.0433	6.43247	0.000414522	0.0475867	FALSE	NS
ATF7IP_S583	ATF7IP	1.03315	22.0026	6.43132	0.000414962	0.0475867	TRUE	Up
SHROOM3_S1254	SHROOM3	-0.916205	18.5149	-6.42858	0.000416006	0.0475867	TRUE	Down
AKAP11_S30	AKAP11	0.733966	17.3396	6.4202	0.000419222	0.0475882	TRUE	Up
NUP153_T644	NUP153	0.658682	16.4832	6.41716	0.000420396	0.0475882	TRUE	Up
MARK2_T222	MARK2	0.801016	14.9807	6.41574	0.000420944	0.0475882	TRUE	Up
AKIRIN1_T87	AKIRIN1	-0.574261	15.0216	-6.41521	0.000421151	0.0475882	FALSE	NS
DBNDD1_S146	DBNDD1	0.727072	14.7865	6.41262	0.000422155	0.0475882	TRUE	Up
BCORL1_S1047	BCORL1	0.939681	19.2071	6.40411	0.000425478	0.0478238	TRUE	Up
SLTM_T899	SLTM	0.949274	18.9126	6.3964	0.000428512	0.0478965	TRUE	Up
PHF2_S1070	PHF2	0.929861	15.8543	6.39619	0.000428596	0.0478965	TRUE	Up
PPHLN1_T255	PPHLN1	0.841232	19.4852	6.38953	0.000431236	0.0480531	TRUE	Up
CCNB2_S413	CCNB2	0.641803	16.4464	6.38449	0.00043325	0.0480745	TRUE	Up
MACO1_S324	MACO1	-0.649775	18.7488	-6.38246	0.000434064	0.0480745	TRUE	Down
HECTD1_S2531	HECTD1	1.6828	17.7788	6.37976	0.000435148	0.0480745	TRUE	Up
SLTM_S911	SLTM	1.01894	18.7408	6.36673	0.000440423	0.0485191	TRUE	Up
SRRM2_S1688	SRRM2	-0.866001	19.0185	-6.36266	0.000442084	0.0485641	TRUE	Down
GAB1_S416	GAB1	-0.684217	15.4752	-6.35743	0.00044423	0.0486471	TRUE	Down
TBC1D4_S582	TBC1D4	-0.878822	18.6666	-6.3538	0.000445728	0.0486471	TRUE	Down
MKI67_T1879	MKI67	0.697859	17.1113	6.34709	0.000448509	0.0486471	TRUE	Up
PBRM1_S960	PBRM1	0.82718	20.0617	6.34353	0.000449993	0.0486471	TRUE	Up
WDR44_T171	WDR44	-0.649412	20.9572	-6.34102	0.000451043	0.0486471	TRUE	Down
LMO7_S984	LMO7	0.615338	15.3487	6.33964	0.000451621	0.0486471	TRUE	Up
LMO7_T969	LMO7	0.615338	15.3487	6.33964	0.000451621	0.0486471	TRUE	Up
JMY_S902	JMY	0.624597	16.5099	6.32962	0.000455848	0.0489664	TRUE	Up
SNX5_S205	SNX5	-1.60461	15.491	-6.32463	0.000457967	0.0490581	TRUE	Down
PRR12_S399	PRR12	-0.624358	19.8329	-6.29897	0.000469045	0.0501064	FALSE	NS
MDFIC_S171	MDFIC	0.746508	17.5922	6.28436	0.000475488	0.0503363	FALSE	NS
RICTOR_S1204	RICTOR	-0.752677	15.8241	-6.28326	0.000475976	0.0503363	FALSE	NS
MEF2A_T148	MEF2A	0.60003	17.9883	6.28101	0.00047698	0.0503363	FALSE	NS
LARP1_S874	LARP1	-0.645581	17.5839	-6.281	0.000476982	0.0503363	FALSE	NS
ZMYM3_S1068	ZMYM3	1.03057	15.4212	6.27942	0.000477687	0.0503363	FALSE	NS
SNX2_S240	SNX2	1.13046	20.1859	6.27373	0.000480236	0.0503459	FALSE	NS
ZNF280C_S323	ZNF280C	0.815715	17.8369	6.27342	0.000480375	0.0503459	FALSE	NS
NCOR2_S2470	NCOR2	-0.705256	17.3015	-6.26219	0.000485453	0.0506007	FALSE	NS
FARP1_S901	FARP1	-0.579469	19.7956	-6.25345	0.000489447	0.0506007	FALSE	NS
POLQ_S25	POLQ	0.836581	16.3814	6.25202	0.000490104	0.0506007	FALSE	NS
WAPL_S515	WAPL	1.0312	16.7345	6.25176	0.000490227	0.0506007	FALSE	NS
WAPL_T537	WAPL	1.0312	16.7345	6.25176	0.000490227	0.0506007	FALSE	NS
SATB2_T479	SATB2	0.78691	19.0374	6.24663	0.000492589	0.0506007	FALSE	NS
TSC2_S1378	TSC2	0.817842	19.5998	6.24643	0.000492684	0.0506007	FALSE	NS
UBE2O_T432	UBE2O	-0.66469	17.01	-6.24522	0.000493245	0.0506007	FALSE	NS
BCOR_S201	BCOR	-0.64077	18.3858	-6.23717	0.000496986	0.0508439	FALSE	NS
KIF18B_S647	KIF18B	0.620484	17.1253	6.2345	0.000498239	0.0508439	FALSE	NS
WAPL_S143	WAPL	0.707423	17.3423	6.22396	0.0005032	0.0512155	FALSE	NS
BEND3_S61	BEND3	0.845486	18.1798	6.21913	0.000505496	0.0513144	FALSE	NS
STBD1_S224	STBD1	0.674785	16.8856	6.20812	0.000510766	0.0516618	FALSE	NS
EYA3_T282	EYA3	-0.647495	15.5764	-6.20643	0.000511582	0.0516618	FALSE	NS
DYNC1LI1_T545	DYNC1LI1	0.594211	21.0463	6.19341	0.000517909	0.0521649	FALSE	NS
SRRM2_S795	SRRM2	-0.659521	20.0477	-6.18826	0.000520434	0.052222	FALSE	NS
NUP153_S349	NUP153	0.734361	16.4285	6.18677	0.000521169	0.052222	FALSE	NS
E2F7_S664	E2F7	0.730735	18.535	6.17752	0.000525748	0.052545	FALSE	NS
GAREM1_T748	GAREM1	0.569938	14.2678	6.17265	0.00052818	0.0526524	FALSE	NS
CDCA8_T216	CDCA8	0.596543	18.1286	6.16241	0.000533331	0.0530295	FALSE	NS
ACBD5_S447	ACBD5	0.789955	20.6921	6.15399	0.000537607	0.0530899	FALSE	NS
GPSM2_S509	GPSM2	0.839069	14.4766	6.15383	0.000537688	0.0530899	FALSE	NS
PEAK1_S1231	PEAK1	-0.603253	15.1904	-6.1444	0.000542527	0.0530899	FALSE	NS
PEAK1_S1245	PEAK1	-0.603253	15.1904	-6.1444	0.000542527	0.0530899	FALSE	NS
LARP1_S859	LARP1	-0.885629	20.3742	-6.13797	0.00054585	0.0530899	FALSE	NS
ZNF687_T401	ZNF687	0.969603	15.7825	6.13468	0.00054756	0.0530899	FALSE	NS
GIT2_S430	GIT2	0.757019	15.5578	6.1342	0.000547811	0.0530899	FALSE	NS
GIT2_S444	GIT2	0.757019	15.5578	6.1342	0.000547811	0.0530899	FALSE	NS
LUC7L3_T469	LUC7L3	0.602047	16.6948	6.13241	0.000548745	0.0530899	FALSE	NS
CASP8AP2_S966	CASP8AP2	0.593536	17.6229	6.13205	0.000548935	0.0530899	FALSE	NS
OSBPL11_S86	OSBPL11	0.828146	18.1746	6.13193	0.000548998	0.0530899	FALSE	NS
MKI67_T2254	MKI67	0.69114	16.7212	6.12318	0.00055359	0.053351	FALSE	NS
POGZ_S297	POGZ	0.595761	15.9936	6.11533	0.000557745	0.053351	FALSE	NS
POGZ_T264	POGZ	0.595761	15.9936	6.11533	0.000557745	0.053351	FALSE	NS
EPB41L3_S155	EPB41L3	1.2055	18.9202	6.11334	0.000558806	0.053351	FALSE	NS
KCTD12_S223	KCTD12	-0.998381	18.8325	-6.11273	0.000559131	0.053351	FALSE	NS
C2CD5_S317	C2CD5	-0.735941	16.1176	-6.11119	0.000559953	0.053351	FALSE	NS
MRTFB_S567	MRTFB	0.743255	17.1195	6.10594	0.000562767	0.0534877	FALSE	NS
STOX2_S903	STOX2	0.678997	14.4729	6.09594	0.000568167	0.0538689	FALSE	NS
MCM3AP_S569	MCM3AP	-0.678871	20.3317	-6.07644	0.000578869	0.0544753	FALSE	NS
PAG1_S183	PAG1	-0.544102	15.529	-6.06934	0.000582823	0.0544753	FALSE	NS
PAG1_S195	PAG1	-0.544102	15.529	-6.06934	0.000582823	0.0544753	FALSE	NS
UNC5B_S477	UNC5B	-0.633986	17.7364	-6.06216	0.000586852	0.0544753	FALSE	NS
CKAP5_Y1885	CKAP5	1.15132	16.809	6.06146	0.000587245	0.0544753	FALSE	NS
PHF14_S318	PHF14	0.538152	17.4293	6.05691	0.000589814	0.0544753	FALSE	NS
MYCBP2_S3438	MYCBP2	0.592267	18.9789	6.05117	0.000593079	0.0544753	FALSE	NS
UPF3B_S423	UPF3B	-0.628067	18.5404	-6.03975	0.000599625	0.0544753	FALSE	NS
ZMYM3_S1081	ZMYM3	0.54367	15.0369	6.03656	0.000601468	0.0544753	FALSE	NS
ZMYM3_S1094	ZMYM3	0.54367	15.0369	6.03656	0.000601468	0.0544753	FALSE	NS
ZMYM3_T1125	ZMYM3	0.54367	15.0369	6.03656	0.000601468	0.0544753	FALSE	NS
GTF3C1_T1899	GTF3C1	0.99819	18.1392	6.03562	0.000602013	0.0544753	FALSE	NS
WASHC2C_S710	WASHC2C	-1.67532	11.2106	-6.03554	0.000602061	0.0544753	FALSE	NS
WASHC2C_S724	WASHC2C	-1.67532	11.2106	-6.03554	0.000602061	0.0544753	FALSE	NS
WASHC2C_T742	WASHC2C	-1.67532	11.2106	-6.03554	0.000602061	0.0544753	FALSE	NS
ZNF609_S915	ZNF609	-0.848417	13.7958	-6.03511	0.00060231	0.0544753	FALSE	NS
SMTN_S316	SMTN	-0.555769	15.6015	-6.0339	0.000603012	0.0544753	FALSE	NS
NUP153_S345	NUP153	0.693907	16.7242	6.0326	0.000603769	0.0544753	FALSE	NS
NUP153_S360	NUP153	0.693907	16.7242	6.0326	0.000603769	0.0544753	FALSE	NS
DFFA_S135	DFFA	-0.864352	16.4277	-6.02457	0.000608457	0.0544753	FALSE	NS
TNRC18_S276	TNRC18	-0.5418	19.5864	-6.02367	0.000608983	0.0544753	FALSE	NS
CLSPN_S1328	CLSPN	-0.536302	18.6991	-6.02019	0.000611031	0.0544753	FALSE	NS
SH3GL3_S289	SH3GL3	0.622541	18.9747	6.01735	0.000612708	0.0544753	FALSE	NS
MGA_T1679	MGA	0.52593	14.7118	6.01623	0.000613371	0.0544753	FALSE	NS
DIAPH1_S1267	DIAPH1	0.666659	15.221	6.01553	0.000613787	0.0544753	FALSE	NS
NAB2_S171	NAB2	0.685538	18.6526	6.01542	0.000613852	0.0544753	FALSE	NS
NAB2_S197	NAB2	0.685538	18.6526	6.01542	0.000613852	0.0544753	FALSE	NS
EPB41L3_S141	EPB41L3	1.18641	19.0333	6.01364	0.000614906	0.0544753	FALSE	NS
ARHGAP35_S602	ARHGAP35	0.866423	15.5518	6.01297	0.000615301	0.0544753	FALSE	NS
TBKBP1_S398	TBKBP1	-0.634202	18.4887	-6.00042	0.000622809	0.0549628	FALSE	NS
COIL_T318	COIL	-0.528449	19.2354	-5.99904	0.000623643	0.0549628	FALSE	NS
MEX3A_S352	MEX3A	0.675987	18.1497	5.99251	0.000627595	0.0550136	FALSE	NS
KMT2D_T2005	KMT2D	-0.655042	15.6036	-5.99241	0.000627655	0.0550136	FALSE	NS
SCAF11_S701	SCAF11	0.826725	16.5612	5.98872	0.000629901	0.0550136	FALSE	NS
NAV2_T469	NAV2	-0.612977	14.2536	-5.98587	0.000631637	0.0550136	FALSE	NS
TTC14_S643	TTC14	0.654101	17.7709	5.98206	0.000633974	0.0550136	FALSE	NS
ERBIN_S812	ERBIN	-0.744678	16.0119	-5.9777	0.000636659	0.0550136	FALSE	NS
NSD3_S602	NSD3	0.774715	15.3564	5.9751	0.000638265	0.0550136	FALSE	NS
NUP153_S352	NUP153	0.652636	15.8882	5.97175	0.000640345	0.0550136	FALSE	NS
SAFB_S271	SAFB	0.71076	16.5848	5.96908	0.000642008	0.0550136	FALSE	NS
SAFB_T259	SAFB	0.71076	16.5848	5.96908	0.000642008	0.0550136	FALSE	NS
AHNAK_S5046	AHNAK	0.7741	18.7971	5.96592	0.000643981	0.0550136	FALSE	NS
TMEM94_S824	TMEM94	-0.574028	16.4339	-5.96524	0.000644403	0.0550136	FALSE	NS
TMEM94_S836	TMEM94	-0.574028	16.4339	-5.96524	0.000644403	0.0550136	FALSE	NS
NCOR1_S1278	NCOR1	-0.600005	18.5435	-5.96456	0.000644831	0.0550136	FALSE	NS
ENAH_S549	ENAH	0.834999	18.8904	5.96247	0.000646141	0.0550136	FALSE	NS
GSE1_S735	GSE1	-0.795228	18.3198	-5.96123	0.000646919	0.0550136	FALSE	NS
DACH1_T592	DACH1	0.79562	14.0649	5.95313	0.000652029	0.0552061	FALSE	NS
DACH1_T607	DACH1	0.79562	14.0649	5.95313	0.000652029	0.0552061	FALSE	NS
SLC9A1_S784	SLC9A1	0.707565	18.0581	5.94577	0.000656714	0.055361	FALSE	NS
SLC9A1_S809	SLC9A1	0.707565	18.0581	5.94577	0.000656714	0.055361	FALSE	NS
RPRD2_T737	RPRD2	-0.634588	20.2949	-5.93294	0.000664976	0.0554195	FALSE	NS
IRS4_S945	IRS4	0.594261	16.8189	5.93264	0.000665171	0.0554195	FALSE	NS
SDAD1_S246	SDAD1	0.669782	19.0892	5.92971	0.000667074	0.0554195	FALSE	NS
SDAD1_S259	SDAD1	0.669782	19.0892	5.92971	0.000667074	0.0554195	FALSE	NS
SDAD1_S272	SDAD1	0.669782	19.0892	5.92971	0.000667074	0.0554195	FALSE	NS
ACIN1_S268	ACIN1	0.691522	18.8138	5.91921	0.000673942	0.0554195	FALSE	NS
ACIN1_T293	ACIN1	0.691522	18.8138	5.91921	0.000673942	0.0554195	FALSE	NS
TICRR_S1328	TICRR	-0.55409	16.8681	-5.91867	0.000674294	0.0554195	FALSE	NS
AKAP13_S1907	AKAP13	-0.797711	15.2251	-5.91655	0.000675691	0.0554195	FALSE	NS
KMT2B_S2103	KMT2B	0.590732	16.5377	5.91587	0.00067614	0.0554195	FALSE	NS
GTF3C1_S751	GTF3C1	0.616825	20.147	5.91435	0.000677149	0.0554195	FALSE	NS
EIF4G1_S1102	EIF4G1	-1.43147	19.3591	-5.91221	0.000678563	0.0554195	FALSE	NS
KMT2D_T2002	KMT2D	-0.650917	15.7869	-5.90927	0.000680517	0.0554195	FALSE	NS
PLCB4_S916	PLCB4	0.677164	18.3027	5.9076	0.000681627	0.0554195	FALSE	NS
GAB1_S431	GAB1	-0.613732	19.2343	-5.90736	0.000681787	0.0554195	FALSE	NS
GIGYF1_S242	GIGYF1	-0.640257	17.3476	-5.90645	0.000682396	0.0554195	FALSE	NS
RYBP_S176	RYBP	1.23187	17.8632	5.90537	0.000683119	0.0554195	FALSE	NS
ATXN1L_S75	ATXN1L	0.822747	14.6163	5.90535	0.000683132	0.0554195	FALSE	NS
SRCIN1_S1001	SRCIN1	0.542762	18.4014	5.88742	0.000695228	0.056283	FALSE	NS
EPN1_T495	EPN1	-1.06453	16.2738	-5.88286	0.000698342	0.0564173	FALSE	NS
FARP1_S922	FARP1	-0.642949	19.1802	-5.87844	0.000701376	0.0565446	FALSE	NS
ARID3B_S324	ARID3B	0.611132	16.3662	5.87056	0.000706824	0.0568656	FALSE	NS
ZC3H11C_S806	ZC3H11C	1.17043	17.202	5.86647	0.000709669	0.0569763	FALSE	NS
KMT2D_T3210	KMT2D	0.749793	18.6093	5.86301	0.000712091	0.0570526	FALSE	NS
PCF11_S194	PCF11	0.523716	17.8817	5.85613	0.000716921	0.0571759	FALSE	NS
EIF5B_S265	EIF5B	0.616593	15.5939	5.85435	0.000718182	0.0571759	FALSE	NS
GEMIN5_S781	GEMIN5	-1.28875	19.6078	-5.85422	0.000718269	0.0571759	FALSE	NS
ARFGAP1_S373	ARFGAP1	0.512914	19.968	5.85244	0.000719528	0.0571759	FALSE	NS
LUZP1_S944	LUZP1	-1.33084	17.4453	-5.84666	0.000723638	0.0573849	FALSE	NS
COPA_S417	COPA	0.666591	18.957	5.83725	0.000730382	0.0576984	FALSE	NS
SERBP1_S342	SERBP1	-1.14628	19.1487	-5.83653	0.000730897	0.0576984	FALSE	NS
PHF2_S926	PHF2	0.903113	18.0472	5.83099	0.000734905	0.0576984	FALSE	NS
VIM_S443	VIM	1.20788	17.4294	5.83042	0.00073532	0.0576984	FALSE	NS
BCL7B_S100	BCL7B	0.672164	17.7298	5.82782	0.000737207	0.0576984	FALSE	NS
ARHGEF12_S1300	ARHGEF12	0.605218	18.2447	5.82669	0.000738032	0.0576984	FALSE	NS
IGF2R_S2493	IGF2R	-1.29954	17.9918	-5.82619	0.000738397	0.0576984	FALSE	NS
MDFIC_S157	MDFIC	0.659504	17.8994	5.82468	0.000739494	0.0576984	FALSE	NS
PHF14_S325	PHF14	0.984334	16.0984	5.81527	0.000746408	0.0581209	FALSE	NS
KAT7_S76	KAT7	0.680923	17.8624	5.80894	0.000751092	0.0583685	FALSE	NS
ASAP1_S866	ASAP1	0.651696	17.804	5.80223	0.000756097	0.0584143	FALSE	NS
MKI67_S1709	MKI67	0.513462	15.5864	5.80083	0.000757147	0.0584143	FALSE	NS
TRIM33_S1131	TRIM33	1.08341	20.3966	5.80051	0.000757393	0.0584143	FALSE	NS
AHNAK_S5875	AHNAK	-0.756958	17.4178	-5.80009	0.000757708	0.0584143	FALSE	NS
MEF2D_S135	MEF2D	0.56531	16.0056	5.78577	0.000768539	0.0590917	FALSE	NS
SALL1_S609	SALL1	0.634887	17.1381	5.77839	0.00077419	0.0590917	FALSE	NS
SALL1_T597	SALL1	0.634887	17.1381	5.77839	0.00077419	0.0590917	FALSE	NS
MED17_S401	MED17	0.614299	15.8956	5.77831	0.000774253	0.0590917	FALSE	NS
CDCA7L_S334	CDCA7L	1.30089	15.6299	5.77686	0.000775369	0.0590917	FALSE	NS
DYNC1LI1_S554	DYNC1LI1	0.639528	16.6779	5.77181	0.000779269	0.0590917	FALSE	NS
DYNC1LI1_T542	DYNC1LI1	0.639528	16.6779	5.77181	0.000779269	0.0590917	FALSE	NS
ZNF639_S100	ZNF639	0.542294	16.6753	5.76988	0.000780763	0.0590917	FALSE	NS
PPFIA3_S31	PPFIA3	0.497623	17.1684	5.76302	0.000786113	0.0590917	FALSE	NS
KMT2A_S1697	KMT2A	0.800867	16.9373	5.76284	0.000786249	0.0590917	FALSE	NS
HNRNPAB_S99	HNRNPAB	0.683133	13.0223	5.76247	0.000786541	0.0590917	FALSE	NS
CABIN1_S29	CABIN1	1.10815	16.6873	5.76237	0.000786624	0.0590917	FALSE	NS
CABIN1_T41	CABIN1	1.10815	16.6873	5.76237	0.000786624	0.0590917	FALSE	NS
RTKN_S120	RTKN	0.569811	16.7629	5.76083	0.000787829	0.0590917	FALSE	NS
CIC_S289	CIC	0.710841	17.5949	5.75823	0.00078987	0.0591305	FALSE	NS
MIS18A_S55	MIS18A	1.00844	14.6726	5.75111	0.000795491	0.0594365	FALSE	NS
ATF2_S142	ATF2	0.541442	20.7972	5.74685	0.000798873	0.0594995	FALSE	NS
RAI14_S312	RAI14	0.587368	18.5474	5.73616	0.000807441	0.0594995	FALSE	NS
GTF3C1_S1880	GTF3C1	0.933791	19.0881	5.7358	0.000807737	0.0594995	FALSE	NS
ZC3HC1_S381	ZC3HC1	0.645147	18.7632	5.7339	0.000809264	0.0594995	FALSE	NS
NUP153_S363	NUP153	0.675978	17.4886	5.73315	0.000809877	0.0594995	FALSE	NS
INTS12_S405	INTS12	0.529708	17.7203	5.73307	0.00080994	0.0594995	FALSE	NS
PHF6_S150	PHF6	0.58022	20.4847	5.73169	0.000811058	0.0594995	FALSE	NS
CHAF1B_S546	CHAF1B	0.835075	14.7309	5.73096	0.000811645	0.0594995	FALSE	NS
WIPF3_S342	WIPF3	0.761048	15.5961	5.72838	0.000813739	0.0594995	FALSE	NS
ZNF318_S1909	ZNF318	-0.515527	19.3195	-5.72821	0.000813879	0.0594995	FALSE	NS
TMEM51_S202	TMEM51	-0.729921	16.2014	-5.72567	0.000815953	0.0594995	FALSE	NS
MYLK_S1791	MYLK	0.550341	17.8124	5.72536	0.000816199	0.0594995	FALSE	NS
UBE2J1_S279	UBE2J1	0.544311	20.589	5.72526	0.00081628	0.0594995	FALSE	NS
INTS3_S1053	INTS3	-0.882601	16.4486	-5.71777	0.00082242	0.0597225	FALSE	NS
INTS3_S1066	INTS3	-0.882601	16.4486	-5.71777	0.00082242	0.0597225	FALSE	NS
GAB1_S698	GAB1	-1.08009	19.3788	-5.71325	0.000826149	0.0597828	FALSE	NS
CABIN1_S1767	CABIN1	0.743378	16.6291	5.70749	0.000830934	0.0597828	FALSE	NS
APC_S1065	APC	-0.498254	17.1718	-5.70702	0.000831326	0.0597828	FALSE	NS
TCOF1_S121	TCOF1	0.661232	15.0559	5.70569	0.000832427	0.0597828	FALSE	NS
AHNAK_S1303	AHNAK	0.541691	16.3807	5.70562	0.000832486	0.0597828	FALSE	NS
RALGAPB_S1314	RALGAPB	-0.910456	13.967	-5.70561	0.000832501	0.0597828	FALSE	NS
FBRSL1_T1032	FBRSL1	-0.552805	18.312	-5.69628	0.000840321	0.0602127	FALSE	NS
HAUS6_T596	HAUS6	0.599751	19.5276	5.69361	0.000842579	0.0602127	FALSE	NS
KIAA1143_S159	KIAA1143	-0.841375	15.0881	-5.69294	0.000843146	0.0602127	FALSE	NS
HIVEP1_S1896	HIVEP1	-0.780119	16.7562	-5.68542	0.000849534	0.0604469	FALSE	NS
HIVEP1_S1763	HIVEP1	-0.717136	16.6412	-5.68459	0.000850244	0.0604469	FALSE	NS
NVL_S228	NVL	0.699668	17.5284	5.68359	0.000851101	0.0604469	FALSE	NS
ANKRD11_S847	ANKRD11	-0.725483	15.9792	-5.67976	0.000854379	0.0604778	FALSE	NS
MICALL1_S515	MICALL1	-0.651009	14.7789	-5.67944	0.000854656	0.0604778	FALSE	NS
RICTOR_S1402	RICTOR	-0.556353	19.3632	-5.66886	0.000863803	0.0609511	FALSE	NS
PI4KB_S524	PI4KB	0.621693	20.4368	5.66807	0.000864487	0.0609511	FALSE	NS
TCF20_S897	TCF20	-0.508515	18.4785	-5.66186	0.000869912	0.0612222	FALSE	NS
CDC42EP4_S193	CDC42EP4	0.887717	18.8908	5.65908	0.000872355	0.0612829	FALSE	NS
ACIN1_S267	ACIN1	0.56585	18.8767	5.65389	0.000876926	0.0614926	FALSE	NS
SRRM2_S1374	SRRM2	0.799945	15.5034	5.6516	0.000878961	0.0615241	FALSE	NS
NF1_S2610	NF1	0.668977	19.3306	5.63635	0.000892597	0.0623629	FALSE	NS
THRAP3_S390	THRAP3	0.600649	20.4822	5.63462	0.000894161	0.0623629	FALSE	NS
MAP3K7_S388	MAP3K7	-0.921434	19.0202	-5.63258	0.000896004	0.0623793	FALSE	NS
TMEM115_S323	TMEM115	-1.30813	16.8296	-5.6263	0.000901716	0.0626213	FALSE	NS
AKAP12_S313	AKAP12	0.817715	15.7698	5.62521	0.000902711	0.0626213	FALSE	NS
BTAF1_T272	BTAF1	0.636304	16.2507	5.62304	0.000904698	0.0626471	FALSE	NS
AHCTF1_S2240	AHCTF1	-0.723415	14.6189	-5.62111	0.000906465	0.0626575	FALSE	NS
ESCO1_S426	ESCO1	0.709602	17.5827	5.61375	0.00091325	0.0627171	FALSE	NS
NOLC1_S659	NOLC1	0.762948	21.1217	5.61201	0.00091486	0.0627171	FALSE	NS
DTNA_S572	DTNA	0.49464	16.9485	5.6099	0.00091682	0.0627171	FALSE	NS
DTNA_S586	DTNA	0.49464	16.9485	5.6099	0.00091682	0.0627171	FALSE	NS
DTNA_S598	DTNA	0.49464	16.9485	5.6099	0.00091682	0.0627171	FALSE	NS
KMT2A_S195	KMT2A	0.678208	16.8273	5.60967	0.000917031	0.0627171	FALSE	NS
MAP1S_S654	MAP1S	-0.989788	16.5968	-5.6013	0.000924859	0.0631412	FALSE	NS
AFF4_S1102	AFF4	0.62055	16.0302	5.59927	0.000926764	0.06316	FALSE	NS
TOP2B_S1576	TOP2B	0.669427	20.1764	5.59502	0.000930768	0.0633116	FALSE	NS
SAFB_S617	SAFB	0.901793	18.4959	5.59345	0.000932254	0.0633116	FALSE	NS
BRWD1_S2143	BRWD1	0.689113	16.7051	5.58795	0.000937484	0.0635555	FALSE	NS
ZC3H12C_S244	ZC3H12C	-0.57661	16.1262	-5.5821	0.000943077	0.0636462	FALSE	NS
ZCCHC8_S672	ZCCHC8	0.542473	19.6297	5.58089	0.000944239	0.0636462	FALSE	NS
C19orf47_S350	C19orf47	-0.55469	19.5827	-5.5797	0.000945387	0.0636462	FALSE	NS
C19orf47_S362	C19orf47	-0.55469	19.5827	-5.5797	0.000945387	0.0636462	FALSE	NS
SNW1_S247	SNW1	-0.613954	15.012	-5.57639	0.000948579	0.0636547	FALSE	NS
CARMIL1_S892	CARMIL1	-1.11525	15.2027	-5.57616	0.000948797	0.0636547	FALSE	NS
CAD_S1420	CAD	0.861605	19.1484	5.5723	0.000952535	0.0636717	FALSE	NS
BOD1L1_S2857	BOD1L1	0.796158	16.9785	5.57169	0.00095313	0.0636717	FALSE	NS
DTL_S572	DTL	0.9179	16.81	5.56893	0.000955815	0.0636717	FALSE	NS
BEND3_S75	BEND3	0.850649	17.7969	5.56663	0.000958051	0.0636717	FALSE	NS
BEND3_S89	BEND3	0.850649	17.7969	5.56663	0.000958051	0.0636717	FALSE	NS
CAST_S85	CAST	-1.63679	16.7267	-5.56576	0.000958901	0.0636717	FALSE	NS
WASHC2C_S926	WASHC2C	0.759225	15.123	5.55869	0.000965845	0.0639936	FALSE	NS
AFTPH_T532	AFTPH	0.728177	20.4098	5.55613	0.000968369	0.0639936	FALSE	NS
MARCKS_T189	MARCKS	0.618793	16.5932	5.55577	0.000968728	0.0639936	FALSE	NS
HNRNPC_Y117	HNRNPC	0.91446	14.903	5.55413	0.00097035	0.0639936	FALSE	NS
GOLGA4_S85	GOLGA4	0.755277	10.2256	5.55166	0.000972802	0.0640464	FALSE	NS
PHF14_S314	PHF14	0.598811	19.701	5.54923	0.000975222	0.0640969	FALSE	NS
NPAT_S671	NPAT	0.544384	17.2068	5.54544	0.000979	0.0642363	FALSE	NS
MBD3_S52	MBD3	-0.550065	19.7019	-5.53875	0.000985724	0.0645683	FALSE	NS
SERBP1_S272	SERBP1	-0.701972	18.4843	-5.53575	0.000988751	0.0646573	FALSE	NS
SPECC1L_S397	SPECC1L	0.500015	16.7409	5.53217	0.000992386	0.0647858	FALSE	NS
AKAP12_S544	AKAP12	-0.512567	19.7027	-5.52861	0.000996006	0.0649128	FALSE	NS
CIZ1_S784	CIZ1	0.743387	18.5489	5.52261	0.00100215	0.0651029	FALSE	NS
SCRIB_S1245	SCRIB	0.774057	18.808	5.51781	0.00100709	0.0651029	FALSE	NS
NVL_S234	NVL	0.643245	17.5852	5.51726	0.00100766	0.0651029	FALSE	NS
CLASRP_S220	CLASRP	0.633476	16.7007	5.51417	0.00101086	0.0651029	FALSE	NS
CLASRP_S237	CLASRP	0.633476	16.7007	5.51417	0.00101086	0.0651029	FALSE	NS
CLASRP_S250	CLASRP	0.633476	16.7007	5.51417	0.00101086	0.0651029	FALSE	NS
POLA2_S186	POLA2	-0.651906	19.5669	-5.51302	0.00101206	0.0651029	FALSE	NS
WASL_S446	WASL	1.64566	17.1318	5.51273	0.00101235	0.0651029	FALSE	NS
MYH10_S1986	MYH10	-1.00036	21.0311	-5.51099	0.00101417	0.0651114	FALSE	NS
MIS18BP1_S876	MIS18BP1	0.631391	15.6683	5.50845	0.00101681	0.0651735	FALSE	NS
USP36_S726	USP36	0.526607	18.2035	5.50181	0.00102378	0.0655117	FALSE	NS
FAM171A1_T471	FAM171A1	-0.660644	16.7291	-5.49758	0.00102824	0.0656888	FALSE	NS
NIBAN1_S616	NIBAN1	0.604393	16.6822	5.49436	0.00103164	0.0657978	FALSE	NS
CLINT1_S175	CLINT1	-0.623003	13.1792	-5.49138	0.00103482	0.0658919	FALSE	NS
CAMK1_S340	CAMK1	-1.09196	16.5869	-5.48916	0.00103718	0.0659342	FALSE	NS
R3HDM2_S867	R3HDM2	-0.664713	18.4863	-5.48373	0.001043	0.0660308	FALSE	NS
PEAK1_S1234	PEAK1	-0.667539	13.9147	-5.48365	0.00104308	0.0660308	FALSE	NS
TP53BP1_S786	TP53BP1	0.547674	20.0875	5.48297	0.00104381	0.0660308	FALSE	NS
ZDHHC14_S493	ZDHHC14	-0.698572	15.0443	-5.48027	0.00104672	0.0661069	FALSE	NS
MPHOSPH8_S429	MPHOSPH8	0.807784	18.4935	5.47691	0.00105036	0.0661975	FALSE	NS
LARP7_S310	LARP7	0.629721	18.1197	5.47579	0.00105157	0.0661975	FALSE	NS
WASHC2A_S926	WASHC2A	0.809357	16.2014	5.47341	0.00105415	0.0662526	FALSE	NS
SEPTIN9_S42	SEPTIN9	-0.766107	19.7436	-5.46808	0.00105996	0.06651	FALSE	NS
ZMYM3_T474	ZMYM3	0.573913	16.3717	5.45962	0.00106926	0.0665606	FALSE	NS
UTP14A_S450	UTP14A	0.793715	18.1398	5.45876	0.00107021	0.0665606	FALSE	NS
PSIP1_T158	PSIP1	1.01135	22.5716	5.45858	0.00107041	0.0665606	FALSE	NS
ZC3H13_S1022	ZC3H13	1.41801	21.4593	5.45799	0.00107107	0.0665606	FALSE	NS
ZC3H13_S1049	ZC3H13	1.41801	21.4593	5.45799	0.00107107	0.0665606	FALSE	NS
ZC3H13_S1063	ZC3H13	1.41801	21.4593	5.45799	0.00107107	0.0665606	FALSE	NS
ILF3_S521	ILF3	0.556914	18.2107	5.4563	0.00107293	0.0665698	FALSE	NS
TMEM45A_S285	TMEM45A	0.820338	16.7679	5.45333	0.00107623	0.0666679	FALSE	NS
CRYBG3_T73	CRYBG3	0.847732	15.5921	5.45151	0.00107826	0.0666869	FALSE	NS
CENPC_S757	CENPC	0.851447	18.3188	5.44987	0.0010801	0.0666942	FALSE	NS
NSRP1_S267	NSRP1	-0.829022	15.9699	-5.4445	0.00108611	0.0669589	FALSE	NS
MTDH_S496	MTDH	0.574914	18.8761	5.44259	0.00108825	0.0669845	FALSE	NS
SUGT1_T285	SUGT1	0.573371	16.1304	5.43965	0.00109158	0.0670828	FALSE	NS
CASP2_S172	CASP2	0.781179	15.9937	5.43796	0.00109348	0.0670936	FALSE	NS
ABCF1_S180	ABCF1	-1.50312	19.2271	-5.42821	0.00110459	0.0676679	FALSE	NS
TMEM131_S1355	TMEM131	0.979239	17.4869	5.41308	0.00112208	0.0685087	FALSE	NS
EFR3A_S236	EFR3A	0.529192	18.8514	5.41248	0.00112278	0.0685087	FALSE	NS
PTK2_S856	PTK2	-0.614274	15.6709	-5.41176	0.00112362	0.0685087	FALSE	NS
KAT7_S91	KAT7	0.61942	18.0507	5.41013	0.00112553	0.0685176	FALSE	NS
BRWD1_S714	BRWD1	-1.21255	13.5257	-5.40718	0.00112898	0.0686202	FALSE	NS
KDM2B_S1002	KDM2B	0.629119	15.4489	5.40377	0.00113299	0.068756	FALSE	NS
FNBP4_S477	FNBP4	-0.919437	20.8208	-5.40136	0.00113584	0.0688211	FALSE	NS
GAB1_S430	GAB1	-0.616134	18.1603	-5.39742	0.00114051	0.068903	FALSE	NS
TNRC18_S623	TNRC18	-0.619443	18.6229	-5.39722	0.00114074	0.068903	FALSE	NS
RBL1_S1058	RBL1	-0.787612	19.5264	-5.39409	0.00114446	0.0689267	FALSE	NS
WASHC2C_S720	WASHC2C	0.605907	14.3707	5.3939	0.00114469	0.0689267	FALSE	NS
STX10_S146	STX10	0.567593	18.0001	5.39095	0.00114821	0.0689653	FALSE	NS
PCDH9_T978	PCDH9	-0.667691	17.283	-5.39039	0.00114889	0.0689653	FALSE	NS
HIVEP1_S2343	HIVEP1	-0.451341	16.4535	-5.38675	0.00115325	0.0691203	FALSE	NS
EFR3A_S382	EFR3A	0.536043	14.7988	5.3849	0.00115548	0.0691471	FALSE	NS
CLSPN_S770	CLSPN	0.612899	17.7113	5.37705	0.00116498	0.0696081	FALSE	NS
SPEN_S637	SPEN	0.830396	19.097	5.37431	0.00116832	0.0696476	FALSE	NS
PPFIBP1_S80	PPFIBP1	0.561613	15.5752	5.37356	0.00116923	0.0696476	FALSE	NS
ZNF608_T1173	ZNF608	-0.484349	19.151	-5.37198	0.00117116	0.0696555	FALSE	NS
STX17_S302	STX17	-0.494368	18.1736	-5.36755	0.0011766	0.0698717	FALSE	NS
GTF3C3_S93	GTF3C3	0.506083	19.1943	5.3631	0.00118208	0.0700364	FALSE	NS
WDR43_T677	WDR43	1.24711	20.2382	5.36237	0.00118299	0.0700364	FALSE	NS
PRKD3_T566	PRKD3	0.807671	18.117	5.35982	0.00118614	0.0701159	FALSE	NS
AMPD2_S58	AMPD2	-0.82794	18.797	-5.35834	0.00118798	0.0701182	FALSE	NS
TRA2A_S251	TRA2A	0.918593	15.1698	5.35519	0.00119191	0.0702428	FALSE	NS
GTF3C1_T1920	GTF3C1	0.865015	18.0339	5.35346	0.00119406	0.0702576	FALSE	NS
FGD6_S249	FGD6	-0.831876	16.9481	-5.35209	0.00119578	0.0702576	FALSE	NS
RRP12_T89	RRP12	0.663511	17.4254	5.34963	0.00119886	0.070332	FALSE	NS
CDT1_S88	CDT1	0.886254	19.1444	5.34785	0.0012011	0.0703567	FALSE	NS
BCLAF1_S222	BCLAF1	0.65575	17.5464	5.33842	0.00121302	0.0708483	FALSE	NS
APC_S973	APC	-0.678169	19.6709	-5.33731	0.00121444	0.0708483	FALSE	NS
SASH1_S147	SASH1	-0.692956	16.6291	-5.3369	0.00121497	0.0708483	FALSE	NS
JUN_S76	JUN	0.707029	18.6185	5.33442	0.00121813	0.0708985	FALSE	NS
CTNNB1_T563	CTNNB1	0.767577	18.1804	5.3322	0.00122097	0.0708985	FALSE	NS
PCNX1_S144	PCNX1	0.476457	15.3867	5.33193	0.00122132	0.0708985	FALSE	NS
NCOA2_S508	NCOA2	-0.539395	17.9681	-5.32256	0.0012334	0.0713862	FALSE	NS
NCOA2_S525	NCOA2	-0.539395	17.9681	-5.32256	0.0012334	0.0713862	FALSE	NS
WDR43_S690	WDR43	1.25847	20.1661	5.31838	0.00123882	0.0715934	FALSE	NS
UBR4_S374	UBR4	0.970069	17.0127	5.31647	0.00124131	0.0716303	FALSE	NS
CHD2_T1030	CHD2	0.879209	15.5656	5.31264	0.00124632	0.0718128	FALSE	NS
THRAP3_S196	THRAP3	0.658936	19.5938	5.30796	0.00125248	0.0719535	FALSE	NS
THRAP3_S222	THRAP3	0.658936	19.5938	5.30796	0.00125248	0.0719535	FALSE	NS
FAM76A_S226	FAM76A	-0.547754	16.432	-5.30396	0.00125776	0.0721503	FALSE	NS
CIC_S1431	CIC	-0.495298	18.3617	-5.30135	0.00126122	0.0722419	FALSE	NS
EFCAB7_S33	EFCAB7	-0.721114	15.8535	-5.29805	0.00126562	0.0723798	FALSE	NS
XBP1_S81	XBP1	0.668575	16.9126	5.29674	0.00126737	0.0723798	FALSE	NS
PDS5A_T1222	PDS5A	-0.497429	19.7347	-5.28951	0.00127707	0.0726612	FALSE	NS
STK10_S467	STK10	0.951552	19.047	5.28933	0.00127732	0.0726612	FALSE	NS
STK10_S463	STK10	0.759278	18.8433	5.28889	0.00127791	0.0726612	FALSE	NS
POLR1A_T377	POLR1A	0.491343	17.4481	5.28612	0.00128164	0.0727392	FALSE	NS
RIF1_S1211	RIF1	1.16319	17.2939	5.28363	0.00128502	0.0727392	FALSE	NS
GTF3C1_S1092	GTF3C1	0.745153	21.6628	5.28098	0.00128863	0.0727392	FALSE	NS
PSIP1_T128	PSIP1	1.1188	20.6945	5.28003	0.00128993	0.0727392	FALSE	NS
OSBPL11_S70	OSBPL11	0.765651	18.3882	5.2798	0.00129023	0.0727392	FALSE	NS
TCF4_S527	TCF4	0.64373	15.9511	5.27431	0.00129773	0.0727392	FALSE	NS
EI24_S332	EI24	0.648194	18.6527	5.2738	0.00129845	0.0727392	FALSE	NS
RYBP_S162	RYBP	1.01544	18.5114	5.27247	0.00130027	0.0727392	FALSE	NS
RSF1_S577	RSF1	0.512088	18.0072	5.26966	0.00130413	0.0727392	FALSE	NS
MACF1_S606	MACF1	-1.21461	20.0725	-5.26949	0.00130438	0.0727392	FALSE	NS
NEDD1_T536	NEDD1	0.779591	12.9398	5.26866	0.00130552	0.0727392	FALSE	NS
TP53BP2_S571	TP53BP2	0.481039	18.0812	5.26853	0.0013057	0.0727392	FALSE	NS
GPATCH4_S248	GPATCH4	0.625678	19.2855	5.26852	0.00130571	0.0727392	FALSE	NS
GPATCH4_T235	GPATCH4	0.625678	19.2855	5.26852	0.00130571	0.0727392	FALSE	NS
CD2AP_T204	CD2AP	0.456743	18.6054	5.2672	0.00130753	0.0727392	FALSE	NS
NCOA5_S112	NCOA5	0.765387	17.5355	5.26538	0.00131006	0.0727392	FALSE	NS
MBOAT2_S496	MBOAT2	0.717506	18.9317	5.26457	0.00131117	0.0727392	FALSE	NS
HECTD1_S1583	HECTD1	-0.536407	17.2571	-5.26242	0.00131417	0.0728013	FALSE	NS
KAT7_S214	KAT7	0.739782	19.5951	5.25986	0.00131774	0.0728522	FALSE	NS
GTF3C1_S1075	GTF3C1	0.723764	21.7757	5.25891	0.00131907	0.0728522	FALSE	NS
SRRM2_S1345	SRRM2	0.472723	19.5169	5.25772	0.00132073	0.0728522	FALSE	NS
SH3PXD2A_S623	SH3PXD2A	-0.7161	17.4992	-5.25524	0.0013242	0.0728867	FALSE	NS
PNN_S80	PNN	0.588968	22.0549	5.25453	0.00132519	0.0728867	FALSE	NS
BMP2K_S1121	BMP2K	1.05099	18.1323	5.25192	0.00132887	0.0728867	FALSE	NS
BMP2K_S1136	BMP2K	1.05099	18.1323	5.25192	0.00132887	0.0728867	FALSE	NS
MYCBP2_S2704	MYCBP2	0.514978	18.8592	5.25056	0.00133078	0.0728886	FALSE	NS
NPAT_S580	NPAT	0.984986	19.0341	5.24712	0.00133565	0.0730191	FALSE	NS
MICAL3_S1003	MICAL3	-0.884536	19.6822	-5.24622	0.00133693	0.0730191	FALSE	NS
SNX2_S139	SNX2	-0.692998	14.0398	-5.2428	0.00134179	0.0731815	FALSE	NS
SPRY4_S293	SPRY4	0.555832	15.2319	5.238	0.00134865	0.0733755	FALSE	NS
CTNND1_S932	CTNND1	-0.457294	19.6989	-5.23554	0.00135217	0.0733755	FALSE	NS
RCC2_S78	RCC2	-0.660901	17.4	-5.23355	0.00135503	0.0733755	FALSE	NS
FRMD6_S536	FRMD6	-0.623123	18.7485	-5.23291	0.00135595	0.0733755	FALSE	NS
RB1CC1_S249	RB1CC1	-0.545137	17.0497	-5.23211	0.00135711	0.0733755	FALSE	NS
MARCKS_S180	MARCKS	0.793576	16.5631	5.22846	0.00136238	0.0733755	FALSE	NS
MIER1_S539	MIER1	1.0027	18.3102	5.22723	0.00136416	0.0733755	FALSE	NS
MIER1_S497	MIER1	1.04786	22.2832	5.22659	0.00136509	0.0733755	FALSE	NS
MIER1_S525	MIER1	1.04786	22.2832	5.22659	0.00136509	0.0733755	FALSE	NS
EIF5B_T315	EIF5B	-0.601309	19.1476	-5.22619	0.00136567	0.0733755	FALSE	NS
DDX50_S57	DDX50	0.691457	19.8542	5.22242	0.00137117	0.0733755	FALSE	NS
MYCBP2_T2706	MYCBP2	0.472427	19.4955	5.22192	0.00137189	0.0733755	FALSE	NS
CALU_T77	CALU	-0.599967	17.8583	-5.22143	0.00137261	0.0733755	FALSE	NS
PHF14_T300	PHF14	0.536882	19.6786	5.22072	0.00137364	0.0733755	FALSE	NS
BEND3_S78	BEND3	0.844602	16.0645	5.22066	0.00137373	0.0733755	FALSE	NS
APPL1_S416	APPL1	-0.576262	18.0165	-5.21667	0.00137958	0.0735108	FALSE	NS
NUP214_S1212	NUP214	0.781378	16.223	5.21635	0.00138006	0.0735108	FALSE	NS
ARFGAP2_S446	ARFGAP2	-0.847648	19.3632	-5.21295	0.00138506	0.073568	FALSE	NS
SETX_S688	SETX	0.493104	18.0704	5.21242	0.00138585	0.073568	FALSE	NS
MAPT_S733	MAPT	-0.442204	18.7269	-5.21092	0.00138806	0.073568	FALSE	NS
PRDM2_S1284	PRDM2	0.641543	17.8931	5.21047	0.00138872	0.073568	FALSE	NS
PHC2_S661	PHC2	0.689226	18.8814	5.20664	0.00139441	0.0736683	FALSE	NS
PHC2_T648	PHC2	0.689226	18.8814	5.20664	0.00139441	0.0736683	FALSE	NS
RIF1_S1652	RIF1	0.53736	18.4446	5.20419	0.00139805	0.0737016	FALSE	NS
ZC3H4_S106	ZC3H4	-1.36402	15.931	-5.20239	0.00140074	0.0737016	FALSE	NS
ZC3H4_S119	ZC3H4	-1.36402	15.931	-5.20239	0.00140074	0.0737016	FALSE	NS
GCC2_S1502	GCC2	0.731661	17.3381	5.19852	0.00140653	0.0738535	FALSE	NS
KMT2D_S2287	KMT2D	0.627173	19.6933	5.19792	0.00140744	0.0738535	FALSE	NS
TP53BP1_S564	TP53BP1	0.670825	19.2818	5.19406	0.00141325	0.0740301	FALSE	NS
POGZ_S772	POGZ	0.91163	17.0654	5.19315	0.00141462	0.0740301	FALSE	NS
SCYL3_T620	SCYL3	0.485491	16.8004	5.1912	0.00141757	0.0740607	FALSE	NS
RYBP_S147	RYBP	0.983838	18.7709	5.1896	0.00142	0.0740607	FALSE	NS
NFRKB_S324	NFRKB	1.46376	16.26	5.18898	0.00142094	0.0740607	FALSE	NS
KMT2B_T2090	KMT2B	0.503737	16.782	5.18764	0.00142298	0.0740634	FALSE	NS
C2CD2_S487	C2CD2	-0.716537	14.5185	-5.18449	0.00142778	0.0740634	FALSE	NS
ATXN1L_T352	ATXN1L	-0.513053	18.4717	-5.18382	0.00142879	0.0740634	FALSE	NS
NFATC3_S356	NFATC3	0.583895	16.263	5.18297	0.00143009	0.0740634	FALSE	NS
TNKS1BP1_S725	TNKS1BP1	0.465024	17.8067	5.18124	0.00143274	0.0740634	FALSE	NS
VPS13B_S1045	VPS13B	0.65613	16.9225	5.18097	0.00143317	0.0740634	FALSE	NS
ZNF532_S323	ZNF532	-0.58175	15.7037	-5.18019	0.00143436	0.0740634	FALSE	NS
LRIG1_S1099	LRIG1	0.507925	19.5476	5.16988	0.00145028	0.0747821	FALSE	NS
CIC_T183	CIC	0.767423	17.6964	5.16808	0.00145307	0.0747821	FALSE	NS
ARHGAP12_S242	ARHGAP12	-0.63549	16.5563	-5.16744	0.00145406	0.0747821	FALSE	NS
JMJD1C_S344	JMJD1C	0.884037	20.2633	5.16302	0.00146097	0.0749941	FALSE	NS
DLG5_S1277	DLG5	0.795284	18.083	5.16233	0.00146205	0.0749941	FALSE	NS
INTS12_S407	INTS12	0.555906	15.7542	5.1562	0.0014717	0.0753659	FALSE	NS
CARHSP1_S161	CARHSP1	-0.570844	17.3773	-5.15353	0.00147592	0.0753659	FALSE	NS
PPP6R3_S663	PPP6R3	-0.577422	16.534	-5.15301	0.00147675	0.0753659	FALSE	NS
MYCBP2_S139	MYCBP2	0.617592	13.8055	5.1528	0.00147708	0.0753659	FALSE	NS
DENND4C_S1264	DENND4C	-0.551134	16.6605	-5.15078	0.00148028	0.0754302	FALSE	NS
BCL7C_S137	BCL7C	1.35402	17.0679	5.14857	0.0014838	0.0754947	FALSE	NS
FAM171A1_S455	FAM171A1	-0.636579	17.0571	-5.14754	0.00148544	0.0754947	FALSE	NS
ARHGAP11A_T635	ARHGAP11A	0.813914	16.704	5.145	0.0014895	0.0755243	FALSE	NS
SLTM_S900	SLTM	0.589334	17.9579	5.14474	0.00148992	0.0755243	FALSE	NS
TOP2B_S1563	TOP2B	0.597275	21.4097	5.14132	0.0014954	0.0756168	FALSE	NS
SCAF1_S354	SCAF1	0.477676	17.288	5.14117	0.00149564	0.0756168	FALSE	NS
SLC6A15_S725	SLC6A15	0.717771	18.7298	5.13662	0.00150298	0.0757899	FALSE	NS
SLC6A15_S738	SLC6A15	0.717771	18.7298	5.13662	0.00150298	0.0757899	FALSE	NS
SPTBN1_S2215	SPTBN1	0.575094	16.2649	5.13054	0.00151285	0.0760103	FALSE	NS
SCAF1_T348	SCAF1	-0.810006	15.8352	-5.13023	0.00151336	0.0760103	FALSE	NS
NELFE_S197	NELFE	-0.706229	17.2363	-5.12964	0.00151432	0.0760103	FALSE	NS
MPHOSPH8_S415	MPHOSPH8	0.71396	18.7416	5.12833	0.00151644	0.0760103	FALSE	NS
EPB41L5_S596	EPB41L5	1.33238	16.3666	5.12749	0.00151783	0.0760103	FALSE	NS
PBX2_S434	PBX2	-0.554724	14.948	-5.12189	0.001527	0.0760103	FALSE	NS
ILF3_S509	ILF3	0.482394	18.6506	5.11982	0.00153041	0.0760103	FALSE	NS
AFTPH_S530	AFTPH	0.676228	18.5649	5.11825	0.001533	0.0760103	FALSE	NS
SOX5_S438	SOX5	0.76306	14.7022	5.11788	0.00153362	0.0760103	FALSE	NS
MIA2_S1211	MIA2	-0.552661	15.7259	-5.11611	0.00153655	0.0760103	FALSE	NS
MIA2_S1226	MIA2	-0.552661	15.7259	-5.11611	0.00153655	0.0760103	FALSE	NS
MIA2_S1239	MIA2	-0.552661	15.7259	-5.11611	0.00153655	0.0760103	FALSE	NS
PBRM1_S524	PBRM1	0.68068	18.9091	5.11538	0.00153776	0.0760103	FALSE	NS
HDLBP_S1254	HDLBP	0.497862	15.6163	5.11525	0.00153797	0.0760103	FALSE	NS
TCF7L2_S191	TCF7L2	-0.617972	16.3229	-5.11504	0.00153833	0.0760103	FALSE	NS
KAT7_S172	KAT7	0.774704	18.1509	5.11363	0.00154067	0.0760103	FALSE	NS
KAT7_S199	KAT7	0.774704	18.1509	5.11363	0.00154067	0.0760103	FALSE	NS
KAT7_S62	KAT7	0.562309	18.6247	5.11077	0.00154542	0.0760877	FALSE	NS
CIZ1_T581	CIZ1	0.641611	14.7281	5.11033	0.00154616	0.0760877	FALSE	NS
WASHC2A_S936	WASHC2A	-0.510218	14.5321	-5.10347	0.00155766	0.0764594	FALSE	NS
WASHC2A_S950	WASHC2A	-0.510218	14.5321	-5.10347	0.00155766	0.0764594	FALSE	NS
GATAD2B_S364	GATAD2B	0.503499	17.5321	5.09892	0.00156534	0.0767087	FALSE	NS
NUP214_T448	NUP214	0.740441	19.0987	5.09717	0.00156829	0.0767087	FALSE	NS
SH3PXD2A_S822	SH3PXD2A	-0.584557	15.7956	-5.09628	0.0015698	0.0767087	FALSE	NS
WAPL_S513	WAPL	0.586388	17.3618	5.09578	0.00157065	0.0767087	FALSE	NS
MAPK6_S686	MAPK6	-0.545745	17.0401	-5.09333	0.00157481	0.0768153	FALSE	NS
LYAR_S284	LYAR	0.584625	20.5528	5.09032	0.00157995	0.0769096	FALSE	NS
AAK1_S651	AAK1	0.699705	19.5285	5.08877	0.00158261	0.0769096	FALSE	NS
RSRC1_S18	RSRC1	-0.80261	16.4999	-5.08872	0.0015827	0.0769096	FALSE	NS
FOXK1_S114	FOXK1	-0.62248	16.4683	-5.08547	0.00158827	0.0770839	FALSE	NS
POC1B_S42	POC1B	-0.526818	14.5626	-5.08004	0.00159764	0.0774112	FALSE	NS
RIF1_T1995	RIF1	-0.473326	18.2894	-5.07925	0.00159901	0.0774112	FALSE	NS
SSX2IP_S552	SSX2IP	-0.609867	18.7507	-5.07012	0.0016149	0.0780626	FALSE	NS
AMOT_S250	AMOT	0.587058	20.0359	5.06922	0.00161649	0.0780626	FALSE	NS
TP53BP1_S551	TP53BP1	0.640515	19.3961	5.0635	0.00162654	0.0782298	FALSE	NS
FBXO42_S502	FBXO42	0.810413	20.0868	5.06312	0.00162722	0.0782298	FALSE	NS
ZC3HC1_S371	ZC3HC1	-0.427921	18.9232	-5.06243	0.00162843	0.0782298	FALSE	NS
KDM5A_S1380	KDM5A	0.507663	16.257	5.06051	0.00163185	0.0782298	FALSE	NS
MAP1S_S488	MAP1S	-0.713443	21.9786	-5.06004	0.00163267	0.0782298	FALSE	NS
ANK3_S4345	ANK3	-0.609597	19.8777	-5.05989	0.00163294	0.0782298	FALSE	NS
PHF6_S168	PHF6	0.77952	17.6659	5.05702	0.00163804	0.0782298	FALSE	NS
PHF6_S189	PHF6	0.77952	17.6659	5.05702	0.00163804	0.0782298	FALSE	NS
TASOR_S706	TASOR	0.659922	15.182	5.05698	0.00163811	0.0782298	FALSE	NS
NIN_S128	NIN	-0.948509	13.7096	-5.05498	0.00164168	0.0783038	FALSE	NS
CNOT3_S521	CNOT3	0.744556	17.9916	5.05182	0.00164732	0.0784762	FALSE	NS
CLSPN_S732	CLSPN	0.507493	18.0368	5.04778	0.00165457	0.0787251	FALSE	NS
BRSK2_S382	BRSK2	-0.556074	18.8957	-5.04355	0.0016622	0.0789074	FALSE	NS
AHNAK_S5787	AHNAK	-0.674994	17.1101	-5.0434	0.00166247	0.0789074	FALSE	NS
LEMD3_S158	LEMD3	-0.550316	16.7631	-5.03997	0.00166869	0.0791057	FALSE	NS
SNAP23_T84	SNAP23	0.893235	15.5752	5.03627	0.00167543	0.0792657	FALSE	NS
NOSIP_S49	NOSIP	0.570555	19.4774	5.03361	0.00168029	0.0792657	FALSE	NS
FAM120A_S1045	FAM120A	-0.519417	18.1213	-5.03272	0.00168192	0.0792657	FALSE	NS
RIF1_S1889	RIF1	0.768126	18.502	5.03039	0.0016862	0.0792657	FALSE	NS
RECQL5_S827	RECQL5	-0.520567	19.4622	-5.03029	0.00168639	0.0792657	FALSE	NS
IRS4_S797	IRS4	-0.756919	19.3836	-5.03024	0.00168647	0.0792657	FALSE	NS
RIF1_S2201	RIF1	-0.477985	18.617	-5.02927	0.00168826	0.0792657	FALSE	NS
COIL_S582	COIL	0.784153	14.7828	5.02918	0.00168842	0.0792657	FALSE	NS
NR2C2_S234	NR2C2	0.540991	17.9197	5.01843	0.00170835	0.0801045	FALSE	NS
ZDHHC5_S323	ZDHHC5	-0.923252	19.1704	-5.0102	0.00172378	0.0801899	FALSE	NS
ARFGEF2_S1546	ARFGEF2	-0.539438	18.262	-5.00967	0.00172477	0.0801899	FALSE	NS
PLCB4_T901	PLCB4	0.598235	18.5461	5.00955	0.00172499	0.0801899	FALSE	NS
SRRM2_S1362	SRRM2	0.756982	17.7053	5.00843	0.00172711	0.0801899	FALSE	NS
GIGYF2_S151	GIGYF2	-0.729627	17.3646	-5.00704	0.00172974	0.0801899	FALSE	NS
ZNF551_S147	ZNF551	0.496033	16.8691	5.00588	0.00173193	0.0801899	FALSE	NS
FAM53C_S247	FAM53C	-0.479091	20.1863	-5.00561	0.00173244	0.0801899	FALSE	NS
SH3BP4_S291	SH3BP4	-0.597675	17.614	-5.00114	0.00174093	0.0801899	FALSE	NS
TMEM230_T48	TMEM230	0.601628	15.3896	5.00113	0.00174096	0.0801899	FALSE	NS
AHNAK_S5128	AHNAK	0.698732	17.8808	4.99993	0.00174323	0.0801899	FALSE	NS
ILF3_S99	ILF3	0.447004	16.391	4.99956	0.00174394	0.0801899	FALSE	NS
CLASP1_S571	CLASP1	-0.459988	19.0513	-4.99941	0.00174424	0.0801899	FALSE	NS
ZNF609_S910	ZNF609	-0.815714	15.0952	-4.99934	0.00174437	0.0801899	FALSE	NS
SPECC1L_S410	SPECC1L	0.783742	17.559	4.99884	0.00174531	0.0801899	FALSE	NS
SMAP_S161	SMAP	0.879681	18.3259	4.99799	0.00174695	0.0801899	FALSE	NS
TET1_S355	TET1	0.461331	19.0909	4.99627	0.00175024	0.0801899	FALSE	NS
SAFB2_S527	SAFB2	0.752557	19.8215	4.99623	0.00175031	0.0801899	FALSE	NS
ZUP1_S151	ZUP1	-1.08405	17.996	-4.99576	0.00175121	0.0801899	FALSE	NS
SETD5_S904	SETD5	-0.560856	13.3975	-4.99428	0.00175406	0.0801899	FALSE	NS
ACIN1_S253	ACIN1	0.477362	20.2934	4.99292	0.00175667	0.0801899	FALSE	NS
SEC14L1_T249	SEC14L1	-0.822809	18.2625	-4.99274	0.00175702	0.0801899	FALSE	NS
GIT2_S441	GIT2	-0.858316	14.8291	-4.99221	0.00175804	0.0801899	FALSE	NS
GIT2_S455	GIT2	-0.858316	14.8291	-4.99221	0.00175804	0.0801899	FALSE	NS
PLEKHG3_S1074	PLEKHG3	0.523079	15.9556	4.99028	0.00176176	0.0801899	FALSE	NS
RAI1_S950	RAI1	0.680471	13.7916	4.98949	0.00176328	0.0801899	FALSE	NS
GSE1_T462	GSE1	-0.696946	17.1978	-4.98915	0.00176394	0.0801899	FALSE	NS
WDFY3_S3352	WDFY3	-0.48447	20.6006	-4.98715	0.00176781	0.0802718	FALSE	NS
CABLES1_S391	CABLES1	0.665676	17.4461	4.98505	0.00177188	0.0803624	FALSE	NS
SUN2_Y24	SUN2	0.599371	14.2786	4.98207	0.00177767	0.0805311	FALSE	NS
LIMA1_S243	LIMA1	-0.510134	18.0912	-4.97565	0.00179025	0.0807857	FALSE	NS
ADNP_S754	ADNP	0.656346	17.3949	4.97473	0.00179205	0.0807857	FALSE	NS
GTF3C2_S183	GTF3C2	0.535375	19.2991	4.97265	0.00179616	0.0807857	FALSE	NS
GTF3C2_S196	GTF3C2	0.535375	19.2991	4.97265	0.00179616	0.0807857	FALSE	NS
DOCK8_S465	DOCK8	-0.690401	18.6098	-4.97254	0.00179638	0.0807857	FALSE	NS
PLIN3_S143	PLIN3	0.65093	19.525	4.97209	0.00179725	0.0807857	FALSE	NS
CDC23_T581	CDC23	0.830242	13.9045	4.97174	0.00179796	0.0807857	FALSE	NS
CCDC120_S270	CCDC120	-0.508614	17.2775	-4.97072	0.00179996	0.0807857	FALSE	NS
PHLDB1_S697	PHLDB1	-0.617377	17.8471	-4.96428	0.00181275	0.0811824	FALSE	NS
EXO1_T487	EXO1	-0.608899	17.6949	-4.96416	0.00181299	0.0811824	FALSE	NS
PEAK1_S599	PEAK1	0.982499	16.6434	4.95776	0.00182578	0.0816611	FALSE	NS
TLE1_T325	TLE1	-0.544252	19.9022	-4.95599	0.00182936	0.081676	FALSE	NS
NACA_T2053	NACA	-0.551988	18.3112	-4.9555	0.00183033	0.081676	FALSE	NS
EIF2AK1_S347	EIF2AK1	0.721029	14.0955	4.95429	0.00183278	0.0816916	FALSE	NS
TTF2_S409	TTF2	0.504304	20.7624	4.9531	0.00183517	0.0817041	FALSE	NS
AHNAK_S4439	AHNAK	-0.654423	14.2725	-4.94963	0.00184221	0.0819067	FALSE	NS
TMEM131_S1681	TMEM131	0.683612	15.1262	4.94877	0.00184395	0.0819067	FALSE	NS
SRRM2_S758	SRRM2	-0.553665	17.7562	-4.94542	0.00185076	0.0821152	FALSE	NS
BCLAF1_S436	BCLAF1	0.747264	23.0753	4.94421	0.00185323	0.0821307	FALSE	NS
STK10_S479	STK10	1.13338	17.4319	4.94233	0.00185709	0.0822078	FALSE	NS
EPB41_S601	EPB41	0.76285	14.0138	4.94097	0.00185986	0.0822369	FALSE	NS
FNBP4_S995	FNBP4	-0.468738	17.4241	-4.93765	0.00186668	0.0824441	FALSE	NS
ZNF148_S431	ZNF148	0.514548	19.4365	4.93344	0.00187537	0.0824928	FALSE	NS
OXR1_S215	OXR1	0.65597	17.376	4.93314	0.001876	0.0824928	FALSE	NS
BCL7B_S93	BCL7B	0.573543	14.3661	4.93072	0.00188102	0.0824928	FALSE	NS
SPRTN_S281	SPRTN	-0.599803	16.9635	-4.92709	0.00188857	0.0824928	FALSE	NS
MCRS1_T44	MCRS1	0.571437	16.1933	4.92684	0.00188908	0.0824928	FALSE	NS
NSD3_S668	NSD3	1.01254	15.4886	4.92497	0.00189298	0.0824928	FALSE	NS
EI24_S328	EI24	0.467422	16.1687	4.92492	0.0018931	0.0824928	FALSE	NS
TICRR_S1139	TICRR	0.565133	15.0386	4.9248	0.00189335	0.0824928	FALSE	NS
ZFAND3_S150	ZFAND3	0.589393	16.3804	4.92354	0.00189599	0.0824928	FALSE	NS
ZFAND3_S166	ZFAND3	0.589393	16.3804	4.92354	0.00189599	0.0824928	FALSE	NS
OSBP2_S761	OSBP2	0.926612	16.949	4.92264	0.00189787	0.0824928	FALSE	NS
OSBP2_Y735	OSBP2	0.926612	16.949	4.92264	0.00189787	0.0824928	FALSE	NS
OSBP2_Y748	OSBP2	0.926612	16.949	4.92264	0.00189787	0.0824928	FALSE	NS
EPB41_T137	EPB41	-0.838703	13.9577	-4.92252	0.00189813	0.0824928	FALSE	NS
CREB1_S145	CREB1	0.783933	17.4488	4.92061	0.00190212	0.0824928	FALSE	NS
WIPF2_T290	WIPF2	0.489828	15.657	4.92016	0.00190308	0.0824928	FALSE	NS
CCDC88A_S1832	CCDC88A	0.576438	18.2466	4.91975	0.00190394	0.0824928	FALSE	NS
U2SURP_S214	U2SURP	-1.74344	22.5036	-4.91779	0.00190807	0.0825796	FALSE	NS
SENP7_S36	SENP7	0.552791	18.2894	4.91181	0.00192073	0.0828351	FALSE	NS
POGZ_S460	POGZ	0.646904	17.3262	4.91128	0.00192187	0.0828351	FALSE	NS
SF3B1_T328	SF3B1	0.815751	17.522	4.91092	0.00192262	0.0828351	FALSE	NS
LRCH2_S533	LRCH2	0.442725	18.8384	4.91033	0.00192389	0.0828351	FALSE	NS
MRTFB_S224	MRTFB	0.478908	18.4456	4.90988	0.00192484	0.0828351	FALSE	NS
CSPP1_S918	CSPP1	-0.61949	16.5938	-4.90896	0.0019268	0.0828351	FALSE	NS
RBBP5_S369	RBBP5	1.2136	17.5337	4.906	0.00193314	0.0829347	FALSE	NS
LIPE_S911	LIPE	-0.520711	15.6235	-4.90484	0.00193562	0.0829347	FALSE	NS
VPS26B_S316	VPS26B	0.553676	18.0879	4.90415	0.00193709	0.0829347	FALSE	NS
NDC1_S433	NDC1	0.752667	18.6869	4.90241	0.00194084	0.0829347	FALSE	NS
NDC1_T452	NDC1	0.752667	18.6869	4.90241	0.00194084	0.0829347	FALSE	NS
BAG3_S418	BAG3	0.594242	14.9145	4.90189	0.00194194	0.0829347	FALSE	NS
FRMD3_S432	FRMD3	0.460158	16.2452	4.90055	0.00194484	0.082967	FALSE	NS
DTL_S515	DTL	0.743735	18.3542	4.89892	0.00194835	0.0829915	FALSE	NS
PHLDB2_S576	PHLDB2	0.668218	13.958	4.89783	0.00195069	0.0829915	FALSE	NS
TANK_S141	TANK	-0.512879	14.4783	-4.89731	0.00195184	0.0829915	FALSE	NS
PIK3C2A_S272	PIK3C2A	0.549122	19.3506	4.89505	0.00195673	0.0831084	FALSE	NS
MAP1B_S1305	MAP1B	-0.612501	17.0898	-4.89079	0.001966	0.0834108	FALSE	NS
VRK2_S459	VRK2	-0.447412	19.6273	-4.88746	0.00197327	0.0834758	FALSE	NS
FGD1_S149	FGD1	0.51293	17.8693	4.88717	0.00197391	0.0834758	FALSE	NS
SETD1A_S1017	SETD1A	-0.65599	15.4434	-4.88713	0.00197399	0.0834758	FALSE	NS
RICTOR_S1190	RICTOR	-0.447334	16.4085	-4.88553	0.0019775	0.0835331	FALSE	NS
NHSL2_S815	NHSL2	0.789321	17.1383	4.88306	0.00198294	0.0836717	FALSE	NS
ADD2_S544	ADD2	-0.586525	18.4061	-4.88007	0.00198954	0.0838065	FALSE	NS
PHC2_S764	PHC2	-0.624571	17.3076	-4.87965	0.00199045	0.0838065	FALSE	NS
DEK_S355	DEK	0.533388	18.0686	4.87063	0.00201053	0.0844978	FALSE	NS
CIC_T1464	CIC	-0.455735	18.1997	-4.87031	0.00201123	0.0844978	FALSE	NS
SYAP1_S328	SYAP1	-0.513503	19.1567	-4.86718	0.00201824	0.0845657	FALSE	NS
RRBP1_S611	RRBP1	-0.933878	18.7335	-4.86551	0.00202199	0.0845657	FALSE	NS
RELL1_S179	RELL1	0.478484	16.4185	4.86437	0.00202458	0.0845657	FALSE	NS
WBP11_S381	WBP11	-0.504368	19.3756	-4.86324	0.00202713	0.0845657	FALSE	NS
ANLN_S497	ANLN	0.69336	17.9939	4.86278	0.00202816	0.0845657	FALSE	NS
JCAD_S769	JCAD	0.441152	17.4835	4.86226	0.00202933	0.0845657	FALSE	NS
PLEKHG2_S1065	PLEKHG2	0.750726	16.0701	4.86103	0.0020321	0.0845657	FALSE	NS
LARP7_S311	LARP7	1.19527	13.4085	4.86087	0.00203247	0.0845657	FALSE	NS
LARP7_S323	LARP7	1.19527	13.4085	4.86087	0.00203247	0.0845657	FALSE	NS
NACA_T2040	NACA	-0.536598	18.5494	-4.85082	0.00205535	0.0852085	FALSE	NS
FUNDC2_S163	FUNDC2	0.577356	16.0201	4.84977	0.00205777	0.0852085	FALSE	NS
RSL1D1_S465	RSL1D1	0.664553	19.9762	4.84876	0.0020601	0.0852085	FALSE	NS
RSL1D1_T438	RSL1D1	0.664553	19.9762	4.84876	0.0020601	0.0852085	FALSE	NS
ZBTB21_S472	ZBTB21	1.12023	18.5159	4.84763	0.00206269	0.0852085	FALSE	NS
ZBTB21_T457	ZBTB21	1.12023	18.5159	4.84763	0.00206269	0.0852085	FALSE	NS
SRRM2_S1673	SRRM2	0.684905	14.4719	4.84736	0.0020633	0.0852085	FALSE	NS
ENO1_S437	ENO1	0.481235	18.6465	4.8431	0.00207315	0.0855241	FALSE	NS
HNRNPUL2_S252	HNRNPUL2	0.5805	22.6359	4.84099	0.00207804	0.0856345	FALSE	NS
ZMYND8_S1097	ZMYND8	0.501903	15.8137	4.83975	0.00208092	0.0856623	FALSE	NS
ZFP91_S108	ZFP91	0.539195	17.6379	4.8365	0.00208847	0.0858819	FALSE	NS
NR3C2_S467	NR3C2	0.674116	14.3147	4.83485	0.00209234	0.08595	FALSE	NS
COIL_S122	COIL	1.24018	16.8536	4.83282	0.00209709	0.0860538	FALSE	NS
TIAM1_S337	TIAM1	0.573343	15.2474	4.83041	0.00210274	0.0861842	FALSE	NS
JMJD1C_S358	JMJD1C	0.832734	19.9822	4.82957	0.00210471	0.0861842	FALSE	NS
PRRC2C_S1488	PRRC2C	0.473431	17.3766	4.82433	0.00211708	0.0865537	FALSE	NS
TSC2_S1385	TSC2	0.459197	16.4004	4.82386	0.0021182	0.0865537	FALSE	NS
EPB41_S232	EPB41	0.798274	19.0339	4.82126	0.00212437	0.0867146	FALSE	NS
EYA3_S277	EYA3	-0.410077	18.8426	-4.81879	0.00213024	0.0868629	FALSE	NS
FRY_S299	FRY	-0.505389	15.9113	-4.81783	0.00213253	0.0868648	FALSE	NS
SRRM2_S1717	SRRM2	-0.553236	20.1257	-4.81478	0.00213983	0.08702	FALSE	NS
TCOF1_S1427	TCOF1	0.577632	16.2863	4.81437	0.00214083	0.08702	FALSE	NS
PCBP1_S291	PCBP1	-0.445399	21.4158	-4.81083	0.00214933	0.0872741	FALSE	NS
JUN_T75	JUN	0.589444	17.056	4.80726	0.00215794	0.0875322	FALSE	NS
PSME3_S109	PSME3	0.500672	16.5272	4.80456	0.0021645	0.0877065	FALSE	NS
FOXO3_S312	FOXO3	-0.755184	17.0571	-4.80261	0.00216923	0.0878062	FALSE	NS
RAB11FIP1_S415	RAB11FIP1	0.589281	17.5198	4.80014	0.00217526	0.0878449	FALSE	NS
CSPP1_S996	CSPP1	-0.502609	18.9299	-4.80007	0.00217541	0.0878449	FALSE	NS
TOP2B_T1441	TOP2B	0.526793	17.7582	4.79739	0.00218198	0.0878449	FALSE	NS
RGCC_S111	RGCC	0.56965	15.9983	4.79703	0.00218287	0.0878449	FALSE	NS
SRSF11_S228	SRSF11	0.540932	22.3962	4.79669	0.00218369	0.0878449	FALSE	NS
PRRC2A_T795	PRRC2A	-0.526376	16.9616	-4.79587	0.00218571	0.0878449	FALSE	NS
NUDC_T159	NUDC	-0.513484	19.5355	-4.79433	0.00218948	0.0878449	FALSE	NS
SF3B1_T137	SF3B1	0.850997	19.3401	4.79358	0.00219133	0.0878449	FALSE	NS
GATAD2B_S347	GATAD2B	0.44878	18.5773	4.79326	0.00219211	0.0878449	FALSE	NS
C2orf49_S216	C2orf49	0.615306	19.8608	4.79256	0.00219383	0.0878449	FALSE	NS
CAMK2D_S343	CAMK2D	-0.911005	19.0482	-4.7916	0.0021962	0.0878449	FALSE	NS
ARHGAP12_S229	ARHGAP12	-0.613732	17.2575	-4.78989	0.00220043	0.0878449	FALSE	NS
RBBP6_T1236	RBBP6	0.594967	21.7432	4.78963	0.00220109	0.0878449	FALSE	NS
NRDC_S111	NRDC	0.588358	19.9388	4.7893	0.0022019	0.0878449	FALSE	NS
DOCK7_T930	DOCK7	-0.551021	19.5829	-4.78801	0.00220508	0.0878815	FALSE	NS
MKI67_S429	MKI67	0.635112	17.4431	4.78471	0.00221328	0.0879348	FALSE	NS
SETD2_S1376	SETD2	0.57604	16.8185	4.78464	0.00221347	0.0879348	FALSE	NS
POLR1A_T389	POLR1A	0.448301	17.7486	4.7841	0.00221481	0.0879348	FALSE	NS
MYH10_S1971	MYH10	-0.931571	21.7822	-4.78382	0.00221549	0.0879348	FALSE	NS
WNK1_S1276	WNK1	0.687006	16.231	4.78097	0.00222261	0.0881273	FALSE	NS
BRD2_S63	BRD2	0.738308	20.0177	4.77891	0.00222777	0.0882414	FALSE	NS
SETDB1_S150	SETDB1	-0.470411	17.8632	-4.77346	0.00224147	0.0886175	FALSE	NS
TOP2B_S1464	TOP2B	0.898073	14.7352	4.77246	0.002244	0.0886175	FALSE	NS
CYFIP1_S595	CYFIP1	0.506122	16.8733	4.77169	0.00224596	0.0886175	FALSE	NS
RTN3_S259	RTN3	0.699655	15.989	4.77063	0.00224863	0.0886175	FALSE	NS
PHC2_T636	PHC2	0.660541	18.982	4.76954	0.00225139	0.0886175	FALSE	NS
CABLES1_S407	CABLES1	0.772079	16.4836	4.76896	0.00225287	0.0886175	FALSE	NS
RNF10_S178	RNF10	-0.58671	18.0509	-4.76881	0.00225326	0.0886175	FALSE	NS
ROCK2_S1144	ROCK2	0.866363	17.8631	4.76482	0.0022634	0.0886297	FALSE	NS
PPIG_S773	PPIG	0.490572	20.5437	4.7643	0.00226473	0.0886297	FALSE	NS
TP53BP1_S438	TP53BP1	0.785397	20.4353	4.76422	0.00226495	0.0886297	FALSE	NS
TP53BP1_S452	TP53BP1	0.785397	20.4353	4.76422	0.00226495	0.0886297	FALSE	NS
ALG3_S25	ALG3	0.8299	21.1213	4.7642	0.002265	0.0886297	FALSE	NS
SEC23IP_S941	SEC23IP	0.479126	19.5945	4.7622	0.00227009	0.0887395	FALSE	NS
HOMER3_S275	HOMER3	-0.566891	16.7054	-4.76023	0.00227515	0.0888477	FALSE	NS
APC_S2388	APC	0.52554	14.9979	4.75653	0.00228466	0.0890766	FALSE	NS
NAB2_S206	NAB2	0.466283	13.9169	4.75616	0.0022856	0.0890766	FALSE	NS
RNF169_S654	RNF169	0.535407	18.5208	4.75143	0.00229784	0.0892953	FALSE	NS
TBC1D10B_T162	TBC1D10B	-0.607661	17.7858	-4.7514	0.00229792	0.0892953	FALSE	NS
CLSPN_S971	CLSPN	0.533301	17.7023	4.75133	0.00229812	0.0892953	FALSE	NS
CBX4_S149	CBX4	0.589544	12.8495	4.7479	0.00230702	0.0895514	FALSE	NS
GATAD2B_S362	GATAD2B	0.434928	17.3583	4.74671	0.00231013	0.0895824	FALSE	NS
ADD2_S623	ADD2	0.427122	21.3334	4.74431	0.00231642	0.0896153	FALSE	NS
TAF6_S648	TAF6	-0.522964	18.8661	-4.74333	0.00231897	0.0896153	FALSE	NS
ZCCHC8_S609	ZCCHC8	-0.585899	19.0772	-4.74118	0.00232462	0.0896153	FALSE	NS
ZCCHC8_S621	ZCCHC8	-0.585899	19.0772	-4.74118	0.00232462	0.0896153	FALSE	NS
CUX1_S1363	CUX1	0.489607	17.1059	4.74014	0.00232736	0.0896153	FALSE	NS
GTF3C1_S1882	GTF3C1	0.904054	16.2567	4.73975	0.00232839	0.0896153	FALSE	NS
GTF3C1_T1898	GTF3C1	0.904054	16.2567	4.73975	0.00232839	0.0896153	FALSE	NS
PDE3A_S325	PDE3A	0.552404	17.5369	4.73899	0.00233039	0.0896153	FALSE	NS
MARCKSL1_S134	MARCKSL1	-0.433837	16.9618	-4.73758	0.00233409	0.0896153	FALSE	NS
MARCKSL1_T161	MARCKSL1	-0.433837	16.9618	-4.73758	0.00233409	0.0896153	FALSE	NS
KAT6A_S843	KAT6A	0.563656	15.8709	4.73246	0.00234766	0.0899582	FALSE	NS
KAT6A_S857	KAT6A	0.563656	15.8709	4.73246	0.00234766	0.0899582	FALSE	NS
PRRC2B_T762	PRRC2B	0.442182	15.9229	4.73104	0.00235144	0.0900138	FALSE	NS
NUP50_T235	NUP50	0.533489	15.1184	4.72721	0.00236166	0.0902589	FALSE	NS
MED13_S422	MED13	0.505189	18.1069	4.7269	0.00236249	0.0902589	FALSE	NS
CMTR1_S59	CMTR1	-0.428874	18.557	-4.72501	0.00236756	0.0903633	FALSE	NS
SRPK2_S520	SRPK2	0.45726	18.6603	4.72375	0.00237094	0.0904033	FALSE	NS
PTK2_S853	PTK2	-0.644439	17.3798	-4.71928	0.00238298	0.0904433	FALSE	NS
PRCC_S264	PRCC	0.76962	15.7391	4.71924	0.00238308	0.0904433	FALSE	NS
PRCC_T250	PRCC	0.76962	15.7391	4.71924	0.00238308	0.0904433	FALSE	NS
SDK2_S2034	SDK2	-0.653136	16.5733	-4.71903	0.00238365	0.0904433	FALSE	NS
SDK2_S2049	SDK2	-0.653136	16.5733	-4.71903	0.00238365	0.0904433	FALSE	NS
CTNND1_S243	CTNND1	-0.49973	18.1564	-4.71474	0.00239528	0.0907152	FALSE	NS
ADNP_S752	ADNP	0.682703	19.3966	4.71466	0.00239549	0.0907152	FALSE	NS
SRRM2_S167	SRRM2	0.450056	16.4163	4.71292	0.00240022	0.0908055	FALSE	NS
FOXK1_S464	FOXK1	-0.568954	19.536	-4.71168	0.0024036	0.0908447	FALSE	NS
CMTR1_S66	CMTR1	-0.770778	15.6366	-4.71033	0.00240728	0.0908954	FALSE	NS
SON_S1737	SON	1.10195	14.6717	4.70761	0.00241474	0.0910883	FALSE	NS
CDC27_T459	CDC27	0.658462	14.934	4.70482	0.0024224	0.0912684	FALSE	NS
ZBED4_S623	ZBED4	0.475576	18.1376	4.70416	0.00242422	0.0912684	FALSE	NS
CERS2_S359	CERS2	-0.402718	17.8738	-4.70199	0.00243019	0.0913697	FALSE	NS
JAG2_S1130	JAG2	-0.696589	13.7831	-4.70147	0.00243162	0.0913697	FALSE	NS
BICRAL_S1057	BICRAL	-0.441456	15.6002	-4.69703	0.00244393	0.0916217	FALSE	NS
ARID3B_S347	ARID3B	0.636147	14.4128	4.69589	0.00244711	0.0916217	FALSE	NS
TMEM94_S811	TMEM94	0.478205	19.5139	4.69574	0.00244751	0.0916217	FALSE	NS
SALL1_S639	SALL1	0.665741	18.3014	4.69565	0.00244778	0.0916217	FALSE	NS
HIVEP2_S54	HIVEP2	-0.701581	17.1916	-4.69051	0.00246214	0.0917937	FALSE	NS
MIS18BP1_S205	MIS18BP1	0.606901	16.1039	4.69029	0.00246275	0.0917937	FALSE	NS
WBP11_S400	WBP11	-0.523703	19.2149	-4.68861	0.00246747	0.0917937	FALSE	NS
KMT2A_S3040	KMT2A	0.65232	14.6088	4.68852	0.00246772	0.0917937	FALSE	NS
TMCC3_S60	TMCC3	0.518561	17.2848	4.68731	0.0024711	0.0917937	FALSE	NS
TGIF2_T243	TGIF2	0.525595	14.223	4.68656	0.00247324	0.0917937	FALSE	NS
PKN2_S596	PKN2	-0.464228	19.0034	-4.68519	0.00247707	0.0917937	FALSE	NS
RAB7A_S86	RAB7A	0.96563	15.4433	4.68432	0.00247954	0.0917937	FALSE	NS
MKI67_S1597	MKI67	1.04696	19.3376	4.68377	0.0024811	0.0917937	FALSE	NS
MKI67_T1568	MKI67	1.04696	19.3376	4.68377	0.0024811	0.0917937	FALSE	NS
HIRIP3_T99	HIRIP3	-0.548768	17.0253	-4.68367	0.00248136	0.0917937	FALSE	NS
BRD8_S661	BRD8	0.672338	18.5788	4.68304	0.00248315	0.0917937	FALSE	NS
BRD8_S676	BRD8	0.672338	18.5788	4.68304	0.00248315	0.0917937	FALSE	NS
ILF2_S236	ILF2	0.4652	13.8209	4.67321	0.00251114	0.0927402	FALSE	NS
UHRF1_S663	UHRF1	-0.440339	17.5025	-4.66742	0.00252777	0.0932346	FALSE	NS
PPFIBP2_S341	PPFIBP2	-0.510768	15.3643	-4.66641	0.00253069	0.0932346	FALSE	NS
FGFR3_S460	FGFR3	0.581731	17.8455	4.66489	0.00253508	0.0932346	FALSE	NS
FGFR3_S472	FGFR3	0.581731	17.8455	4.66489	0.00253508	0.0932346	FALSE	NS
MCM3AP_S558	MCM3AP	0.472919	22.2035	4.66352	0.00253905	0.0932346	FALSE	NS
RAI14_S423	RAI14	0.871717	13.4077	4.66272	0.00254136	0.0932346	FALSE	NS
RAI14_S442	RAI14	0.871717	13.4077	4.66272	0.00254136	0.0932346	FALSE	NS
PCF11_S198	PCF11	0.462499	18.2348	4.66104	0.00254625	0.0932357	FALSE	NS
PPFIA1_S266	PPFIA1	-0.548037	19.0901	-4.66098	0.00254642	0.0932357	FALSE	NS
RANBP9_S510	RANBP9	-0.742815	17.4242	-4.66023	0.00254861	0.0932357	FALSE	NS
SRSF11_S241	SRSF11	0.78872	20.1128	4.65773	0.00255589	0.0932917	FALSE	NS
FAM83B_S857	FAM83B	0.461604	16.4305	4.65752	0.00255651	0.0932917	FALSE	NS
NOSIP_S121	NOSIP	-0.994763	19.496	-4.65715	0.0025576	0.0932917	FALSE	NS
TFAP2A_S197	TFAP2A	0.407323	17.3087	4.65641	0.00255976	0.0932917	FALSE	NS
CNOT3_S520	CNOT3	0.611385	16	4.65389	0.00256715	0.0934082	FALSE	NS
USP31_S1123	USP31	0.452152	17.4512	4.65367	0.00256777	0.0934082	FALSE	NS
ARHGEF40_S275	ARHGEF40	-0.541492	15.636	-4.65141	0.00257442	0.0934891	FALSE	NS
TOP2A_S1497	TOP2A	-0.911956	18.8927	-4.65076	0.00257635	0.0934891	FALSE	NS
BRCA1_T1177	BRCA1	0.813013	16.8951	4.65045	0.00257725	0.0934891	FALSE	NS
ACIN1_S575	ACIN1	0.968993	17.2187	4.64964	0.00257964	0.0934891	FALSE	NS
GJA1_S405	GJA1	-0.4689	12.9137	-4.64851	0.00258299	0.0935086	FALSE	NS
PKP3_S337	PKP3	0.566576	16.7382	4.64767	0.00258546	0.0935086	FALSE	NS
RAPGEF1_S397	RAPGEF1	-0.707961	15.8152	-4.64618	0.00258986	0.0935086	FALSE	NS
BCL7B_S110	BCL7B	0.930071	18.5113	4.64616	0.00258994	0.0935086	FALSE	NS
KNOP1_T333	KNOP1	1.2428	18.5162	4.64538	0.00259224	0.0935086	FALSE	NS
NCOA2_S506	NCOA2	-0.631597	18.2387	-4.64347	0.00259791	0.0936262	FALSE	NS
OSBPL3_S48	OSBPL3	-0.692082	18.1836	-4.64062	0.00260641	0.0936501	FALSE	NS
RBM7_S218	RBM7	0.573375	15.8275	4.64007	0.00260804	0.0936501	FALSE	NS
AAK1_S701	AAK1	0.667352	13.7728	4.64001	0.00260823	0.0936501	FALSE	NS
AAK1_T715	AAK1	0.667352	13.7728	4.64001	0.00260823	0.0936501	FALSE	NS
TSC2_S1266	TSC2	0.991736	16.6859	4.63868	0.0026122	0.0937056	FALSE	NS
PPM1G_S544	PPM1G	0.53863	20.7765	4.63781	0.00261482	0.093713	FALSE	NS
MAP1B_T1944	MAP1B	-0.47758	17.8702	-4.63576	0.00262097	0.0937728	FALSE	NS
SPEN_T1578	SPEN	0.569734	14.3525	4.63564	0.00262132	0.0937728	FALSE	NS
SNX1_S202	SNX1	0.481029	18.1206	4.63113	0.0026349	0.0941715	FALSE	NS
BCR_S249	BCR	-0.565838	16.9466	-4.62878	0.00264201	0.0943388	FALSE	NS
RANBP9_S495	RANBP9	-0.756577	16.9517	-4.62351	0.00265804	0.0948238	FALSE	NS
CHD7_T2545	CHD7	0.457003	19.8608	4.6194	0.00267059	0.0948684	FALSE	NS
ROR2_S588	ROR2	-0.507833	15.4302	-4.61898	0.0026719	0.0948684	FALSE	NS
TCF20_S1783	TCF20	0.792922	15.4652	4.61855	0.00267321	0.0948684	FALSE	NS
CHD4_S1660	CHD4	0.951118	16.9425	4.61777	0.00267559	0.0948684	FALSE	NS
DOP1B_S707	DOP1B	0.842108	17.1085	4.61517	0.0026836	0.0948684	FALSE	NS
MIS18BP1_T161	MIS18BP1	0.563431	17.4026	4.61422	0.00268653	0.0948684	FALSE	NS
PRKD3_S267	PRKD3	0.720935	18.5254	4.614	0.00268723	0.0948684	FALSE	NS
SETDB1_S126	SETDB1	-0.446196	18.0752	-4.61222	0.00269273	0.0948684	FALSE	NS
SETDB1_S138	SETDB1	-0.446196	18.0752	-4.61222	0.00269273	0.0948684	FALSE	NS
CDK12_S46	CDK12	0.539202	15.8424	4.61165	0.00269448	0.0948684	FALSE	NS
WDR47_T537	WDR47	0.431377	17.0748	4.61094	0.00269669	0.0948684	FALSE	NS
MIS18A_S56	MIS18A	1.44558	15.379	4.61082	0.00269706	0.0948684	FALSE	NS
CCDC82_S219	CCDC82	-0.435982	14.4819	-4.61024	0.00269884	0.0948684	FALSE	NS
CCDC82_S233	CCDC82	-0.435982	14.4819	-4.61024	0.00269884	0.0948684	FALSE	NS
ITPR3_S960	ITPR3	0.788918	17.917	4.60974	0.0027004	0.0948684	FALSE	NS
WDHD1_T403	WDHD1	0.459716	15.2176	4.60973	0.00270044	0.0948684	FALSE	NS
DDX18_S649	DDX18	0.472048	16.5094	4.6091	0.0027024	0.0948684	FALSE	NS
SEC61B_S28	SEC61B	1.21801	18.1925	4.60801	0.00270577	0.0948684	FALSE	NS
SEC61B_S43	SEC61B	1.21801	18.1925	4.60801	0.00270577	0.0948684	FALSE	NS
ENAH_T502	ENAH	-0.45672	17.2452	-4.60668	0.00270992	0.0949281	FALSE	NS
CLASP1_S585	CLASP1	-0.634668	17.205	-4.605	0.00271515	0.0950008	FALSE	NS
KMT2A_S3049	KMT2A	0.480474	19.1637	4.60444	0.0027169	0.0950008	FALSE	NS
TOP2B_S1473	TOP2B	0.680996	21.5386	4.60068	0.00272868	0.0951659	FALSE	NS
SATB2_S19	SATB2	-0.460844	17.0645	-4.60059	0.00272898	0.0951659	FALSE	NS
SATB2_S50	SATB2	-0.460844	17.0645	-4.60059	0.00272898	0.0951659	FALSE	NS
FNDC3A_S192	FNDC3A	1.02732	16.1647	4.5978	0.00273775	0.0952111	FALSE	NS
STX17_T300	STX17	-0.552509	18.027	-4.59718	0.00273971	0.0952111	FALSE	NS
CASP8AP2_T808	CASP8AP2	0.448324	14.3375	4.59689	0.00274061	0.0952111	FALSE	NS
MPZL1_Y275	MPZL1	0.779329	19.5213	4.59499	0.00274663	0.0952111	FALSE	NS
CAMSAP2_S548	CAMSAP2	-0.406258	17.4978	-4.59489	0.00274695	0.0952111	FALSE	NS
PTPN13_S278	PTPN13	0.449199	17.9201	4.5945	0.00274817	0.0952111	FALSE	NS
ROCK2_S1160	ROCK2	0.854023	18.7906	4.59317	0.00275239	0.0952111	FALSE	NS
POGZ_T272	POGZ	0.510491	18.8258	4.59302	0.00275287	0.0952111	FALSE	NS
DEK_S261	DEK	0.416986	18.5063	4.59271	0.00275385	0.0952111	FALSE	NS
GLCCI1_S289	GLCCI1	1.02289	14.3626	4.5924	0.00275483	0.0952111	FALSE	NS
PRRC2B_S445	PRRC2B	0.483563	15.4725	4.58721	0.00277135	0.0956967	FALSE	NS
ANKRD11_S1882	ANKRD11	-0.383705	16.9363	-4.58524	0.00277766	0.0957442	FALSE	NS
OSBPL3_S288	OSBPL3	0.583276	18.6225	4.5841	0.00278131	0.0957442	FALSE	NS
GOLGA4_S101	GOLGA4	0.925597	14.4777	4.58312	0.00278445	0.0957442	FALSE	NS
GOLGA4_S113	GOLGA4	0.925597	14.4777	4.58312	0.00278445	0.0957442	FALSE	NS
GTF2I_S129	GTF2I	0.537919	19.5031	4.58293	0.00278507	0.0957442	FALSE	NS
MICAL3_S1806	MICAL3	0.495817	16.341	4.5819	0.00278839	0.0957735	FALSE	NS
GLI2_S163	GLI2	0.47022	16.3037	4.58003	0.0027944	0.0958273	FALSE	NS
SAFB_S302	SAFB	1.05724	18.3644	4.57987	0.0027949	0.0958273	FALSE	NS
MKI67_T2361	MKI67	0.646016	17.4558	4.57652	0.00280576	0.0961145	FALSE	NS
DCP1A_S548	DCP1A	0.430167	16.9021	4.57412	0.00281353	0.096211	FALSE	NS
DCP1A_S562	DCP1A	0.430167	16.9021	4.57412	0.00281353	0.096211	FALSE	NS
TMF1_S556	TMF1	0.543092	17.0587	4.57197	0.00282053	0.0962723	FALSE	NS
ZC3H14_S598	ZC3H14	0.569664	16.3811	4.56982	0.00282753	0.0962723	FALSE	NS
CCDC61_S390	CCDC61	-0.450086	17.2868	-4.56872	0.00283113	0.0962723	FALSE	NS
NHERF2_S321	NHERF2	-0.771889	17.4586	-4.56871	0.00283116	0.0962723	FALSE	NS
DTL_S499	DTL	0.795501	18.8539	4.56818	0.0028329	0.0962723	FALSE	NS
SLC12A7_T985	SLC12A7	-0.510911	17.8006	-4.56814	0.00283304	0.0962723	FALSE	NS
PAPOLG_S696	PAPOLG	0.424367	16.1389	4.56787	0.00283392	0.0962723	FALSE	NS
MCM4_S423	MCM4	1.05275	17.1354	4.56748	0.00283519	0.0962723	FALSE	NS
ZFPM1_S662	ZFPM1	-0.663591	16.5673	-4.56249	0.00285158	0.0967442	FALSE	NS
PRRC2A_S771	PRRC2A	-0.56939	15.2527	-4.55875	0.00286396	0.0970099	FALSE	NS
SSX2IP_S553	SSX2IP	-0.65643	15.0024	-4.55861	0.00286441	0.0970099	FALSE	NS
KMT2C_S194	KMT2C	0.500287	17.012	4.55764	0.00286762	0.0970338	FALSE	NS
RREB1_S201	RREB1	0.977714	17.8145	4.55462	0.00287768	0.0972893	FALSE	NS
NCAPH_S216	NCAPH	0.484715	19.2607	4.55144	0.0028883	0.0975632	FALSE	NS
APC_S987	APC	-0.68192	19.1559	-4.5492	0.00289578	0.0977306	FALSE	NS
GFI1_S84	GFI1	-0.558764	13.2561	-4.54457	0.00291136	0.0979957	FALSE	NS
GFI1_S98	GFI1	-0.558764	13.2561	-4.54457	0.00291136	0.0979957	FALSE	NS
TMPO_S79	TMPO	0.625838	18.9633	4.54418	0.00291268	0.0979957	FALSE	NS
NBN_S411	NBN	-0.6553	18.6864	-4.54387	0.00291374	0.0979957	FALSE	NS
TLK2_S76	TLK2	-0.604919	18.2366	-4.5423	0.00291905	0.0980662	FALSE	NS
HEATR1_S1202	HEATR1	-0.698896	19.5583	-4.54175	0.00292089	0.0980662	FALSE	NS
WAPL_S241	WAPL	-0.582247	19.7865	-4.54002	0.00292677	0.098131	FALSE	NS
CTTNBP2NL_S570	CTTNBP2NL	0.434467	16.6299	4.53969	0.00292789	0.098131	FALSE	NS
CENPC_S743	CENPC	0.478865	19.2026	4.53402	0.00294722	0.0985642	FALSE	NS
SRRM2_S1041	SRRM2	0.543798	17.377	4.53401	0.00294723	0.0985642	FALSE	NS
POGZ_S266	POGZ	0.456703	16.2976	4.53366	0.00294844	0.0985642	FALSE	NS
ARHGEF11_S647	ARHGEF11	0.481996	17.5437	4.53122	0.0029568	0.0987587	FALSE	NS
TRIM28_T549	TRIM28	0.540581	17.9819	4.52968	0.00296209	0.0987775	FALSE	NS
HCFC1_S806	HCFC1	0.473281	15.1522	4.52957	0.00296246	0.0987775	FALSE	NS
GOLGA5_S141	GOLGA5	0.585354	20.471	4.52783	0.00296847	0.0988928	FALSE	NS
SIPA1L1_S1405	SIPA1L1	-0.453231	16.8119	-4.52447	0.00298007	0.0991941	FALSE	NS
MKI67_T2283	MKI67	0.996316	18.2756	4.52143	0.00299062	0.0992949	FALSE	NS
CLSPN_S836	CLSPN	0.638469	15.8697	4.51958	0.00299707	0.0992949	FALSE	NS
RC3H2_S1031	RC3H2	-1.09911	16.9205	-4.51912	0.00299868	0.0992949	FALSE	NS
RBL2_T676	RBL2	-0.433421	18.7515	-4.51833	0.00300142	0.0992949	FALSE	NS
STOX1_S514	STOX1	0.430631	17.2902	4.51775	0.00300346	0.0992949	FALSE	NS
STOX1_S529	STOX1	0.430631	17.2902	4.51775	0.00300346	0.0992949	FALSE	NS
STOX1_T541	STOX1	0.430631	17.2902	4.51775	0.00300346	0.0992949	FALSE	NS
BEND3_S377	BEND3	0.570858	16.7518	4.51715	0.00300554	0.0992949	FALSE	NS
RFX7_T580	RFX7	0.475823	14.5658	4.51698	0.00300614	0.0992949	FALSE	NS
ARHGAP21_S950	ARHGAP21	0.748481	18.0457	4.51371	0.0030176	0.0995631	FALSE	NS
TMEM51_S145	TMEM51	-0.631359	15.3085	-4.51261	0.00302145	0.0995631	FALSE	NS
AKAP13_S2590	AKAP13	0.482176	16.4708	4.51235	0.00302238	0.0995631	FALSE	NS
SBF1_S1761	SBF1	0.820151	14.9096	4.51174	0.00302453	0.0995631	FALSE	NS
NCOR2_S1491	NCOR2	-0.588752	18.3218	-4.51015	0.00303012	0.0995909	FALSE	NS
SOS1_S1055	SOS1	0.64745	15.5127	4.50931	0.00303308	0.0995909	FALSE	NS
SOS1_T1072	SOS1	0.64745	15.5127	4.50931	0.00303308	0.0995909	FALSE	NS
TCF20_S1337	TCF20	0.549086	19.7676	4.50745	0.00303965	0.0996542	FALSE	NS
SAFB2_S801	SAFB2	1.15754	18.6708	4.50731	0.00304015	0.0996542	FALSE	NS
PARG_S149	PARG	-0.732884	19.3696	-4.505	0.00304836	0.0996781	FALSE	NS
SRSF5_S274	SRSF5	-0.469916	17.7208	-4.5048	0.00304905	0.0996781	FALSE	NS
DYNC1LI1_S550	DYNC1LI1	0.436294	17.8017	4.50436	0.00305062	0.0996781	FALSE	NS
MID1_T518	MID1	0.482602	14.6046	4.50322	0.00305468	0.0996781	FALSE	NS
NBR1_S513	NBR1	0.683715	14.5249	4.50261	0.00305684	0.0996781	FALSE	NS
NBR1_T562	NBR1	0.683715	14.5249	4.50261	0.00305684	0.0996781	FALSE	NS
TACC2_S2387	TACC2	0.539477	16.8353	4.50156	0.0030606	0.0996781	FALSE	NS
CABIN1_S453	CABIN1	0.443919	17.4705	4.50132	0.00306144	0.0996781	FALSE	NS
PSIP1_S166	PSIP1	0.826504	21.1134	4.49797	0.00307342	0.0999841	FALSE	NS
PHF2_S637	PHF2	0.659869	15.1474	4.49558	0.00308199	0.100003	FALSE	NS
SLC39A10_T554	SLC39A10	0.642138	17.184	4.49541	0.00308262	0.100003	FALSE	NS
ATF7IP_S570	ATF7IP	1.68589	16.0798	4.49402	0.0030876	0.100003	FALSE	NS
ZC3H13_S264	ZC3H13	0.724934	19.0121	4.49376	0.00308854	0.100003	FALSE	NS
SAFB_S614	SAFB	1.59905	19.4999	4.49351	0.00308947	0.100003	FALSE	NS
SAFB_S628	SAFB	1.59905	19.4999	4.49351	0.00308947	0.100003	FALSE	NS
BCL7B_S175	BCL7B	0.922685	16.6567	4.49208	0.00309461	0.100032	FALSE	NS
PHRF1_S206	PHRF1	0.719033	18.4949	4.49111	0.00309809	0.100032	FALSE	NS
RPRD2_S843	RPRD2	0.629905	16.5213	4.49111	0.00309811	0.100032	FALSE	NS
NEU3_S446	NEU3	0.481529	15.4221	4.48974	0.00310305	0.100108	FALSE	NS
KIZ_S637	KIZ	-0.434402	14.2916	-4.48902	0.00310566	0.100109	FALSE	NS
TOP2B_S1367	TOP2B	0.799448	20.373	4.48795	0.00310955	0.100125	FALSE	NS
SFPQ_S286	SFPQ	0.499979	17.4722	4.48746	0.00311132	0.100125	FALSE	NS
SLC2A13_S32	SLC2A13	0.989841	15.8688	4.48647	0.00311495	0.100159	FALSE	NS
MTSS2_S698	MTSS2	0.678325	16.0766	4.4839	0.00312428	0.100277	FALSE	NS
PCM1_S1296	PCM1	0.556525	18.4197	4.48302	0.0031275	0.100277	FALSE	NS
STMN1_S29	STMN1	-0.886724	22.2972	-4.48287	0.00312804	0.100277	FALSE	NS
EPB41L3_S153	EPB41L3	0.948564	15.2959	4.48262	0.00312898	0.100277	FALSE	NS
MICALL1_S523	MICALL1	-0.460303	18.1818	-4.48015	0.00313802	0.100462	FALSE	NS
ZNF696_S103	ZNF696	-0.468155	15.7119	-4.47963	0.00313991	0.100462	FALSE	NS
MTDH_S336	MTDH	0.536712	18.0436	4.4753	0.00315585	0.100823	FALSE	NS
THADA_S1030	THADA	-0.835812	18.4386	-4.47497	0.00315706	0.100823	FALSE	NS
CLSPN_S981	CLSPN	0.55629	17.6047	4.47416	0.00316007	0.100823	FALSE	NS
LARP1_S863	LARP1	-0.432744	19.3354	-4.47306	0.00316413	0.100823	FALSE	NS
MYH10_T1990	MYH10	-0.99304	20.2126	-4.47304	0.00316421	0.100823	FALSE	NS
DENND1B_S666	DENND1B	-0.637935	17.4705	-4.47087	0.00317224	0.100996	FALSE	NS
MED26_S395	MED26	1.0413	16.5797	4.46678	0.00318747	0.101398	FALSE	NS
SEC16A_T1338	SEC16A	-0.671311	19.8318	-4.46552	0.00319217	0.101464	FALSE	NS
ZC3HC1_S393	ZC3HC1	-0.377704	18.1687	-4.46393	0.00319811	0.101565	FALSE	NS
C2CD5_T327	C2CD5	-0.625617	16.572	-4.46314	0.00320108	0.101565	FALSE	NS
MAP1A_S1184	MAP1A	0.646936	16.6531	4.46258	0.00320319	0.101565	FALSE	NS
NR3C2_S195	NR3C2	0.619885	17.4029	4.45882	0.00321733	0.101826	FALSE	NS
ZMYM2_S322	ZMYM2	0.396265	20.629	4.45812	0.00321996	0.101826	FALSE	NS
BTBD8_S878	BTBD8	-0.451302	18.14	-4.4581	0.00322004	0.101826	FALSE	NS
SRRM2_T359	SRRM2	0.476842	16.2691	4.45694	0.00322441	0.101826	FALSE	NS
THRAP3_S392	THRAP3	0.535856	19.1264	4.4569	0.00322456	0.101826	FALSE	NS
NKTR_S1217	NKTR	0.720087	15.6915	4.45568	0.00322919	0.101842	FALSE	NS
ARHGEF12_T202	ARHGEF12	0.491389	16.8486	4.45538	0.00323032	0.101842	FALSE	NS
INO80_S1526	INO80	-0.431547	16.4697	-4.45303	0.00323921	0.101874	FALSE	NS
INO80_S1541	INO80	-0.431547	16.4697	-4.45303	0.00323921	0.101874	FALSE	NS
RANBP9_S494	RANBP9	-0.710407	15.5818	-4.45221	0.00324233	0.101874	FALSE	NS
ZNF417_S181	ZNF417	-0.478339	15.4103	-4.45064	0.0032483	0.101874	FALSE	NS
BRSK2_S435	BRSK2	-0.396222	17.5975	-4.45057	0.00324858	0.101874	FALSE	NS
RBM15_S777	RBM15	0.443528	17.5921	4.45026	0.00324974	0.101874	FALSE	NS
RBM15_S791	RBM15	0.443528	17.5921	4.45026	0.00324974	0.101874	FALSE	NS
TOP2B_S1501	TOP2B	0.706508	21.7548	4.44831	0.00325718	0.102025	FALSE	NS
BCL7A_S111	BCL7A	-0.641279	14.8668	-4.44632	0.0032648	0.102099	FALSE	NS
BCL7A_S142	BCL7A	-0.641279	14.8668	-4.44632	0.0032648	0.102099	FALSE	NS
CDCA7_S205	CDCA7	0.463227	18.5678	4.44404	0.00327358	0.102284	FALSE	NS
CRTC2_S449	CRTC2	0.393566	15.5954	4.44276	0.00327849	0.102284	FALSE	NS
AFF4_S1123	AFF4	0.490932	17.5446	4.44272	0.00327865	0.102284	FALSE	NS
ZMYND8_S1177	ZMYND8	0.500648	16.6294	4.44088	0.00328574	0.10241	FALSE	NS
HNRNPC_S267	HNRNPC	0.461701	23.6156	4.43962	0.00329061	0.10241	FALSE	NS
HNRNPC_S285	HNRNPC	0.461701	23.6156	4.43962	0.00329061	0.10241	FALSE	NS
EPS15L1_S724	EPS15L1	0.459846	16.476	4.43809	0.00329653	0.102505	FALSE	NS
KNOP1_S215	KNOP1	0.621748	17.5855	4.43616	0.00330399	0.102505	FALSE	NS
RAPGEF6_S1082	RAPGEF6	0.462776	16.3928	4.43553	0.00330645	0.102505	FALSE	NS
ROBO2_S1295	ROBO2	-0.748393	14.254	-4.43528	0.0033074	0.102505	FALSE	NS
ROBO2_T1280	ROBO2	-0.748393	14.254	-4.43528	0.0033074	0.102505	FALSE	NS
ZNF318_T1895	ZNF318	0.522626	14.7367	4.43474	0.00330952	0.102505	FALSE	NS
MIB1_S430	MIB1	0.586996	17.7288	4.43267	0.00331757	0.102673	FALSE	NS
RXRA_T42	RXRA	0.443015	15.5659	4.42839	0.00333431	0.103039	FALSE	NS
SASH1_S149	SASH1	-0.997235	17.2259	-4.42829	0.00333472	0.103039	FALSE	NS
LAS1L_S292	LAS1L	0.805539	20.6595	4.42598	0.00334377	0.103182	FALSE	NS
U2SURP_S866	U2SURP	-0.591146	16.4755	-4.42575	0.00334469	0.103182	FALSE	NS
RAB11B_T55	RAB11B	0.582323	16.6112	4.42364	0.00335298	0.103324	FALSE	NS
PDCD11_S52	PDCD11	0.477537	17.0831	4.42322	0.00335466	0.103324	FALSE	NS
ABCC1_S929	ABCC1	0.588117	20.3572	4.42229	0.00335834	0.103324	FALSE	NS
SENP5_S477	SENP5	0.509332	17.4683	4.42154	0.00336129	0.103324	FALSE	NS
EED_S81	EED	0.610365	16.9878	4.42041	0.00336578	0.103324	FALSE	NS
PPM1G_T545	PPM1G	0.654706	17.5454	4.41987	0.00336792	0.103324	FALSE	NS
MYBL2_S597	MYBL2	0.896757	14.9351	4.41987	0.00336792	0.103324	FALSE	NS
EPS15_S867	EPS15	-0.395188	17.2577	-4.41859	0.00337297	0.103397	FALSE	NS
RREB1_S546	RREB1	0.438829	16.5037	4.41713	0.00337878	0.103412	FALSE	NS
RREB1_S578	RREB1	0.438829	16.5037	4.41713	0.00337878	0.103412	FALSE	NS
SPAG9_S740	SPAG9	-0.549373	16.891	-4.4146	0.00338887	0.103557	FALSE	NS
SPAG9_S756	SPAG9	-0.549373	16.891	-4.4146	0.00338887	0.103557	FALSE	NS
RBMXL1_S337	RBMXL1	0.396209	17.1756	4.41388	0.00339176	0.103563	FALSE	NS
PDS5B_T1270	PDS5B	0.484047	18.0343	4.41306	0.00339505	0.103582	FALSE	NS
TASOR_S1002	TASOR	0.444496	18.5778	4.41199	0.00339933	0.103631	FALSE	NS
AKAP1_S177	AKAP1	0.501561	18.1107	4.40921	0.00341045	0.103889	FALSE	NS
NIPBL_S321	NIPBL	0.626022	17.6078	4.40854	0.00341315	0.103889	FALSE	NS
BORA_S290	BORA	-0.487798	18.4442	-4.40753	0.00341724	0.103932	FALSE	NS
SLC7A6OS_S317	SLC7A6OS	-0.571481	14.8423	-4.40515	0.00342682	0.104024	FALSE	NS
SLC7A6OS_S334	SLC7A6OS	-0.571481	14.8423	-4.40515	0.00342682	0.104024	FALSE	NS
PNN_S465	PNN	0.769223	18.5972	4.40478	0.00342831	0.104024	FALSE	NS
PSIP1_S188	PSIP1	1.17033	20.7786	4.40327	0.00343445	0.104111	FALSE	NS
MIER1_S182	MIER1	0.419659	16.2317	4.40274	0.00343661	0.104111	FALSE	NS
DOCK7_S1200	DOCK7	-0.689437	16.7227	-4.40209	0.00343924	0.104111	FALSE	NS
HIRA_S630	HIRA	-0.845145	16.9512	-4.40014	0.00344715	0.104191	FALSE	NS
LUC7L3_S482	LUC7L3	0.419435	17.0389	4.40012	0.00344723	0.104191	FALSE	NS
RBM15B_S241	RBM15B	0.558818	16.3335	4.39778	0.00345677	0.104304	FALSE	NS
RBM15B_T261	RBM15B	0.558818	16.3335	4.39778	0.00345677	0.104304	FALSE	NS
DPF2_S158	DPF2	1.27197	18.2955	4.39722	0.00345906	0.104304	FALSE	NS
RIC1_S1031	RIC1	0.934886	16.6772	4.39517	0.00346743	0.104476	FALSE	NS
SRRM2_S1392	SRRM2	0.472167	18.338	4.394	0.00347222	0.104534	FALSE	NS
RBM39_S360	RBM39	-0.536851	15.9777	-4.39338	0.00347477	0.104534	FALSE	NS
MATR3_T164	MATR3	-0.67867	17.3743	-4.39255	0.00347817	0.104555	FALSE	NS
SREBF2_S883	SREBF2	-0.455325	14.986	-4.39112	0.00348408	0.104585	FALSE	NS
EPB41L5_S459	EPB41L5	0.525829	18.0701	4.391	0.00348455	0.104585	FALSE	NS
CABLES1_S304	CABLES1	-0.850731	15.5955	-4.38867	0.00349419	0.104608	FALSE	NS
CABLES1_S316	CABLES1	-0.850731	15.5955	-4.38867	0.00349419	0.104608	FALSE	NS
CHAMP1_S649	CHAMP1	0.472592	18.6121	4.3882	0.0034961	0.104608	FALSE	NS
CHAMP1_S661	CHAMP1	0.472592	18.6121	4.3882	0.0034961	0.104608	FALSE	NS
SYNJ1_S1304	SYNJ1	0.564934	14.9718	4.38696	0.00350123	0.104681	FALSE	NS
OSBPL3_S285	OSBPL3	0.495878	15.3558	4.38361	0.00351515	0.104875	FALSE	NS
PPFIA1_S251	PPFIA1	-0.476501	19.4631	-4.38336	0.00351616	0.104875	FALSE	NS
GRHL1_S90	GRHL1	0.517042	14.9342	4.38314	0.00351709	0.104875	FALSE	NS
SRBD1_S165	SRBD1	0.429714	18.483	4.38279	0.00351856	0.104875	FALSE	NS
MYCBP2_S2721	MYCBP2	0.511006	17.1886	4.38098	0.00352609	0.104941	FALSE	NS
CASK_S68	CASK	-0.62482	15.1338	-4.38024	0.0035292	0.104941	FALSE	NS
PALM3_S308	PALM3	-0.615598	12.1354	-4.37996	0.00353034	0.104941	FALSE	NS
PPIG_T788	PPIG	0.462567	20.5397	4.37966	0.0035316	0.104941	FALSE	NS
CLINT1_S178	CLINT1	1.53288	16.1401	4.37824	0.00353756	0.105038	FALSE	NS
HIVEP1_S713	HIVEP1	-0.529292	18.7644	-4.37487	0.0035517	0.105235	FALSE	NS
CTU2_S445	CTU2	0.443801	19.5975	4.37472	0.00355231	0.105235	FALSE	NS
KDM2A_S915	KDM2A	-0.422915	15.4754	-4.37407	0.00355504	0.105235	FALSE	NS
KDM2A_T879	KDM2A	-0.422915	15.4754	-4.37407	0.00355504	0.105235	FALSE	NS
WNK1_S2052	WNK1	-0.490849	21.5973	-4.37304	0.00355938	0.105283	FALSE	NS
RYBP_S165	RYBP	0.803823	16.5092	4.37132	0.00356664	0.105417	FALSE	NS
TCF7L2_S211	TCF7L2	-0.490718	17.0423	-4.37018	0.00357147	0.105479	FALSE	NS
KIF2C_S180	KIF2C	-1.03689	15.1903	-4.36813	0.00358017	0.105652	FALSE	NS
SRSF11_S270	SRSF11	0.77145	20.761	4.36751	0.00358276	0.105652	FALSE	NS
DUSP16_S476	DUSP16	0.502871	16.3114	4.36672	0.00358615	0.105671	FALSE	NS
SGO2_S1184	SGO2	0.571392	13.8259	4.36516	0.00359279	0.105693	FALSE	NS
SETD2_S767	SETD2	0.539304	18.5707	4.36459	0.00359519	0.105693	FALSE	NS
RBBP5_Y364	RBBP5	1.1367	16.7173	4.36351	0.00359981	0.105693	FALSE	NS
LMF2_S695	LMF2	0.496615	16.5119	4.36316	0.0036013	0.105693	FALSE	NS
SLC9A1_S717	SLC9A1	0.952929	20.4617	4.36299	0.00360203	0.105693	FALSE	NS
PTPRK_Y817	PTPRK	-0.91419	15.0497	-4.36271	0.00360324	0.105693	FALSE	NS
ANLN_S672	ANLN	-0.73397	18.4503	-4.36127	0.00360937	0.105769	FALSE	NS
RBMS1_S51	RBMS1	-0.640884	19.4225	-4.36068	0.00361193	0.105769	FALSE	NS
RACGAP1_T261	RACGAP1	0.396014	16.1188	4.35986	0.00361542	0.105769	FALSE	NS
EI24_S330	EI24	0.556909	14.6227	4.35903	0.003619	0.105769	FALSE	NS
SCRIB_S1329	SCRIB	0.517328	14.8472	4.35892	0.00361947	0.105769	FALSE	NS
REEP3_S222	REEP3	0.516963	20.1312	4.35648	0.00362996	0.105941	FALSE	NS
POM121C_S502	POM121C	-1.33331	14.6772	-4.35608	0.0036317	0.105941	FALSE	NS
SART1_S774	SART1	-0.382939	16.1948	-4.35565	0.00363354	0.105941	FALSE	NS
HTATSF1_T650	HTATSF1	0.6645	17.6894	4.3537	0.00364196	0.106107	FALSE	NS
SRGAP2_S1002	SRGAP2	0.490628	18.1051	4.35219	0.00364848	0.106114	FALSE	NS
SRGAP2_S1017	SRGAP2	0.490628	18.1051	4.35219	0.00364848	0.106114	FALSE	NS
ZUP1_T153	ZUP1	-0.932703	18.218	-4.35134	0.00365217	0.106114	FALSE	NS
FTSJ3_S473	FTSJ3	0.431033	15.2743	4.35051	0.00365577	0.106114	FALSE	NS
CKAP2_S548	CKAP2	0.432648	19.1755	4.35048	0.00365589	0.106114	FALSE	NS
SNRNP70_S438	SNRNP70	0.628193	20.0232	4.34945	0.00366039	0.106146	FALSE	NS
NUFIP2_T100	NUFIP2	0.673703	16.2253	4.34897	0.00366247	0.106146	FALSE	NS
NCOR1_S1294	NCOR1	-0.579302	19.7182	-4.34766	0.00366818	0.106228	FALSE	NS
TET2_T1138	TET2	-0.471805	16.0745	-4.34706	0.0036708	0.106228	FALSE	NS
TNKS1BP1_S996	TNKS1BP1	0.427973	19.4384	4.34494	0.00368006	0.106289	FALSE	NS
CHD9_S2099	CHD9	0.670942	16.6638	4.34344	0.0036866	0.106289	FALSE	NS
CHD9_S2114	CHD9	0.670942	16.6638	4.34344	0.0036866	0.106289	FALSE	NS
POGK_S211	POGK	0.452125	14.8384	4.34331	0.0036872	0.106289	FALSE	NS
ARHGAP20_S742	ARHGAP20	0.565779	15.8749	4.34239	0.00369122	0.106289	FALSE	NS
USP42_S1196	USP42	0.617362	17.3413	4.34237	0.0036913	0.106289	FALSE	NS
SAFB_S810	SAFB	0.435455	17.1555	4.3422	0.00369207	0.106289	FALSE	NS
MARK1_S461	MARK1	-0.687867	16.4637	-4.34008	0.00370139	0.106478	FALSE	NS
CARMIL1_S1343	CARMIL1	0.384739	19.2406	4.3378	0.00371143	0.106688	FALSE	NS
MACROH2A1_T189	MACROH2A1	0.589433	15.2375	4.33459	0.00372562	0.106999	FALSE	NS
KIAA1328_S515	KIAA1328	0.46587	16.1853	4.3341	0.00372778	0.106999	FALSE	NS
DHX36_S175	DHX36	0.444718	16.378	4.33098	0.00374167	0.10726	FALSE	NS
KIF21A_T616	KIF21A	0.514766	15.8023	4.33081	0.0037424	0.10726	FALSE	NS
MEF2D_S458	MEF2D	0.51564	15.8437	4.3271	0.003759	0.107441	FALSE	NS
NKRF_S158	NKRF	0.460998	15.5034	4.32708	0.00375906	0.107441	FALSE	NS
TSHZ3_S614	TSHZ3	-0.614721	17.8918	-4.32695	0.00375964	0.107441	FALSE	NS
WNK1_S2040	WNK1	-0.479573	21.6418	-4.32692	0.00375978	0.107441	FALSE	NS
EGFR_S1179	EGFR	-0.546637	17.9274	-4.32565	0.00376547	0.107475	FALSE	NS
DEK_S285	DEK	0.408399	18.5549	4.32542	0.00376652	0.107475	FALSE	NS
MEF2D_S456	MEF2D	0.473432	18.1927	4.32391	0.00377331	0.107514	FALSE	NS
DCP1B_S362	DCP1B	-1.1567	14.3763	-4.32388	0.00377343	0.107514	FALSE	NS
RBMX_S368	RBMX	0.500941	15.2335	4.3215	0.00378414	0.107677	FALSE	NS
VAPB_S172	VAPB	0.507864	19.6299	4.32138	0.00378472	0.107677	FALSE	NS
DBR1_S519	DBR1	-0.394833	15.4308	-4.31878	0.00379647	0.107891	FALSE	NS
NSD1_S533	NSD1	0.54954	15.7246	4.31848	0.00379782	0.107891	FALSE	NS
MRTFA_S347	MRTFA	0.56982	19.6614	4.31384	0.00381887	0.108359	FALSE	NS
RSF1_T269	RSF1	0.764067	18.411	4.31363	0.00381986	0.108359	FALSE	NS
LRFN1_S741	LRFN1	-0.557593	14.3032	-4.31128	0.00383059	0.108584	FALSE	NS
ZNF687_T919	ZNF687	0.411112	17.8248	4.30861	0.00384279	0.108694	FALSE	NS
NOP2_S803	NOP2	-0.416969	23.3719	-4.30827	0.00384436	0.108694	FALSE	NS
CHD4_S1570	CHD4	0.416497	19.7918	4.30741	0.00384828	0.108694	FALSE	NS
CHD4_S1585	CHD4	0.416497	19.7918	4.30741	0.00384828	0.108694	FALSE	NS
WAC_T307	WAC	0.405572	16.2413	4.30674	0.00385136	0.108694	FALSE	NS
ZC3HC1_S404	ZC3HC1	0.549296	16.0536	4.30626	0.00385359	0.108694	FALSE	NS
CRAMP1_S1293	CRAMP1	0.397039	16.5808	4.30615	0.0038541	0.108694	FALSE	NS
RLF_T1075	RLF	0.426113	16.865	4.30366	0.00386556	0.108861	FALSE	NS
C2CD5_S346	C2CD5	-0.522066	18.3262	-4.30365	0.00386563	0.108861	FALSE	NS
RAB11FIP1_S524	RAB11FIP1	0.615052	14.9397	4.30132	0.00387639	0.109004	FALSE	NS
MYT1_S624	MYT1	0.501111	15.6409	4.30051	0.00388017	0.109004	FALSE	NS
NUFIP2_S622	NUFIP2	-0.534955	15.3131	-4.30041	0.00388064	0.109004	FALSE	NS
CORO7_S934	CORO7	-0.620862	16.7835	-4.30012	0.00388197	0.109004	FALSE	NS
ROCK2_S1145	ROCK2	0.553233	18.4077	4.29881	0.00388807	0.109097	FALSE	NS
UTP14A_S69	UTP14A	0.421358	18.0174	4.29519	0.00390491	0.109428	FALSE	NS
MAP3K21_S531	MAP3K21	0.47042	17.5154	4.29506	0.00390551	0.109428	FALSE	NS
ARPP19_S128	ARPP19	0.627443	18.8016	4.29336	0.00391346	0.109571	FALSE	NS
LRCH1_S416	LRCH1	0.406872	15.9713	4.29167	0.00392138	0.109714	FALSE	NS
CHAMP1_S268	CHAMP1	0.648169	18.989	4.2895	0.0039316	0.109746	FALSE	NS
SERBP1_S362	SERBP1	-1.06721	22.3314	-4.28865	0.0039356	0.109746	FALSE	NS
CHD7_S2546	CHD7	0.454179	20.0922	4.28862	0.00393572	0.109746	FALSE	NS
POGZ_T269	POGZ	0.525728	17.5328	4.28842	0.00393669	0.109746	FALSE	NS
POGZ_T285	POGZ	0.525728	17.5328	4.28842	0.00393669	0.109746	FALSE	NS
INO80B_S111	INO80B	-0.365009	15.4711	-4.28718	0.00394254	0.10983	FALSE	NS
NIPBL_T338	NIPBL	0.569689	18.406	4.28591	0.0039485	0.109917	FALSE	NS
WIPF3_S426	WIPF3	0.410758	15.8538	4.28514	0.00395217	0.109941	FALSE	NS
CEP170_S1071	CEP170	-0.407527	18.3058	-4.28235	0.0039654	0.110027	FALSE	NS
CLASP1_S662	CLASP1	-0.500204	17.6516	-4.28187	0.00396767	0.110027	FALSE	NS
ZC3HAV1_S390	ZC3HAV1	-0.378897	19.5325	-4.28162	0.00396888	0.110027	FALSE	NS
NOL8_S855	NOL8	0.586443	20.8242	4.28108	0.00397143	0.110027	FALSE	NS
RPS6KA3_S404	RPS6KA3	0.710454	16.6747	4.27997	0.00397673	0.110027	FALSE	NS
RPS6KA3_T377	RPS6KA3	0.710454	16.6747	4.27997	0.00397673	0.110027	FALSE	NS
C15orf40_S128	C15orf40	0.454697	17.6959	4.27978	0.00397759	0.110027	FALSE	NS
PSIP1_T136	PSIP1	0.742301	21.2612	4.27956	0.00397868	0.110027	FALSE	NS
SMG6_T509	SMG6	0.436296	15.4937	4.27911	0.00398079	0.110027	FALSE	NS
SIK3_S564	SIK3	0.651741	18.1386	4.27741	0.00398894	0.110173	FALSE	NS
NSRP1_T290	NSRP1	-0.386909	20.9016	-4.27621	0.00399467	0.110253	FALSE	NS
SLAIN2_S347	SLAIN2	-0.512129	14.4781	-4.27536	0.00399876	0.110287	FALSE	NS
ANKRD11_S1995	ANKRD11	0.604675	19.7246	4.27463	0.00400222	0.110304	FALSE	NS
LIMA1_S631	LIMA1	-0.586331	17.6514	-4.27376	0.00400644	0.110336	FALSE	NS
SFSWAP_S794	SFSWAP	0.499271	14.6184	4.27245	0.0040127	0.110336	FALSE	NS
SFSWAP_T733	SFSWAP	0.499271	14.6184	4.27245	0.0040127	0.110336	FALSE	NS
UTP14A_S460	UTP14A	0.578185	17.953	4.27198	0.00401497	0.110336	FALSE	NS
CHD4_S1323	CHD4	1.21767	17.5712	4.27144	0.00401758	0.110336	FALSE	NS
ZNF446_S240	ZNF446	1.25147	16.6898	4.26788	0.00403478	0.110729	FALSE	NS
PRRC2B_S1497	PRRC2B	-1.0865	13.9885	-4.26664	0.0040408	0.110816	FALSE	NS
CUL4B_S83	CUL4B	-0.423367	16.9027	-4.26272	0.00405985	0.111081	FALSE	NS
LRSAM1_S303	LRSAM1	0.496782	16.3505	4.2627	0.00405993	0.111081	FALSE	NS
TBC1D2B_T303	TBC1D2B	0.402923	19.4673	4.26269	0.00406	0.111081	FALSE	NS
MIS18A_S53	MIS18A	1.43878	12.2895	4.2602	0.00407217	0.111081	FALSE	NS
MIS18A_S67	MIS18A	1.43878	12.2895	4.2602	0.00407217	0.111081	FALSE	NS
ALMS1_S2977	ALMS1	0.497743	15.0851	4.26003	0.00407299	0.111081	FALSE	NS
EVI5_S701	EVI5	0.371963	16.9773	4.2597	0.0040746	0.111081	FALSE	NS
RBBP6_S1235	RBBP6	0.562021	20.6025	4.2596	0.00407509	0.111081	FALSE	NS
OSBPL3_Y262	OSBPL3	0.470376	19.0211	4.25936	0.00407624	0.111081	FALSE	NS
HNRNPC_S298	HNRNPC	0.575253	19.3019	4.25678	0.00408892	0.111348	FALSE	NS
RABGAP1L_S46	RABGAP1L	-0.483615	15.4904	-4.25313	0.00410689	0.111651	FALSE	NS
TRIM28_T559	TRIM28	0.477948	20.4269	4.25273	0.00410887	0.111651	FALSE	NS
TMEM230_S35	TMEM230	0.521445	18.5688	4.25245	0.00411025	0.111651	FALSE	NS
RNF220_S186	RNF220	-0.55009	15.1265	-4.25218	0.00411156	0.111651	FALSE	NS
CAND1_S1243	CAND1	-0.534138	16.1944	-4.24983	0.00412321	0.111889	FALSE	NS
MCM10_T499	MCM10	0.822324	13.5204	4.2492	0.00412634	0.111896	FALSE	NS
SAMD11_S183	SAMD11	-0.369746	16.9889	-4.24683	0.00413813	0.112011	FALSE	NS
TGIF2_S169	TGIF2	0.549749	17.211	4.24668	0.00413885	0.112011	FALSE	NS
HNRNPC_S290	HNRNPC	0.987709	23.4101	4.24641	0.00414021	0.112011	FALSE	NS
TP53BP1_S542	TP53BP1	0.524721	14.7537	4.24559	0.0041443	0.112011	FALSE	NS
ZC3HAV1_S287	ZC3HAV1	-0.408992	15.7599	-4.24487	0.00414791	0.112011	FALSE	NS
ZC3HAV1_T314	ZC3HAV1	-0.408992	15.7599	-4.24487	0.00414791	0.112011	FALSE	NS
KAT6A_S828	KAT6A	1.0347	16.0249	4.24142	0.00416518	0.112399	FALSE	NS
EPB41_T571	EPB41	0.645508	18.9293	4.24067	0.00416891	0.112422	FALSE	NS
MARCKSL1_S147	MARCKSL1	-0.420112	17.5661	-4.24003	0.00417213	0.11243	FALSE	NS
POGZ_S422	POGZ	0.74261	16.8377	4.23731	0.00418583	0.112671	FALSE	NS
SBNO1_S829	SBNO1	-0.558502	16.8496	-4.23607	0.0041921	0.112671	FALSE	NS
TOP2A_S1287	TOP2A	0.447478	14.3017	4.23595	0.00419268	0.112671	FALSE	NS
TOP2A_T1273	TOP2A	0.447478	14.3017	4.23595	0.00419268	0.112671	FALSE	NS
KMT2B_S836	KMT2B	0.53297	16.6836	4.23535	0.00419572	0.112674	FALSE	NS
SCAF11_S352	SCAF11	0.42795	21.3925	4.23332	0.00420597	0.112833	FALSE	NS
ZFHX4_S67	ZFHX4	0.486577	15.4612	4.23303	0.00420745	0.112833	FALSE	NS
PRRC2A_S179	PRRC2A	-0.839339	20.4216	-4.23197	0.00421282	0.112899	FALSE	NS
KDM6B_T649	KDM6B	0.511209	15.7478	4.22982	0.00422376	0.113114	FALSE	NS
CBLB_S508	CBLB	-0.418968	15.1999	-4.22886	0.00422867	0.113167	FALSE	NS
SETD2_S790	SETD2	0.67368	19.427	4.22825	0.00423179	0.113173	FALSE	NS
HNRNPUL2_S233	HNRNPUL2	0.868297	17.7924	4.22738	0.00423621	0.113213	FALSE	NS
SOGA1_S1317	SOGA1	-0.452762	18.7132	-4.22604	0.00424308	0.113302	FALSE	NS
AMOT_S229	AMOT	-0.586844	15.466	-4.22559	0.00424539	0.113302	FALSE	NS
RPRD2_S812	RPRD2	-0.413291	21.6123	-4.22463	0.0042503	0.113355	FALSE	NS
CDK14_S109	CDK14	0.458891	18.5356	4.22209	0.00426336	0.113466	FALSE	NS
SACS_T4276	SACS	0.560031	17.1623	4.22031	0.00427249	0.113466	FALSE	NS
MARCHF7_S313	MARCHF7	-0.566486	16.9744	-4.21991	0.00427457	0.113466	FALSE	NS
UPF3B_S44	UPF3B	0.698202	16.841	4.21991	0.00427458	0.113466	FALSE	NS
UNC13B_S1264	UNC13B	-0.698717	16.0848	-4.2185	0.00428186	0.113466	FALSE	NS
RIF1_S1330	RIF1	1.29573	13.9969	4.21843	0.00428223	0.113466	FALSE	NS
RIF1_T1387	RIF1	1.29573	13.9969	4.21843	0.00428223	0.113466	FALSE	NS
MAP4K5_S413	MAP4K5	0.520642	18.0557	4.21824	0.00428318	0.113466	FALSE	NS
COIL_S584	COIL	0.573856	14.6384	4.21814	0.00428374	0.113466	FALSE	NS
COIL_S599	COIL	0.573856	14.6384	4.21814	0.00428374	0.113466	FALSE	NS
SCAF1_S335	SCAF1	0.441838	19.1893	4.21639	0.00429278	0.113539	FALSE	NS
TMEM181_S581	TMEM181	0.460619	15.7274	4.21627	0.00429341	0.113539	FALSE	NS
SMARCA2_S1565	SMARCA2	0.440529	16.3282	4.21563	0.00429672	0.113539	FALSE	NS
POM121_S120	POM121	-0.390485	17.0247	-4.21535	0.00429818	0.113539	FALSE	NS
NEDD1_S436	NEDD1	0.542846	19.5432	4.21412	0.00430458	0.11363	FALSE	NS
NHSL1_T1419	NHSL1	-0.385438	15.1179	-4.21129	0.00431933	0.113824	FALSE	NS
SERBP1_S354	SERBP1	-1.17763	21.6498	-4.2111	0.00432033	0.113824	FALSE	NS
POLR1A_S264	POLR1A	0.87919	17.7565	4.21102	0.00432073	0.113824	FALSE	NS
PARD3B_S395	PARD3B	0.470443	16.8972	4.21021	0.00432496	0.113834	FALSE	NS
HYCC1_S465	HYCC1	-0.492226	16.4172	-4.20939	0.00432926	0.113834	FALSE	NS
NAB2_S174	NAB2	0.517059	16.6122	4.20921	0.00433018	0.113834	FALSE	NS
CAMSAP2_S874	CAMSAP2	0.621316	16.7366	4.20853	0.00433374	0.113834	FALSE	NS
ATL1_S25	ATL1	0.516232	19.6644	4.20814	0.00433578	0.113834	FALSE	NS
RAB11FIP1_S448	RAB11FIP1	0.448008	22.4621	4.20685	0.00434253	0.113934	FALSE	NS
SCRIB_S1327	SCRIB	0.432925	19.0355	4.20548	0.00434977	0.114047	FALSE	NS
NCOR1_T1379	NCOR1	-0.464226	19.701	-4.2033	0.00436125	0.114161	FALSE	NS
MRE11_S679	MRE11	0.746956	17.0633	4.20264	0.0043647	0.114161	FALSE	NS
HNRNPC_S260	HNRNPC	0.955761	23.4886	4.20186	0.00436883	0.114161	FALSE	NS
HNRNPC_S276	HNRNPC	0.955761	23.4886	4.20186	0.00436883	0.114161	FALSE	NS
FAM53C_S267	FAM53C	-0.466532	16.3679	-4.20082	0.00437434	0.114161	FALSE	NS
ZFHX3_S1381	ZFHX3	0.436538	14.3887	4.20081	0.00437438	0.114161	FALSE	NS
ASB3_S47	ASB3	-1.00736	18.3794	-4.20075	0.00437472	0.114161	FALSE	NS
WASHC2C_S700	WASHC2C	0.408089	15.9197	4.19982	0.00437965	0.114213	FALSE	NS
FIP1L1_S28	FIP1L1	0.443413	19.5912	4.1985	0.00438666	0.114319	FALSE	NS
MAK16_T233	MAK16	0.546579	18.8491	4.19657	0.00439691	0.114478	FALSE	NS
MCM6_S234	MCM6	0.406455	17.0053	4.19624	0.00439868	0.114478	FALSE	NS
MPHOSPH10_S294	MPHOSPH10	0.557307	18.3006	4.19479	0.00440638	0.114528	FALSE	NS
RIC1_T1047	RIC1	0.681057	16.8777	4.19477	0.00440652	0.114528	FALSE	NS
MTOR_S2477	MTOR	-0.655363	17.301	-4.19351	0.00441325	0.114626	FALSE	NS
ASXL2_T186	ASXL2	-0.434917	16.4945	-4.19235	0.00441943	0.114692	FALSE	NS
GTF2F1_S454	GTF2F1	0.656104	20.0579	4.19183	0.00442222	0.114692	FALSE	NS
UBA2_S589	UBA2	-0.429951	15.9946	-4.19089	0.00442724	0.114692	FALSE	NS
SPTAN1_S1048	SPTAN1	-0.898121	18.4078	-4.19082	0.00442761	0.114692	FALSE	NS
BCR_S441	BCR	-0.588134	15.5091	-4.18869	0.00443908	0.114789	FALSE	NS
KAT7_S212	KAT7	0.687325	18.6343	4.18859	0.0044396	0.114789	FALSE	NS
FOXK1_S467	FOXK1	-0.353589	22.6376	-4.18848	0.00444022	0.114789	FALSE	NS
PPFIA1_S273	PPFIA1	-0.606444	17.6694	-4.18706	0.00444785	0.114792	FALSE	NS
PPFIA1_S288	PPFIA1	-0.606444	17.6694	-4.18706	0.00444785	0.114792	FALSE	NS
RBM26_T628	RBM26	0.398698	18.3785	4.1868	0.00444924	0.114792	FALSE	NS
CHTF18_S80	CHTF18	-0.445709	15.861	-4.18533	0.00445721	0.114921	FALSE	NS
AFF4_S1115	AFF4	0.53304	17.4721	4.18418	0.00446342	0.114984	FALSE	NS
TCOF1_S180	TCOF1	-0.773208	21.8945	-4.18376	0.00446568	0.114984	FALSE	NS
PTBP1_S153	PTBP1	-0.612542	18.4589	-4.18227	0.00447374	0.114984	FALSE	NS
DENND4C_S978	DENND4C	-0.451429	17.8248	-4.18183	0.00447612	0.114984	FALSE	NS
EPB41L2_S695	EPB41L2	-1.01428	17.0532	-4.18141	0.00447843	0.114984	FALSE	NS
EPB41L2_S707	EPB41L2	-1.01428	17.0532	-4.18141	0.00447843	0.114984	FALSE	NS
H1-3_T164	H1-3	-0.441165	17.7915	-4.18105	0.00448039	0.114984	FALSE	NS
DEK_S273	DEK	0.383044	18.6504	4.17955	0.00448852	0.115116	FALSE	NS
LIN9_S323	LIN9	-0.89515	15.7643	-4.17875	0.00449292	0.115153	FALSE	NS
PLIN3_S157	PLIN3	0.731439	17.796	4.177	0.00450246	0.115157	FALSE	NS
PPP1R12C_S419	PPP1R12C	0.451289	17.8302	4.17675	0.0045038	0.115157	FALSE	NS
FOXO3_S314	FOXO3	-0.457457	15.3361	-4.17564	0.00450989	0.115157	FALSE	NS
FOXO3_S326	FOXO3	-0.457457	15.3361	-4.17564	0.00450989	0.115157	FALSE	NS
IGF2BP3_S260	IGF2BP3	0.417284	16.6953	4.17537	0.00451136	0.115157	FALSE	NS
HECTD4_S1087	HECTD4	0.642192	15.3497	4.17343	0.00452199	0.115157	FALSE	NS
TCF20_S1767	TCF20	0.785716	16.4741	4.17312	0.00452369	0.115157	FALSE	NS
TCF20_T1810	TCF20	0.785716	16.4741	4.17312	0.00452369	0.115157	FALSE	NS
RIF1_S1890	RIF1	0.508457	18.0926	4.1723	0.00452821	0.115157	FALSE	NS
SVIL_S975	SVIL	-0.550691	17.7098	-4.17228	0.00452834	0.115157	FALSE	NS
RECQL_S653	RECQL	0.474876	16.6941	4.17222	0.00452866	0.115157	FALSE	NS
ANKRD28_S1023	ANKRD28	-0.72211	14.4736	-4.17179	0.004531	0.115157	FALSE	NS
PPP1R9B_S113	PPP1R9B	-0.939554	19.5687	-4.17167	0.00453166	0.115157	FALSE	NS
ZNF609_S1069	ZNF609	-0.827968	20.9396	-4.17099	0.00453542	0.115177	FALSE	NS
FOXK1_S482	FOXK1	-0.350247	22.5841	-4.16964	0.00454289	0.115291	FALSE	NS
UBTF_S291	UBTF	0.418614	16.8071	4.16905	0.00454615	0.115298	FALSE	NS
DMD_S3515	DMD	-0.613521	14.2294	-4.1678	0.00455303	0.115397	FALSE	NS
VPS26B_S329	VPS26B	0.580318	16.7099	4.16688	0.00455813	0.115451	FALSE	NS
DUSP16_S668	DUSP16	-0.559634	17.4669	-4.16479	0.00456973	0.115562	FALSE	NS
FGFR3_S457	FGFR3	-0.48497	14.5855	-4.16458	0.00457086	0.115562	FALSE	NS
RANBP10_S392	RANBP10	-0.43513	17.9826	-4.16447	0.00457148	0.115562	FALSE	NS
TP53BP1_S439	TP53BP1	0.797427	19.2643	4.16046	0.00459386	0.115919	FALSE	NS
TP53BP1_T424	TP53BP1	0.797427	19.2643	4.16046	0.00459386	0.115919	FALSE	NS
DMTN_S102	DMTN	0.463769	15.5082	4.16033	0.00459455	0.115919	FALSE	NS
ATF7IP_S336	ATF7IP	0.502944	16.4171	4.1578	0.00460874	0.116166	FALSE	NS
KIF20B_T1000	KIF20B	2.05743	18.7226	4.15706	0.00461286	0.116166	FALSE	NS
ZNF644_S377	ZNF644	0.523111	17.461	4.1558	0.00461997	0.116166	FALSE	NS
ZNF644_T389	ZNF644	0.523111	17.461	4.1558	0.00461997	0.116166	FALSE	NS
DSP_S206	DSP	0.665131	17.7255	4.15391	0.00463061	0.116166	FALSE	NS
GTF2F1_T469	GTF2F1	0.707695	15.6566	4.15368	0.00463188	0.116166	FALSE	NS
MKI67_S1061	MKI67	0.454512	16.7109	4.15295	0.00463599	0.116166	FALSE	NS
SCAF1_S322	SCAF1	0.428028	19.5205	4.15245	0.00463885	0.116166	FALSE	NS
ARID2_S1325	ARID2	0.553079	19.4857	4.15221	0.00464021	0.116166	FALSE	NS
REPS1_S552	REPS1	-0.529368	17.3162	-4.15175	0.00464281	0.116166	FALSE	NS
EIF4B_S223	EIF4B	-0.592949	20.2881	-4.15124	0.00464568	0.116166	FALSE	NS
RGCC_S104	RGCC	-0.436129	17.539	-4.15101	0.00464697	0.116166	FALSE	NS
GPATCH8_S918	GPATCH8	-0.785782	14.1234	-4.15091	0.00464753	0.116166	FALSE	NS
ZNF267_S242	ZNF267	-0.376214	15.8066	-4.15085	0.00464789	0.116166	FALSE	NS
THRAP3_S752	THRAP3	-0.66591	14.2831	-4.1506	0.00464928	0.116166	FALSE	NS
SET_S179	SET	-0.430293	20.8395	-4.14807	0.00466361	0.116392	FALSE	NS
EHD2_S492	EHD2	0.52975	15.0271	4.14743	0.00466725	0.116392	FALSE	NS
RFC4_S320	RFC4	-0.566278	15.3378	-4.14742	0.00466732	0.116392	FALSE	NS
NIPBL_S284	NIPBL	0.609078	15.7123	4.145	0.00468113	0.116423	FALSE	NS
SETD2_S777	SETD2	0.52828	19.5743	4.14494	0.00468144	0.116423	FALSE	NS
GTF3C1_S1878	GTF3C1	0.560668	23.0917	4.14382	0.00468786	0.116423	FALSE	NS
CBX3_S147	CBX3	0.619613	14.8211	4.14369	0.00468858	0.116423	FALSE	NS
MARCKSL1_S181	MARCKSL1	-0.604626	16.5328	-4.14349	0.00468972	0.116423	FALSE	NS
MAP7D3_S513	MAP7D3	-0.420916	14.3323	-4.14327	0.00469101	0.116423	FALSE	NS
RAI1_S1602	RAI1	0.894489	14.6397	4.14267	0.00469443	0.116423	FALSE	NS
MAP1A_S2451	MAP1A	-0.804669	12.6351	-4.14259	0.00469485	0.116423	FALSE	NS
KNOP1_T346	KNOP1	1.52532	16.9574	4.14246	0.00469559	0.116423	FALSE	NS
NCOA2_S715	NCOA2	-0.481268	18.4965	-4.14067	0.00470586	0.116537	FALSE	NS
TBX2_S719	TBX2	0.488732	17.9295	4.13998	0.00470985	0.116537	FALSE	NS
MKI67_S2976	MKI67	1.00674	16.984	4.13927	0.00471392	0.116537	FALSE	NS
MKI67_T2962	MKI67	1.00674	16.984	4.13927	0.00471392	0.116537	FALSE	NS
ANK2_T3869	ANK2	0.834946	19.1246	4.13905	0.0047152	0.116537	FALSE	NS
BCL9L_S765	BCL9L	-0.714349	13.8408	-4.13749	0.00472414	0.116683	FALSE	NS
NOL8_S842	NOL8	0.545245	20.932	4.13591	0.00473327	0.116708	FALSE	NS
MKI67_S2298	MKI67	0.632757	16.2516	4.1356	0.00473506	0.116708	FALSE	NS
MKI67_T2285	MKI67	0.632757	16.2516	4.1356	0.00473506	0.116708	FALSE	NS
AAK1_S664	AAK1	0.413525	16.3892	4.13395	0.0047446	0.116708	FALSE	NS
HIVEP1_S162	HIVEP1	-0.586388	18.5211	-4.13358	0.00474675	0.116708	FALSE	NS
NUP153_S348	NUP153	0.425338	18.4509	4.13356	0.00474687	0.116708	FALSE	NS
RIF1_T1208	RIF1	0.71404	14.9856	4.13315	0.00474926	0.116708	FALSE	NS
SAP30L_S111	SAP30L	-0.61868	16.3797	-4.13309	0.00474956	0.116708	FALSE	NS
MKI67_S2711	MKI67	0.363179	14.5784	4.13263	0.00475223	0.116708	FALSE	NS
TNRC6B_T1440	TNRC6B	-0.53658	14.9074	-4.13026	0.00476603	0.116973	FALSE	NS
FAM171A1_S435	FAM171A1	0.465928	17.3327	4.12694	0.00478537	0.117359	FALSE	NS
CPSF7_T61	CPSF7	-0.424085	17.2584	-4.12404	0.00480237	0.117359	FALSE	NS
TCEAL1_S137	TCEAL1	-0.661303	14.5462	-4.12366	0.00480461	0.117359	FALSE	NS
YTHDC2_S1210	YTHDC2	0.536329	17.2003	4.12343	0.00480592	0.117359	FALSE	NS
YTHDC2_S1236	YTHDC2	0.536329	17.2003	4.12343	0.00480592	0.117359	FALSE	NS
ZNF318_S539	ZNF318	0.540173	20.463	4.1233	0.00480667	0.117359	FALSE	NS
PACS2_S380	PACS2	-0.401713	18.0449	-4.12303	0.00480827	0.117359	FALSE	NS
ATF7_T76	ATF7	0.471666	18.1536	4.12295	0.00480873	0.117359	FALSE	NS
CDCA8_T229	CDCA8	0.636926	17.6077	4.12227	0.00481275	0.117359	FALSE	NS
SRRM1_S619	SRRM1	0.589112	16.9671	4.12214	0.00481352	0.117359	FALSE	NS
SCAF1_S844	SCAF1	0.597388	14.3699	4.12188	0.00481504	0.117359	FALSE	NS
NCOR2_T1910	NCOR2	-0.357462	15.1184	-4.11941	0.00482959	0.11757	FALSE	NS
TP53BP2_S310	TP53BP2	0.863131	17.8845	4.11938	0.00482976	0.11757	FALSE	NS
TASOR_T833	TASOR	-0.383373	20.2331	-4.11758	0.00484041	0.117755	FALSE	NS
TBX3_S383	TBX3	-0.385349	18.4555	-4.11596	0.00484999	0.117864	FALSE	NS
BCL11A_S344	BCL11A	-0.432726	16.3411	-4.1158	0.00485097	0.117864	FALSE	NS
HECTD1_S1411	HECTD1	0.497345	16.0286	4.11411	0.00486102	0.11796	FALSE	NS
HECTD1_S1423	HECTD1	0.497345	16.0286	4.11411	0.00486102	0.11796	FALSE	NS
HID1_S684	HID1	0.515012	15.3701	4.11238	0.00487132	0.118136	FALSE	NS
SAMD4B_S650	SAMD4B	0.706711	14.3774	4.1117	0.00487536	0.11816	FALSE	NS
RAPGEF1_S265	RAPGEF1	-0.70095	15.0935	-4.11031	0.00488362	0.118161	FALSE	NS
PEAK1_Y1161	PEAK1	0.613697	14.6917	4.11014	0.00488464	0.118161	FALSE	NS
TASOR_S1004	TASOR	0.613752	17.2798	4.10965	0.00488758	0.118161	FALSE	NS
TASOR_S985	TASOR	0.613752	17.2798	4.10965	0.00488758	0.118161	FALSE	NS
LUZP1_T970	LUZP1	-0.646971	14.7219	-4.10621	0.0049082	0.118541	FALSE	NS
PPHLN1_T229	PPHLN1	0.64418	21.4224	4.10601	0.0049094	0.118541	FALSE	NS
SRRM2_S1881	SRRM2	-0.849689	17.663	-4.10513	0.00491471	0.118595	FALSE	NS
IQSEC2_S441	IQSEC2	-0.520283	15.3895	-4.1032	0.00492634	0.118802	FALSE	NS
AHCTF1_S1097	AHCTF1	0.559342	14.6039	4.10211	0.00493294	0.118869	FALSE	NS
BRD1_S880	BRD1	0.442001	16.6955	4.10173	0.00493524	0.118869	FALSE	NS
CDCA3_S108	CDCA3	-0.410755	18.4524	-4.09977	0.00494709	0.119015	FALSE	NS
OBI1_S429	OBI1	0.47522	17.6645	4.09956	0.00494837	0.119015	FALSE	NS
AFAP1_S723	AFAP1	-0.373559	15.9904	-4.0992	0.00495052	0.119015	FALSE	NS
MRTFA_S169	MRTFA	0.52678	16.3586	4.09804	0.00495759	0.119079	FALSE	NS
BAG4_S308	BAG4	-0.408593	17.8005	-4.09759	0.0049603	0.119079	FALSE	NS
NDRG1_S348	NDRG1	-0.525678	17.6221	-4.09725	0.00496241	0.119079	FALSE	NS
POLDIP3_T301	POLDIP3	0.531014	14.5114	4.09654	0.00496672	0.119109	FALSE	NS
CCDC85C_S258	CCDC85C	-0.659204	18.1886	-4.0951	0.00497546	0.119245	FALSE	NS
RYBP_S142	RYBP	0.580243	16.5547	4.09215	0.00499348	0.11943	FALSE	NS
PRRC2C_T2704	PRRC2C	-0.513883	19.0186	-4.09108	0.00500008	0.11943	FALSE	NS
DNMT1_S167	DNMT1	0.600806	20.0607	4.09101	0.00500052	0.11943	FALSE	NS
SRRM2_S1613	SRRM2	-0.74106	20.4455	-4.09088	0.00500127	0.11943	FALSE	NS
CTTNBP2NL_S573	CTTNBP2NL	0.382064	18.3506	4.09078	0.00500191	0.11943	FALSE	NS
MRTFB_S189	MRTFB	-0.744113	15.8126	-4.09078	0.00500193	0.11943	FALSE	NS
AKAP13_S2511	AKAP13	0.523865	18.8872	4.09032	0.00500473	0.11943	FALSE	NS
ZFC3H1_T784	ZFC3H1	0.456757	20.7442	4.08934	0.00501073	0.119499	FALSE	NS
GPRIN1_S479	GPRIN1	0.393709	16.7558	4.08722	0.0050238	0.119698	FALSE	NS
FKBP3_S125	FKBP3	-0.568232	18.0734	-4.08699	0.00502524	0.119698	FALSE	NS
DOCK7_T1185	DOCK7	-0.630857	16.8861	-4.08551	0.00503433	0.119841	FALSE	NS
BORA_S267	BORA	-0.476061	18.9194	-4.08465	0.00503969	0.119856	FALSE	NS
PRRC2A_T892	PRRC2A	-0.581093	18.8646	-4.08442	0.00504112	0.119856	FALSE	NS
TCF7L2_S192	TCF7L2	-0.47221	17.6358	-4.0836	0.00504617	0.119902	FALSE	NS
TMEM230_S47	TMEM230	0.682834	17.5358	4.08081	0.00506351	0.120241	FALSE	NS
PHC2_S792	PHC2	0.4663	15.6696	4.08008	0.00506803	0.12025	FALSE	NS
TRA2A_S275	TRA2A	0.521451	17.4586	4.07974	0.00507012	0.12025	FALSE	NS
NEDD1_S413	NEDD1	-0.907607	16.3846	-4.07899	0.00507483	0.120286	FALSE	NS
FGD6_S454	FGD6	-0.639699	17.7836	-4.07836	0.00507876	0.120286	FALSE	NS
SEC14L1_S241	SEC14L1	0.414015	16.2908	4.07757	0.00508369	0.120286	FALSE	NS
NFATC4_S106	NFATC4	0.534083	13.6447	4.07702	0.0050871	0.120286	FALSE	NS
NHSL2_S512	NHSL2	-0.392695	15.4379	-4.07701	0.00508715	0.120286	FALSE	NS
ARHGAP12_S247	ARHGAP12	-0.579252	15.8791	-4.07462	0.00510211	0.120466	FALSE	NS
TOP2B_S1354	TOP2B	0.607578	18.8871	4.07357	0.00510875	0.120466	FALSE	NS
ZBTB21_S878	ZBTB21	0.438334	15.1595	4.07312	0.00511153	0.120466	FALSE	NS
ZBTB21_S890	ZBTB21	0.438334	15.1595	4.07312	0.00511153	0.120466	FALSE	NS
C15orf39_S468	C15orf39	0.882493	15.9812	4.07261	0.00511476	0.120466	FALSE	NS
BICC1_S778	BICC1	1.03356	15.5785	4.07247	0.00511565	0.120466	FALSE	NS
CCDC8_S157	CCDC8	-0.990486	11.8486	-4.07149	0.0051218	0.120466	FALSE	NS
CCDC8_S172	CCDC8	-0.990486	11.8486	-4.07149	0.0051218	0.120466	FALSE	NS
NIN_S1940	NIN	-0.963696	15.0692	-4.07058	0.00512755	0.120466	FALSE	NS
MTMR1_S57	MTMR1	-1.00522	20.4299	-4.07041	0.00512863	0.120466	FALSE	NS
RAB11FIP1_S514	RAB11FIP1	0.457439	18.4814	4.07036	0.00512891	0.120466	FALSE	NS
TP53BP1_S1634	TP53BP1	0.468409	20.077	4.06781	0.00514507	0.120772	FALSE	NS
ZFYVE16_S861	ZFYVE16	0.526695	15.1095	4.06545	0.00516	0.120976	FALSE	NS
ZFYVE16_T848	ZFYVE16	0.526695	15.1095	4.06545	0.00516	0.120976	FALSE	NS
CCDC106_S149	CCDC106	-0.702879	16.2838	-4.0635	0.00517238	0.121193	FALSE	NS
ESCO1_S224	ESCO1	-0.363231	18.6493	-4.06133	0.00518624	0.121368	FALSE	NS
CHD2_S87	CHD2	0.512898	15.6179	4.06082	0.0051895	0.121368	FALSE	NS
ABI1_S236	ABI1	0.738988	17.5387	4.0601	0.00519407	0.121368	FALSE	NS
PPP4R3A_S723	PPP4R3A	0.381057	17.0589	4.05945	0.00519827	0.121368	FALSE	NS
CUX1_S1348	CUX1	0.391952	17.2663	4.05915	0.00520017	0.121368	FALSE	NS
NAV1_S517	NAV1	0.497966	16.468	4.05896	0.00520136	0.121368	FALSE	NS
EIF4B_S275	EIF4B	-0.720785	16.5515	-4.05781	0.00520876	0.121368	FALSE	NS
KIF7_S907	KIF7	0.489121	19.6317	4.05725	0.00521234	0.121368	FALSE	NS
LMOD1_S133	LMOD1	-0.798691	18.3119	-4.05649	0.00521725	0.121368	FALSE	NS
MSH6_S250	MSH6	0.676077	17.5439	4.05626	0.0052187	0.121368	FALSE	NS
BORA_S202	BORA	-0.375553	15.7825	-4.05618	0.0052192	0.121368	FALSE	NS
TOP2B_S1484	TOP2B	0.995036	17.5538	4.05597	0.00522055	0.121368	FALSE	NS
TOP2B_S1512	TOP2B	0.995036	17.5538	4.05597	0.00522055	0.121368	FALSE	NS
POLA2_S153	POLA2	-0.581841	20.6073	-4.05541	0.00522419	0.12138	FALSE	NS
ARHGAP39_S444	ARHGAP39	-0.465312	16.1391	-4.05227	0.00524443	0.121778	FALSE	NS
NUAK1_S406	NUAK1	-0.350241	15.1063	-4.05117	0.00525154	0.121829	FALSE	NS
WWC3_S474	WWC3	-0.529256	13.6903	-4.05095	0.00525294	0.121829	FALSE	NS
RANBP2_T2516	RANBP2	0.50818	18.0316	4.04951	0.0052623	0.121973	FALSE	NS
KDM1B_S39	KDM1B	-0.542223	17.6142	-4.04805	0.00527177	0.122047	FALSE	NS
KDM1B_S54	KDM1B	-0.542223	17.6142	-4.04805	0.00527177	0.122047	FALSE	NS
RACGAP1_T593	RACGAP1	-0.4683	19.535	-4.04752	0.0052752	0.122051	FALSE	NS
UTP18_S153	UTP18	0.538566	22.0754	4.04706	0.00527825	0.122051	FALSE	NS
SCAF1_S900	SCAF1	0.62086	19.3535	4.0464	0.0052825	0.122077	FALSE	NS
HOXA9_S198	HOXA9	0.533199	17.6529	4.04585	0.00528612	0.122086	FALSE	NS
R3HDM2_T329	R3HDM2	-0.513673	16.439	-4.04538	0.00528919	0.122086	FALSE	NS
VAPB_S170	VAPB	0.907303	18.0362	4.04193	0.00531175	0.122534	FALSE	NS
SRRM2_S1166	SRRM2	1.28717	16.094	4.04098	0.00531799	0.122588	FALSE	NS
CLK2_S508	CLK2	0.609536	15.0293	4.04061	0.00532042	0.122588	FALSE	NS
ZZZ3_S514	ZZZ3	0.466749	15.3817	4.03728	0.00534233	0.123	FALSE	NS
ULK1_S521	ULK1	0.407266	14.7144	4.03693	0.00534464	0.123	FALSE	NS
PDS5B_S1285	PDS5B	0.442364	18.8688	4.03506	0.005357	0.123141	FALSE	NS
GAREM1_S735	GAREM1	0.487969	15.3764	4.03475	0.00535901	0.123141	FALSE	NS
PPHLN1_S213	PPHLN1	0.534732	21.495	4.03434	0.00536171	0.123141	FALSE	NS
SPECC1L_S1009	SPECC1L	0.514602	17.199	4.03408	0.00536349	0.123141	FALSE	NS
CUL4B_T99	CUL4B	-0.396992	17.1121	-4.03278	0.0053721	0.123259	FALSE	NS
MIER3_S194	MIER3	0.471124	17.7608	4.03211	0.00537653	0.123259	FALSE	NS
TP53BP1_T615	TP53BP1	0.66373	19.9998	4.03187	0.00537814	0.123259	FALSE	NS
RNF2_S162	RNF2	0.434804	17.1319	4.02899	0.00539733	0.123625	FALSE	NS
STARD3NL_S234	STARD3NL	0.410864	16.3323	4.02846	0.00540086	0.123633	FALSE	NS
RPRD2_S831	RPRD2	0.593364	18.2945	4.02556	0.00542021	0.123957	FALSE	NS
STX7_S155	STX7	0.454609	15.4626	4.02539	0.00542139	0.123957	FALSE	NS
RNF34_T233	RNF34	-0.446046	16.9994	-4.02372	0.00543261	0.123979	FALSE	NS
WIZ_S1032	WIZ	0.562397	18.5615	4.02329	0.00543547	0.123979	FALSE	NS
WIZ_T1014	WIZ	0.562397	18.5615	4.02329	0.00543547	0.123979	FALSE	NS
P2RY1_S365	P2RY1	0.555069	17.2438	4.02303	0.00543722	0.123979	FALSE	NS
BCL9_S929	BCL9	-0.386899	18.8596	-4.02266	0.00543973	0.123979	FALSE	NS
ESCO1_S538	ESCO1	0.524941	17.6185	4.02217	0.005443	0.123979	FALSE	NS
SALL1_S613	SALL1	0.477704	18.7906	4.02191	0.00544474	0.123979	FALSE	NS
BCL7B_S160	BCL7B	0.619215	17.8007	4.02006	0.00545726	0.124173	FALSE	NS
DAXX_S430	DAXX	0.542068	13.2187	4.01923	0.00546288	0.124173	FALSE	NS
DAXX_S444	DAXX	0.542068	13.2187	4.01923	0.00546288	0.124173	FALSE	NS
PPHLN1_S261	PPHLN1	1.63218	16.5365	4.0178	0.00547254	0.12426	FALSE	NS
RBMXL1_S116	RBMXL1	0.414398	23.4841	4.01753	0.00547435	0.12426	FALSE	NS
VRK2_S451	VRK2	-0.630652	13.9227	-4.01724	0.0054763	0.12426	FALSE	NS
TRA2B_S110	TRA2B	-0.877131	15.2705	-4.01623	0.00548315	0.124275	FALSE	NS
DHX16_S175	DHX16	0.631328	15.4865	4.0162	0.00548339	0.124275	FALSE	NS
APC_S2780	APC	0.511479	17.4676	4.01464	0.00549396	0.124442	FALSE	NS
MCM4_S43	MCM4	-0.687273	15.2867	-4.01369	0.00550042	0.124506	FALSE	NS
SAFB_S248	SAFB	0.520794	21.0333	4.01329	0.00550319	0.124506	FALSE	NS
PRR36_S123	PRR36	-0.447557	17.1566	-4.01217	0.0055108	0.124605	FALSE	NS
MED1_S799	MED1	0.57589	15.7621	4.01135	0.00551637	0.124658	FALSE	NS
OTUD4_S558	OTUD4	-0.488066	20.0253	-4.00905	0.00553211	0.124941	FALSE	NS
PIP5K1A_S489	PIP5K1A	0.954104	20.2412	4.0082	0.00553797	0.124979	FALSE	NS
KPNA1_S107	KPNA1	0.541645	21.6562	4.00757	0.00554228	0.124979	FALSE	NS
THRAP3_S963	THRAP3	0.693115	24.5035	4.0074	0.00554343	0.124979	FALSE	NS
FAM117B_S244	FAM117B	-0.562222	15.5885	-4.00406	0.00556648	0.125388	FALSE	NS
BLM_T183	BLM	-0.574898	15.0875	-4.00371	0.0055689	0.125388	FALSE	NS
WDR48_S348	WDR48	-0.349966	19.558	-4.00336	0.00557129	0.125388	FALSE	NS
UPF3B_S58	UPF3B	0.654432	17.1671	4.00098	0.00558778	0.125614	FALSE	NS
NAA10_T232	NAA10	0.467289	17.3	4.00097	0.0055878	0.125614	FALSE	NS
ASH1L_S1965	ASH1L	0.770165	12.7156	4.00029	0.00559255	0.125645	FALSE	NS
BAZ1B_S199	BAZ1B	-0.562815	16.7002	-3.99937	0.00559892	0.125645	FALSE	NS
BAZ1B_S211	BAZ1B	-0.562815	16.7002	-3.99937	0.00559892	0.125645	FALSE	NS
NUMB_S208	NUMB	0.973713	15.6882	3.99832	0.00560624	0.125737	FALSE	NS
DDI2_S121	DDI2	-0.444113	19.1284	-3.99694	0.00561584	0.125879	FALSE	NS
MAML1_S57	MAML1	-0.40855	19.4283	-3.99579	0.00562385	0.125892	FALSE	NS
RLF_S1079	RLF	0.493031	18.5836	3.99539	0.00562663	0.125892	FALSE	NS
HNRNPCL1_S210	HNRNPCL1	0.514914	18.9541	3.9952	0.00562799	0.125892	FALSE	NS
COIL_S588	COIL	0.717506	16.6543	3.99499	0.00562941	0.125892	FALSE	NS
ZNF609_T831	ZNF609	-0.461957	15.5538	-3.99402	0.00563622	0.125972	FALSE	NS
SRSF6_S326	SRSF6	0.48703	20.0442	3.99353	0.00563963	0.125975	FALSE	NS
VCPIP1_S1011	VCPIP1	-0.706794	16.0921	-3.99188	0.00565122	0.12611	FALSE	NS
MAP1S_T652	MAP1S	-0.636191	15.0678	-3.99174	0.00565216	0.12611	FALSE	NS
TXLNG_S134	TXLNG	0.387387	19.6241	3.99052	0.00566077	0.126209	FALSE	NS
AHNAK_S3071	AHNAK	0.412274	15.7688	3.99019	0.00566311	0.126209	FALSE	NS
RABGAP1L_S26	RABGAP1L	-0.379527	16.6065	-3.98967	0.00566675	0.126213	FALSE	NS
CYLD_S422	CYLD	0.469307	13.5341	3.98871	0.00567352	0.126213	FALSE	NS
CYLD_T401	CYLD	0.469307	13.5341	3.98871	0.00567352	0.126213	FALSE	NS
DNTTIP2_S538	DNTTIP2	1.61114	19.517	3.98831	0.00567631	0.126213	FALSE	NS
ITPRID2_S391	ITPRID2	-0.75524	18.8504	-3.98726	0.00568376	0.126293	FALSE	NS
LIMA1_S738	LIMA1	-0.683354	18.9018	-3.98643	0.00568957	0.126293	FALSE	NS
SLC23A2_S93	SLC23A2	0.413495	16.6453	3.98642	0.00568965	0.126293	FALSE	NS
BLTP1_S2318	BLTP1	-0.581203	17.1125	-3.98557	0.00569568	0.126354	FALSE	NS
RRBP1_T205	RRBP1	0.426885	15.6686	3.98504	0.00569941	0.126357	FALSE	NS
SMC5_S39	SMC5	-0.633441	17.4941	-3.98463	0.00570233	0.126357	FALSE	NS
UNC5C_S483	UNC5C	0.472885	13.0985	3.9831	0.00571318	0.126477	FALSE	NS
PLCG1_S1275	PLCG1	-0.68413	18.5403	-3.98262	0.00571658	0.126477	FALSE	NS
MCM9_T1096	MCM9	-0.494858	15.3279	-3.98249	0.00571752	0.126477	FALSE	NS
RIF1_S1581	RIF1	0.628237	18.1374	3.98079	0.00572958	0.126585	FALSE	NS
RXRA_S40	RXRA	0.423856	16.3903	3.98046	0.00573193	0.126585	FALSE	NS
UBR5_S1563	UBR5	0.584811	19.1398	3.97956	0.00573841	0.126585	FALSE	NS
RNF220_S214	RNF220	-0.840791	13.2276	-3.97904	0.00574208	0.126585	FALSE	NS
RNF220_S226	RNF220	-0.840791	13.2276	-3.97904	0.00574208	0.126585	FALSE	NS
TAF15_S437	TAF15	0.54917	16.0554	3.97853	0.00574576	0.126585	FALSE	NS
SSH2_T814	SSH2	0.565436	17.6291	3.97823	0.00574789	0.126585	FALSE	NS
CEP350_T2491	CEP350	0.420519	16.2816	3.97781	0.00575089	0.126585	FALSE	NS
BRD8_S528	BRD8	0.40544	16.1761	3.97629	0.00576178	0.126585	FALSE	NS
TMPO_S439	TMPO	-0.46553	19.5878	-3.97561	0.00576667	0.126585	FALSE	NS
RAPH1_S907	RAPH1	0.870884	15.4125	3.97549	0.00576751	0.126585	FALSE	NS
PDS5B_S1211	PDS5B	-0.606955	18.7809	-3.97495	0.00577137	0.126585	FALSE	NS
PDS5B_S1231	PDS5B	-0.606955	18.7809	-3.97495	0.00577137	0.126585	FALSE	NS
DYNC1H1_S4380	DYNC1H1	0.541099	19.3048	3.97489	0.00577178	0.126585	FALSE	NS
CDC25B_S282	CDC25B	-0.615095	17.0845	-3.97371	0.00578026	0.126585	FALSE	NS
CLINT1_S471	CLINT1	0.759285	16.8749	3.9735	0.0057818	0.126585	FALSE	NS
NCOR2_S67	NCOR2	-0.415215	17.1697	-3.97246	0.0057893	0.126585	FALSE	NS
EHBP1_S676	EHBP1	0.621277	16.8408	3.97175	0.00579438	0.126585	FALSE	NS
ZMYND8_S498	ZMYND8	0.391663	18.9961	3.97137	0.00579718	0.126585	FALSE	NS
ARHGEF6_S697	ARHGEF6	0.601879	17.6342	3.97124	0.00579811	0.126585	FALSE	NS
NCOR1_S2004	NCOR1	-0.397816	18.0307	-3.97114	0.0057988	0.126585	FALSE	NS
CCDC86_S244	CCDC86	0.530766	16.259	3.97113	0.00579886	0.126585	FALSE	NS
RELL1_S203	RELL1	0.358378	17.9279	3.97097	0.00580004	0.126585	FALSE	NS
SLC4A2_S257	SLC4A2	0.451369	16.9308	3.97048	0.00580357	0.126585	FALSE	NS
MICALL2_S309	MICALL2	-0.35046	16.4265	-3.97042	0.005804	0.126585	FALSE	NS
PHF8_T901	PHF8	-0.428243	20.6116	-3.96963	0.00580975	0.126592	FALSE	NS
XRCC6_S318	XRCC6	0.513483	16.7445	3.96947	0.00581085	0.126592	FALSE	NS
PCNT_S3294	PCNT	0.432674	13.9351	3.96808	0.00582096	0.126741	FALSE	NS
AKAP9_S45	AKAP9	-0.761356	14.4948	-3.96721	0.00582727	0.126807	FALSE	NS
NCAPD3_S1461	NCAPD3	0.531637	15.7695	3.96617	0.00583477	0.126899	FALSE	NS
DNAJC2_S74	DNAJC2	0.846433	21.8736	3.96207	0.00586472	0.127091	FALSE	NS
BRCA1_S1178	BRCA1	0.571225	16.6208	3.96198	0.00586536	0.127091	FALSE	NS
PRRC2C_S2707	PRRC2C	-0.4004	20.662	-3.96171	0.00586734	0.127091	FALSE	NS
MDC1_T1325	MDC1	0.428403	18.1189	3.96089	0.00587328	0.127091	FALSE	NS
RSF1_S236	RSF1	0.401576	17.785	3.96038	0.00587708	0.127091	FALSE	NS
RSF1_S251	RSF1	0.401576	17.785	3.96038	0.00587708	0.127091	FALSE	NS
NCOA5_S132	NCOA5	0.510935	18.1229	3.9599	0.00588058	0.127091	FALSE	NS
ADD3_T664	ADD3	0.665164	15.6482	3.95976	0.00588158	0.127091	FALSE	NS
NBN_S306	NBN	0.43103	16.2153	3.95973	0.00588181	0.127091	FALSE	NS
ICE2_S613	ICE2	0.531576	18.973	3.95937	0.00588448	0.127091	FALSE	NS
ICE2_S628	ICE2	0.531576	18.973	3.95937	0.00588448	0.127091	FALSE	NS
PPP1R9B_S223	PPP1R9B	0.577571	14.6973	3.95919	0.00588575	0.127091	FALSE	NS
GTF3C2_S220	GTF3C2	0.677718	16.9397	3.9583	0.00589232	0.127091	FALSE	NS
TAF3_S448	TAF3	-0.548596	14.8939	-3.95779	0.00589606	0.127091	FALSE	NS
TAF3_S462	TAF3	-0.548596	14.8939	-3.95779	0.00589606	0.127091	FALSE	NS
TAF3_S475	TAF3	-0.548596	14.8939	-3.95779	0.00589606	0.127091	FALSE	NS
NOP56_S585	NOP56	0.442261	21.0419	3.95645	0.0059059	0.12715	FALSE	NS
NOP56_S597	NOP56	0.442261	21.0419	3.95645	0.0059059	0.12715	FALSE	NS
SNX17_S444	SNX17	0.579008	16.3099	3.95572	0.00591128	0.12715	FALSE	NS
SF3B1_T190	SF3B1	0.751599	22.2015	3.95554	0.00591264	0.12715	FALSE	NS
AKAP1_S617	AKAP1	0.37186	18.9054	3.9552	0.00591516	0.12715	FALSE	NS
RAPGEF6_S1169	RAPGEF6	-0.40304	18.474	-3.95311	0.00593053	0.12738	FALSE	NS
FBL_S138	FBL	0.639286	17.3519	3.95286	0.00593243	0.12738	FALSE	NS
PRPF31_S459	PRPF31	0.399464	15.8419	3.9522	0.00593731	0.127414	FALSE	NS
POU3F3_S425	POU3F3	0.374711	17.1229	3.95142	0.00594311	0.127444	FALSE	NS
RAB11FIP1_S509	RAB11FIP1	0.73309	16.0712	3.95107	0.0059457	0.127444	FALSE	NS
IWS1_S107	IWS1	-0.708219	14.223	-3.95024	0.00595187	0.127444	FALSE	NS
IWS1_S122	IWS1	-0.708219	14.223	-3.95024	0.00595187	0.127444	FALSE	NS
GEMIN2_S107	GEMIN2	0.536183	20.1353	3.94922	0.00595946	0.127473	FALSE	NS
MSANTD4_S153	MSANTD4	0.389325	17.7918	3.94917	0.00595981	0.127473	FALSE	NS
UBE4B_S117	UBE4B	-0.387348	20.0533	-3.94853	0.00596453	0.127484	FALSE	NS
ACIN1_S792	ACIN1	0.628222	15.8065	3.94776	0.00597026	0.127484	FALSE	NS
EIF3B_S131	EIF3B	1.08954	18.4444	3.94742	0.00597281	0.127484	FALSE	NS
PCDH9_S891	PCDH9	-0.985549	11.9716	-3.94733	0.00597346	0.127484	FALSE	NS
MEN1_T612	MEN1	0.400426	15.7418	3.94633	0.00598092	0.127573	FALSE	NS
ZNF792_S208	ZNF792	-0.443826	20.261	-3.94574	0.00598533	0.127597	FALSE	NS
ZNF292_S506	ZNF292	0.402174	14.1236	3.94513	0.00598993	0.127625	FALSE	NS
GPATCH8_S1108	GPATCH8	-0.366351	21.0877	-3.94393	0.00599894	0.127747	FALSE	NS
MARCKSL1_T77	MARCKSL1	-0.391199	17.0714	-3.94195	0.00601375	0.127936	FALSE	NS
CDK11A_Y99	CDK11A	-0.678535	17.8032	-3.94186	0.00601441	0.127936	FALSE	NS
AKAP12_S1317	AKAP12	-0.49047	17.4105	-3.94078	0.00602256	0.128009	FALSE	NS
NIPBL_S335	NIPBL	0.550929	18.2649	3.94053	0.00602443	0.128009	FALSE	NS
CDC42EP4_S310	CDC42EP4	-0.449664	18.6037	-3.93867	0.00603849	0.128237	FALSE	NS
ANKLE2_T775	ANKLE2	-0.395549	18.5324	-3.93734	0.00604848	0.128379	FALSE	NS
NOPCHAP1_S195	NOPCHAP1	-0.419607	20.5683	-3.93638	0.00605579	0.128464	FALSE	NS
SAFB_S420	SAFB	0.66058	20.6769	3.93557	0.00606187	0.128522	FALSE	NS
CLASP2_S443	CLASP2	0.58959	18.0765	3.93436	0.00607107	0.128647	FALSE	NS
CLK2_S115	CLK2	-0.412618	16.8957	-3.93294	0.00608185	0.128794	FALSE	NS
PEAK1_S849	PEAK1	-0.399776	18.4478	-3.93257	0.00608466	0.128794	FALSE	NS
USP1_S740	USP1	0.468133	14.6024	3.93188	0.00608993	0.128835	FALSE	NS
FAM83B_S556	FAM83B	0.532064	15.6338	3.93136	0.00609386	0.128848	FALSE	NS
EPB41L4A_S555	EPB41L4A	0.467705	17.775	3.93019	0.00610283	0.128914	FALSE	NS
NOS1AP_S397	NOS1AP	-0.370203	18.6063	-3.93009	0.00610361	0.128914	FALSE	NS
SLAIN2_S329	SLAIN2	-0.371894	17.0924	-3.92856	0.0061153	0.129038	FALSE	NS
PRKAB1_S120	PRKAB1	0.542426	19.4401	3.92845	0.00611614	0.129038	FALSE	NS
CACTIN_T177	CACTIN	-0.429073	17.2149	-3.928	0.00611952	0.129039	FALSE	NS
CHAMP1_S462	CHAMP1	-0.64366	20.3262	-3.92632	0.00613248	0.129207	FALSE	NS
POLA2_S173	POLA2	-0.65385	19.0261	-3.9261	0.00613413	0.129207	FALSE	NS
EPS15_T681	EPS15	0.612519	15.1515	3.92564	0.00613767	0.129211	FALSE	NS
ADD3_S660	ADD3	0.595853	16.1911	3.92266	0.0061606	0.129375	FALSE	NS
BCLAF1_S211	BCLAF1	0.769769	20.4501	3.92263	0.00616083	0.129375	FALSE	NS
NUP133_S62	NUP133	-0.511768	17.9918	-3.9225	0.00616182	0.129375	FALSE	NS
MSL3_S160	MSL3	0.896373	15.6775	3.92182	0.00616707	0.129375	FALSE	NS
MSL3_S174	MSL3	0.896373	15.6775	3.92182	0.00616707	0.129375	FALSE	NS
SYN1_T580	SYN1	0.786933	18.1404	3.92134	0.00617077	0.129375	FALSE	NS
PCDH19_S1098	PCDH19	0.434523	17.3212	3.92116	0.00617216	0.129375	FALSE	NS
PCDH19_S1113	PCDH19	0.434523	17.3212	3.92116	0.00617216	0.129375	FALSE	NS
TOP2B_S1352	TOP2B	0.690371	20.2742	3.92066	0.00617605	0.129387	FALSE	NS
PRC1_S576	PRC1	0.470789	14.3723	3.92005	0.00618077	0.129416	FALSE	NS
DPF2_S115	DPF2	0.52214	17.0002	3.91853	0.00619253	0.129559	FALSE	NS
DNAJC1_S504	DNAJC1	0.393076	18.3765	3.91831	0.00619427	0.129559	FALSE	NS
FRYL_S2363	FRYL	0.379307	16.2193	3.91632	0.00620971	0.129811	FALSE	NS
GTF2F1_T414	GTF2F1	-0.526033	18.6337	-3.91399	0.00622786	0.129928	FALSE	NS
SRRM2_S1154	SRRM2	0.422063	16.8022	3.91399	0.00622791	0.129928	FALSE	NS
RAI1_S1374	RAI1	0.463659	17.9713	3.91395	0.00622822	0.129928	FALSE	NS
SETD2_S827	SETD2	0.480431	14.4645	3.91388	0.00622871	0.129928	FALSE	NS
LEMD2_S100	LEMD2	-0.456531	16.6669	-3.91187	0.00624447	0.130187	FALSE	NS
RABL6_T379	RABL6	-0.474296	14.6613	-3.91103	0.00625106	0.130233	FALSE	NS
CCDC120_S26	CCDC120	0.370577	13.961	3.91073	0.00625339	0.130233	FALSE	NS
FLOT2_S236	FLOT2	0.435598	14.7741	3.90991	0.0062598	0.130297	FALSE	NS
SNX17_S52	SNX17	-0.548996	16.0825	-3.90755	0.00627836	0.130477	FALSE	NS
NUP98_S628	NUP98	0.509629	20.0722	3.90723	0.0062809	0.130477	FALSE	NS
SMAP2_S243	SMAP2	0.426782	15.0652	3.90671	0.00628496	0.130477	FALSE	NS
SACS_S4277	SACS	0.477322	18.105	3.90644	0.00628712	0.130477	FALSE	NS
ARFGAP1_S173	ARFGAP1	0.426369	16.466	3.90633	0.00628799	0.130477	FALSE	NS
CWC22_S129	CWC22	-1.17545	17.755	-3.90495	0.00629891	0.130477	FALSE	NS
SRSF11_S256	SRSF11	0.694811	19.5505	3.90462	0.00630145	0.130477	FALSE	NS
PSIP1_T147	PSIP1	0.821616	20.7721	3.904	0.00630637	0.130477	FALSE	NS
KMT2D_S1291	KMT2D	0.378597	16.5649	3.90378	0.00630815	0.130477	FALSE	NS
KAT7_S201	KAT7	0.606295	20.3637	3.90284	0.00631557	0.130477	FALSE	NS
ZNF397_S48	ZNF397	0.507313	18.3407	3.90189	0.00632314	0.130477	FALSE	NS
NAB2_S184	NAB2	0.417531	16.4693	3.90141	0.00632691	0.130477	FALSE	NS
EPB41_S699	EPB41	1.38497	16.099	3.90126	0.00632813	0.130477	FALSE	NS
RPL3_S27	RPL3	0.514149	14.6944	3.90075	0.00633215	0.130477	FALSE	NS
TOP2B_T1311	TOP2B	0.525878	17.9276	3.90049	0.00633425	0.130477	FALSE	NS
BCLAF1_S411	BCLAF1	0.393816	16.339	3.90037	0.00633518	0.130477	FALSE	NS
PRRC2A_S408	PRRC2A	0.51515	18.5799	3.90005	0.00633776	0.130477	FALSE	NS
NVL_S211	NVL	0.392574	18.6588	3.9	0.00633813	0.130477	FALSE	NS
BCL10_S177	BCL10	0.354499	16.8266	3.89999	0.00633821	0.130477	FALSE	NS
BCL10_S190	BCL10	0.354499	16.8266	3.89999	0.00633821	0.130477	FALSE	NS
SRRM2_S2552	SRRM2	-0.470706	19.5105	-3.89988	0.00633911	0.130477	FALSE	NS
ANKHD1_S815	ANKHD1	-1.15141	15.2666	-3.89807	0.00635352	0.130655	FALSE	NS
NCL_S172	NCL	0.812825	18.1286	3.89652	0.00636588	0.130655	FALSE	NS
SSRP1_S682	SSRP1	-0.501807	19.3983	-3.89641	0.00636676	0.130655	FALSE	NS
LTV1_S194	LTV1	0.358374	17.5363	3.89626	0.00636794	0.130655	FALSE	NS
KIDINS220_S1688	KIDINS220	0.383388	17.3192	3.89621	0.00636838	0.130655	FALSE	NS
RAI1_S819	RAI1	0.425788	16.9092	3.89578	0.00637185	0.130655	FALSE	NS
HMGN3_S92	HMGN3	0.584344	20.7427	3.89547	0.00637431	0.130655	FALSE	NS
ZC3H18_S849	ZC3H18	0.46743	15.7952	3.89542	0.00637473	0.130655	FALSE	NS
MAP4K4_S653	MAP4K4	-0.523257	18.0358	-3.89365	0.00638891	0.130732	FALSE	NS
AFDN_T1249	AFDN	0.71274	12.9354	3.89345	0.00639047	0.130732	FALSE	NS
ZNF608_T1421	ZNF608	-0.364957	19.6318	-3.8932	0.00639252	0.130732	FALSE	NS
AKAP12_S667	AKAP12	-0.563226	17.9788	-3.8924	0.00639892	0.130732	FALSE	NS
AKAP12_S679	AKAP12	-0.563226	17.9788	-3.8924	0.00639892	0.130732	FALSE	NS
CCNL1_S367	CCNL1	0.572319	18.6353	3.89228	0.0063999	0.130732	FALSE	NS
PASK_S129	PASK	0.886259	13.3799	3.89201	0.00640207	0.130732	FALSE	NS
KDM2B_S495	KDM2B	0.47611	16.5916	3.89154	0.00640589	0.130741	FALSE	NS
PHF2_S943	PHF2	0.661454	17.1077	3.89022	0.0064165	0.130814	FALSE	NS
ENO1_S30	ENO1	-0.380718	15.3789	-3.88989	0.00641917	0.130814	FALSE	NS
PPP6R1_S741	PPP6R1	0.383483	16.4314	3.88983	0.00641962	0.130814	FALSE	NS
FNBP4_T531	FNBP4	0.613786	19.2806	3.88892	0.006427	0.130828	FALSE	NS
MKI67_T1812	MKI67	0.466738	18.248	3.88852	0.00643024	0.130828	FALSE	NS
MBD2_S193	MBD2	-0.357153	16.3719	-3.88819	0.00643284	0.130828	FALSE	NS
VDAC1_S70	VDAC1	0.559868	18.1456	3.88808	0.00643376	0.130828	FALSE	NS
BAZ2A_S1791	BAZ2A	0.376187	17.4344	3.88674	0.00644462	0.13086	FALSE	NS
BAZ2A_S1807	BAZ2A	0.376187	17.4344	3.88674	0.00644462	0.13086	FALSE	NS
TLK2_T105	TLK2	-0.622751	16.7906	-3.88663	0.00644548	0.13086	FALSE	NS
PIKFYVE_S1766	PIKFYVE	-0.372553	19.6892	-3.88582	0.00645204	0.130925	FALSE	NS
DTL_T539	DTL	-0.436262	19.4965	-3.88482	0.00646019	0.131022	FALSE	NS
SNX1_S85	SNX1	-0.406065	19.6737	-3.88394	0.00646732	0.131098	FALSE	NS
HOXA3_S171	HOXA3	0.488595	17.1763	3.88322	0.00647321	0.131148	FALSE	NS
TMEM51_S188	TMEM51	-0.503161	16.5848	-3.88247	0.00647932	0.131161	FALSE	NS
EIF3A_S1211	EIF3A	0.400353	21.2462	3.88232	0.00648059	0.131161	FALSE	NS
HIVEP1_S2611	HIVEP1	-0.634053	15.7341	-3.88122	0.00648953	0.13126	FALSE	NS
MAP7D3_S503	MAP7D3	0.357303	15.6233	3.87997	0.00649975	0.13126	FALSE	NS
LMNB1_S228	LMNB1	0.530003	19.2907	3.87956	0.00650307	0.13126	FALSE	NS
CEP350_S1821	CEP350	-0.443492	18.0852	-3.87934	0.00650489	0.13126	FALSE	NS
CCDC88C_S1604	CCDC88C	-0.679334	15.0529	-3.87915	0.00650646	0.13126	FALSE	NS
NCBP3_S453	NCBP3	0.525918	17.7599	3.87882	0.00650918	0.13126	FALSE	NS
NCBP3_T440	NCBP3	0.525918	17.7599	3.87882	0.00650918	0.13126	FALSE	NS
SHROOM3_S1461	SHROOM3	-0.658738	17.1762	-3.87814	0.00651477	0.131304	FALSE	NS
KPNA2_S51	KPNA2	-0.703426	17.2515	-3.87637	0.00652926	0.131528	FALSE	NS
MECP2_S301	MECP2	0.427769	15.1603	3.87572	0.00653461	0.131567	FALSE	NS
FAM50A_S134	FAM50A	-0.426561	18.9867	-3.87525	0.00653849	0.131577	FALSE	NS
LIMA1_S265	LIMA1	0.434646	15.5008	3.87472	0.00654286	0.131597	FALSE	NS
APC_S1877	APC	0.361463	15.8749	3.87154	0.00656908	0.132031	FALSE	NS
KIF18A_S689	KIF18A	-0.391522	14.5935	-3.87071	0.00657598	0.132031	FALSE	NS
IRS4_S818	IRS4	-0.748864	16.9678	-3.87069	0.0065761	0.132031	FALSE	NS
HAUS6_S473	HAUS6	-0.404002	14.4736	-3.87046	0.00657805	0.132031	FALSE	NS
ADD2_S608	ADD2	0.360087	21.5767	3.86945	0.00658645	0.132098	FALSE	NS
RBBP6_S1668	RBBP6	0.559877	17.8891	3.86923	0.00658821	0.132098	FALSE	NS
SRRM2_S2545	SRRM2	-0.458459	17.4029	-3.86683	0.00660817	0.13243	FALSE	NS
NIBAN2_Y617	NIBAN2	-0.340784	15.6983	-3.86594	0.00661564	0.132511	FALSE	NS
REPS1_S721	REPS1	0.597487	23.8378	3.86367	0.00663458	0.132822	FALSE	NS
MTBP_S614	MTBP	0.605419	15.4119	3.86318	0.00663873	0.132836	FALSE	NS
NVL_S224	NVL	0.704525	18.2385	3.86205	0.0066482	0.132957	FALSE	NS
DMWD_T473	DMWD	0.659425	18.0853	3.8594	0.00667044	0.133268	FALSE	NS
LARP7_S312	LARP7	0.599134	19.2631	3.85938	0.00667063	0.133268	FALSE	NS
ARFGEF2_S1542	ARFGEF2	-0.396314	19.8731	-3.85794	0.00668269	0.133441	FALSE	NS
EPB41L1_S525	EPB41L1	0.699764	15.6339	3.85676	0.0066927	0.133561	FALSE	NS
RYBP_S156	RYBP	0.733542	16.0233	3.85627	0.00669678	0.133561	FALSE	NS
PPHLN1_S228	PPHLN1	0.444998	20.1848	3.85601	0.00669905	0.133561	FALSE	NS
PHF3_S802	PHF3	0.46496	14.8728	3.85421	0.00671425	0.133768	FALSE	NS
AHNAK2_S1599	AHNAK2	0.991203	14.235	3.85396	0.00671634	0.133768	FALSE	NS
TAOK2_S669	TAOK2	-0.64917	15.6698	-3.85241	0.00672954	0.133901	FALSE	NS
MEPCE_T225	MEPCE	0.524072	21.716	3.85192	0.00673373	0.133901	FALSE	NS
CABLES1_S303	CABLES1	-0.408592	16.4044	-3.85179	0.00673479	0.133901	FALSE	NS
CSTF2_S323	CSTF2	0.391157	15.396	3.85155	0.00673683	0.133901	FALSE	NS
PHF8_S814	PHF8	-0.579955	14.9727	-3.84746	0.00677177	0.134475	FALSE	NS
ZNF326_S500	ZNF326	0.400066	20.2715	3.84735	0.00677263	0.134475	FALSE	NS
GIGYF2_S686	GIGYF2	-0.671856	15.392	-3.84655	0.00677955	0.134543	FALSE	NS
SAFB_S208	SAFB	0.647121	17.7965	3.84444	0.00679762	0.13468	FALSE	NS
TLK1_T102	TLK1	0.941398	14.7847	3.84441	0.00679785	0.13468	FALSE	NS
U2SURP_S851	U2SURP	0.462316	15.5651	3.84413	0.00680033	0.13468	FALSE	NS
WIPF1_S317	WIPF1	0.485176	15.5248	3.84378	0.00680328	0.13468	FALSE	NS
SIK2_S601	SIK2	0.558649	15.5522	3.84288	0.00681106	0.13468	FALSE	NS
RB1CC1_S236	RB1CC1	0.420088	20.5314	3.84258	0.00681367	0.13468	FALSE	NS
WBP11_S378	WBP11	0.512985	20.0224	3.84251	0.00681422	0.13468	FALSE	NS
WBP11_S392	WBP11	0.512985	20.0224	3.84251	0.00681422	0.13468	FALSE	NS
PAWR_S245	PAWR	-0.406552	17.2754	-3.8417	0.00682118	0.134709	FALSE	NS
SRRM2_T2046	SRRM2	0.542778	17.6062	3.84134	0.00682436	0.134709	FALSE	NS
PHF14_S53	PHF14	-0.426582	16.2062	-3.84113	0.00682612	0.134709	FALSE	NS
CARHSP1_S44	CARHSP1	-0.425194	20.2712	-3.8406	0.00683071	0.134731	FALSE	NS
ATAD5_S770	ATAD5	0.580677	14.125	3.83992	0.00683655	0.134778	FALSE	NS
SENP1_S151	SENP1	0.575654	16.8591	3.83925	0.00684233	0.13479	FALSE	NS
MACROH2A2_S263	MACROH2A2	0.583867	15.3559	3.83905	0.00684414	0.13479	FALSE	NS
TP53BP1_S553	TP53BP1	-0.422082	20.0138	-3.8368	0.00686361	0.135052	FALSE	NS
NKRF_S50	NKRF	0.550766	16.3556	3.83671	0.00686439	0.135052	FALSE	NS
SRRM2_S1158	SRRM2	0.641709	16.1802	3.83604	0.00687022	0.135067	FALSE	NS
CTTNBP2NL_S587	CTTNBP2NL	0.407574	16.912	3.83582	0.00687214	0.135067	FALSE	NS
LATS1_S1063	LATS1	-0.386602	17.1905	-3.83532	0.00687647	0.135084	FALSE	NS
FAM83G_S630	FAM83G	-0.447945	16.6352	-3.83193	0.00690607	0.135281	FALSE	NS
TSC2_S1349	TSC2	0.492382	18.9469	3.83191	0.00690624	0.135281	FALSE	NS
TSC2_S1363	TSC2	0.492382	18.9469	3.83191	0.00690624	0.135281	FALSE	NS
TSC2_S1375	TSC2	0.492382	18.9469	3.83191	0.00690624	0.135281	FALSE	NS
FAM83H_S1085	FAM83H	-0.490288	18.8512	-3.83177	0.00690743	0.135281	FALSE	NS
PCNT_S1667	PCNT	0.397962	18.6056	3.83045	0.00691899	0.135281	FALSE	NS
PRPF3_S175	PRPF3	0.621428	14.4752	3.83043	0.00691921	0.135281	FALSE	NS
LMNB1_S318	LMNB1	0.399287	14.116	3.83041	0.00691936	0.135281	FALSE	NS
EIF4ENIF1_S364	EIF4ENIF1	-0.510078	16.3088	-3.82934	0.00692874	0.135281	FALSE	NS
EIF4ENIF1_S379	EIF4ENIF1	-0.510078	16.3088	-3.82934	0.00692874	0.135281	FALSE	NS
PEAK1_S708	PEAK1	-0.469367	16.3023	-3.82933	0.00692882	0.135281	FALSE	NS
YTHDF3_S408	YTHDF3	-0.46486	17.7246	-3.82869	0.00693439	0.135281	FALSE	NS
RREB1_S565	RREB1	0.35469	17.7896	3.82859	0.0069353	0.135281	FALSE	NS
MRTFB_S903	MRTFB	0.604293	18.4629	3.82797	0.00694073	0.135281	FALSE	NS
HOXC9_S157	HOXC9	-0.389526	16.4479	-3.8277	0.00694316	0.135281	FALSE	NS
DNMT1_S199	DNMT1	0.641842	14.6389	3.82724	0.00694717	0.135281	FALSE	NS
[truncated: 36,788 more rows]

## Sheet: S3-3
Supplementary Table S3-3: WT-specific serum-responsive phosphosites
Description: Phosphosites significantly changing in WT but not AI cells
Criteria: Padj < 0.05 in WT
Total sites: 444
Phosphosite_ID	Gene	logFC_WT	logFC_AI	Padj_WT	Padj_AI
LUZP1_S944	LUZP1	-1.9093	-1.33084	0.0140444	0.0573849
ACIN1_S575	ACIN1	1.89432	0.968993	0.0148309	0.0934891
POGZ_S772	POGZ	1.89087	0.91163	0.0139272	0.0740301
NCL_T254	NCL	1.87983	-0.235372	0.0275068	0.660585
CASKIN1_S1001	CASKIN1	1.79442	0.456196	0.0412249	0.441813
ZC3H11C_S785	ZC3H11C	1.77727	0.782515	0.0222482	0.351375
LARP1_S1054	LARP1	1.77185	0.593476	0.0194389	0.469426
ZC3H11C_S806	ZC3H11C	1.77154	1.17043	0.0127581	0.0569763
TRA2A_S251	TRA2A	1.76408	0.918593	0.0195121	0.0702428
GLI3_S878	GLI3	1.74662	0.889251	0.0261244	0.140169
PUM2_S601	PUM2	1.6869	1.02856	0.0484617	0.20819
CAD_S1420	CAD	1.68189	0.861605	0.0222482	0.0636717
PASK_S129	PASK	1.6722	0.886259	0.0317517	0.130732
TAB2_S550	TAB2	1.65061	0.744194	0.0160203	0.147088
TMEM230_S47	TMEM230	1.64533	0.682834	0.0127581	0.120241
EIF4G1_S1102	EIF4G1	-1.62225	-1.43147	0.0155677	0.0554195
BRWD1_S714	BRWD1	-1.56512	-1.21255	0.0337942	0.0686202
NDE1_S320	NDE1	1.56048	0.521026	0.0127581	0.248072
SENP7_S36	SENP7	1.54716	0.552791	0.0231441	0.0828351
RIF1_S1209	RIF1	1.54254	0.790941	0.0127581	0.154196
MRTFB_S78	MRTFB	1.52659	0.0828002	0.0292549	0.893577
ZC3H14_S357	ZC3H14	1.52052	0.389376	0.0140444	0.158558
SPEN_S637	SPEN	1.49169	0.830396	0.0154936	0.0696476
ENSA_S121	ENSA	1.45739	0.344968	0.0320099	0.533788
C2orf49_S169	C2orf49	1.4511	0.308982	0.0127581	0.19781
MEF2D_S135	MEF2D	1.44579	0.56531	0.0238276	0.0590917
TMEM230_T48	TMEM230	1.42874	0.601628	0.0127581	0.0801899
GPSM2_S509	GPSM2	1.42735	0.839069	0.031963	0.0530899
ROCK2_S1144	ROCK2	1.4236	0.866363	0.028973	0.0886297
COBL_S260	COBL	1.40969	0.729681	0.030039	0.183139
MICAL3_S1003	MICAL3	-1.38659	-0.884536	0.0140444	0.0730191
NCOA3_S1343	NCOA3	-1.38057	-0.27698	0.0292549	0.62163
ARID4A_S160	ARID4A	1.37641	1.97877	0.0236952	0.150886
ARID4A_S207	ARID4A	1.37641	1.97877	0.0236952	0.150886
CUX1_S1468	CUX1	1.37174	0.358829	0.0413941	0.28835
ZNF318_S2164	ZNF318	1.36552	0.869803	0.0401935	0.145839
PAK2_S72	PAK2	1.34986	1.17937	0.0322236	0.218534
VPS26B_S329	VPS26B	1.34956	0.580318	0.0155677	0.115451
BBX_S195	BBX	-1.34686	-0.951777	0.0291772	0.1515
BBX_S211	BBX	-1.34686	-0.951777	0.0291772	0.1515
PPP1R12B_S434	PPP1R12B	1.34156	0.627331	0.0427366	0.215179
HECTD4_S1087	HECTD4	1.34075	0.642192	0.0169305	0.115157
TICRR_S1139	TICRR	1.32997	0.565133	0.0154107	0.0824928
FAM171A1_T471	FAM171A1	-1.32742	-0.660644	0.0131445	0.0656888
GTF2I_S129	GTF2I	1.3261	0.537919	0.0383518	0.0957442
SAFB2_S801	SAFB2	1.32156	1.15754	0.0349486	0.0996542
SLAIN2_S362	SLAIN2	-1.31966	-0.271036	0.0178867	0.36085
SLAIN2_S393	SLAIN2	-1.31966	-0.271036	0.0178867	0.36085
PNN_S80	PNN	1.29642	0.588968	0.0145708	0.0728867
ARID3B_S324	ARID3B	1.29033	0.611132	0.0155677	0.0568656
RPS6KB1_S487	RPS6KB1	-1.27824	-0.283518	0.0349486	0.476808
RBM26_T628	RBM26	1.27766	0.398698	0.0175239	0.114792
CASP2_S172	CASP2	1.27711	0.781179	0.028973	0.0670936
CHD4_S1323	CHD4	1.27629	1.21767	0.0155677	0.110336
JUN_T75	JUN	1.2682	0.589444	0.0169263	0.0875322
ARHGAP35_S602	ARHGAP35	1.26359	0.866423	0.0241889	0.0544753
IRF2BP2_S487	IRF2BP2	1.25539	0.104947	0.0127581	0.642255
FAM83H_S958	FAM83H	-1.25494	-0.39645	0.0252833	0.284538
ROCK2_S1160	ROCK2	1.25373	0.854023	0.030086	0.0952111
YTHDC2_S1227	YTHDC2	1.25059	0.590479	0.0411487	0.154614
RSF1_S1289	RSF1	1.25029	0.370368	0.0139143	0.432029
RSF1_S1305	RSF1	1.25029	0.370368	0.0139143	0.432029
SEC14L1_T249	SEC14L1	-1.2489	-0.822809	0.0154107	0.0801899
VPS26B_S316	VPS26B	1.24447	0.553676	0.0155677	0.0829347
CDCA7L_S334	CDCA7L	1.24382	1.30089	0.0155677	0.0590917
RICTOR_S1204	RICTOR	-1.24358	-0.752677	0.0140444	0.0503363
RAB11FIP1_S448	RAB11FIP1	1.23993	0.448008	0.0335365	0.113934
AHNAK_S5798	AHNAK	-1.23924	-0.351808	0.0127581	0.249371
JUN_S76	JUN	1.23395	0.707029	0.0196243	0.0708985
TBC1D22B_S144	TBC1D22B	1.22573	0.346524	0.028973	0.228562
FAM171A1_S455	FAM171A1	-1.22527	-0.636579	0.0140444	0.0754947
R3HDM2_S49	R3HDM2	-1.22503	-0.8558	0.0169305	0.1732
RANBP2_S1967	RANBP2	1.22226	0.451926	0.0154936	0.234716
IRS4_S945	IRS4	1.21961	0.594261	0.0459263	0.0554195
MAPT_S687	MAPT	-1.21584	-0.560745	0.0397719	0.271183
CDK16_T137	CDK16	1.20613	0.379655	0.0411356	0.246391
FARP2_S402	FARP2	1.20429	0.483501	0.0175239	0.208144
MTOR_S2477	MTOR	-1.2042	-0.655363	0.0315401	0.114626
JPT1_S105	JPT1	-1.19773	-0.497921	0.0127581	0.162549
PHC2_S661	PHC2	1.18924	0.689226	0.028973	0.0736683
PHC2_T648	PHC2	1.18924	0.689226	0.028973	0.0736683
NUP153_S349	NUP153	1.18923	0.734361	0.0169263	0.052222
MAP4_S1087	MAP4	-1.18548	-0.786797	0.0255524	0.169256
SIK3_S639	SIK3	1.18347	0.616917	0.0320099	0.143771
DOP1B_S707	DOP1B	1.17869	0.842108	0.0231441	0.0948684
RRP12_T89	RRP12	1.17365	0.663511	0.0155677	0.070332
ZNF592_S92	ZNF592	1.17288	0.516859	0.0393171	0.139585
HECTD1_S1411	HECTD1	1.17061	0.497345	0.0155677	0.11796
HECTD1_S1423	HECTD1	1.17061	0.497345	0.0155677	0.11796
ITSN1_S998	ITSN1	-1.17025	-0.0151305	0.0175239	0.97271
MRTFA_S18	MRTFA	1.14986	0.148537	0.0229854	0.715548
NFATC4_S229	NFATC4	1.14689	0.0886837	0.029982	0.90649
TMEM230_S35	TMEM230	1.13736	0.521445	0.0155677	0.111651
STIM1_S590	STIM1	-1.1357	-0.391297	0.0265652	0.224662
PRPF40A_S47	PRPF40A	1.13193	0.254427	0.0178867	0.317851
PAG1_S183	PAG1	-1.13186	-0.544102	0.0260383	0.0544753
PAG1_S195	PAG1	-1.13186	-0.544102	0.0260383	0.0544753
SRRM2_S1166	SRRM2	1.13027	1.28717	0.0326983	0.122588
CDT1_S88	CDT1	1.12978	0.886254	0.028973	0.0703567
RGS12_S673	RGS12	-1.12848	-0.394743	0.0170358	0.166536
RGS12_S694	RGS12	-1.12848	-0.394743	0.0170358	0.166536
USP36_S44	USP36	1.12376	0.285925	0.0429859	0.517642
RAB11FIP5_S559	RAB11FIP5	1.12318	0.626637	0.0434818	0.154675
CDK16_S136	CDK16	1.12273	0.473209	0.0471029	0.136739
ARHGDIA_S46	ARHGDIA	-1.12145	-1.11637	0.0400243	0.137521
PHC2_T636	PHC2	1.1211	0.660541	0.030086	0.0886175
HECTD4_T1089	HECTD4	1.11899	0.517587	0.0383518	0.147686
BRD2_S63	BRD2	1.1166	0.738308	0.0280362	0.0882414
ARFGAP2_S446	ARFGAP2	-1.11429	-0.847648	0.0484617	0.073568
SOX5_S438	SOX5	1.11137	0.76306	0.0127581	0.0760103
TRAPPC12_S196	TRAPPC12	1.11063	0.369728	0.0386457	0.21379
PHF2_S926	PHF2	1.11055	0.903113	0.0408749	0.0576984
SCAP_S851	SCAP	-1.10898	-0.326992	0.028973	0.271894
TTC14_S643	TTC14	1.10677	0.654101	0.0155677	0.0550136
TRAK1_S733	TRAK1	1.10604	0.587708	0.0400243	0.138028
CLINT1_S471	CLINT1	1.104	0.759285	0.030086	0.126585
GPAT3_S81	GPAT3	1.10282	0.428306	0.029228	0.38339
DMXL1_S1909	DMXL1	1.10235	0.663483	0.0247626	0.263501
ERBIN_S812	ERBIN	-1.10017	-0.744678	0.0194389	0.0550136
NAV1_S466	NAV1	1.09752	0.249999	0.0411356	0.594258
EGFR_T711	EGFR	1.09366	0.577558	0.0175239	0.181658
PCM1_S1296	PCM1	1.09187	0.556525	0.0435812	0.100277
STBD1_S224	STBD1	1.08977	0.674785	0.023934	0.0516618
TBC1D9B_S472	TBC1D9B	1.07556	0.471721	0.0395949	0.14018
OTUD5_S457	OTUD5	1.07483	0.177333	0.0308245	0.408519
BCL7C_S137	BCL7C	1.07426	1.35402	0.0139272	0.0754947
IRF2BP2_S469	IRF2BP2	1.07164	0.045112	0.0127581	0.860024
SIK2_S601	SIK2	1.06757	0.558649	0.0175239	0.13468
RTKN_S120	RTKN	1.06747	0.569811	0.0384909	0.0590917
PRRC2A_T795	PRRC2A	-1.06687	-0.526376	0.0467221	0.0878449
NPAT_S580	NPAT	1.06403	0.984986	0.028973	0.0730191
PEAK1_S1231	PEAK1	-1.06277	-0.603253	0.0499649	0.0530899
PEAK1_S1245	PEAK1	-1.06277	-0.603253	0.0499649	0.0530899
TASOR_S706	TASOR	1.06094	0.659922	0.0134226	0.0782298
RIF1_T1208	RIF1	1.06026	0.71404	0.0140444	0.116708
OFD1_S844	OFD1	-1.05841	-0.64749	0.0335365	0.14018
OFD1_S856	OFD1	-1.05841	-0.64749	0.0335365	0.14018
ATP1A3_Y57	ATP1A3	-1.05679	-0.666912	0.0381465	0.481596
SLC20A1_S303	SLC20A1	1.05268	0.829054	0.0231441	0.275336
GEMIN5_S781	GEMIN5	-1.05132	-1.28875	0.0322236	0.0571759
CHAF1B_S546	CHAF1B	1.05093	0.835075	0.0155677	0.0594995
BLTP3A_S1116	BLTP3A	-1.04854	0.224741	0.0155677	0.750242
EIF4EBP2_T94	EIF4EBP2	-1.04763	-0.468052	0.0401935	0.137391
ZFYVE26_S158	ZFYVE26	1.04666	0.639581	0.0231441	0.169256
TMEM237_S76	TMEM237	1.04564	0.103773	0.0284182	0.806838
CAMK1_S340	CAMK1	-1.04224	-1.09196	0.0175239	0.0659342
KMT2D_T3210	KMT2D	1.04003	0.749793	0.0488753	0.0570526
EGFR_S1179	EGFR	-1.03845	-0.546637	0.0192113	0.107475
ASAP1_S922	ASAP1	-1.03226	-0.528286	0.0364112	0.140566
RBM7_S218	RBM7	1.02975	0.573375	0.0496941	0.0936501
RICTOR_S1190	RICTOR	-1.02538	-0.447334	0.0155677	0.0835331
ZNF687_T401	ZNF687	1.02527	0.969603	0.0421486	0.0530899
ARFGAP1_S373	ARFGAP1	1.02499	0.512914	0.0261244	0.0571759
KIF18B_S647	KIF18B	1.02248	0.620484	0.0157667	0.0508439
GRHL1_S90	GRHL1	1.02024	0.517042	0.0175239	0.104875
WASHC2C_S710	WASHC2C	-1.01784	-1.67532	0.0273898	0.0544753
WASHC2C_S724	WASHC2C	-1.01784	-1.67532	0.0273898	0.0544753
WASHC2C_T742	WASHC2C	-1.01784	-1.67532	0.0273898	0.0544753
POLQ_S25	POLQ	1.01346	0.836581	0.0154936	0.0506007
MYLK_S1791	MYLK	1.00664	0.550341	0.0147569	0.0594995
UBR5_S648	UBR5	1.00566	0.0705681	0.0155677	0.88769
MYCBP2_S2721	MYCBP2	1.0056	0.511006	0.0250784	0.104941
UNC5B_S477	UNC5B	-0.999866	-0.633986	0.0330497	0.0544753
CALU_S62	CALU	-0.996554	-0.362134	0.0496552	0.204944
PCF11_S194	PCF11	0.994352	0.523716	0.0275068	0.0571759
TSC2_S1266	TSC2	0.990141	0.991736	0.0260383	0.0937056
TNRC6C_S1024	TNRC6C	-0.989032	-0.384721	0.0254421	0.166255
NCAPD3_S544	NCAPD3	0.988343	0.24034	0.0369808	0.577516
SATB2_T479	SATB2	0.987242	0.78691	0.0148309	0.0506007
HSP90B1_S355	HSP90B1	-0.972621	-0.0182501	0.0371973	0.985553
PRKD1_S233	PRKD1	0.97257	0.889971	0.0228491	0.221148
FSD1_S347	FSD1	-0.971437	-0.126033	0.0231441	0.728741
FSD1_T334	FSD1	-0.971437	-0.126033	0.0231441	0.728741
CCDC88A_S1832	CCDC88A	0.971437	0.576438	0.0289647	0.0824928
CLEC16A_S877	CLEC16A	0.97089	0.272823	0.0384909	0.383479
NDC1_S530	NDC1	0.967206	0.434912	0.0411356	0.135927
ZDHHC5_S334	ZDHHC5	-0.966364	-0.467935	0.0324042	0.244793
LIMA1_S738	LIMA1	-0.962903	-0.683354	0.0194389	0.126293
RAPGEF1_S265	RAPGEF1	-0.959509	-0.70095	0.0324042	0.118161
EI24_S332	EI24	0.958847	0.648194	0.0155677	0.0727392
CLASP1_S662	CLASP1	-0.958495	-0.500204	0.0326983	0.110027
GTF3C1_S1881	GTF3C1	-0.953496	-0.27846	0.0389044	0.211916
REV3L_S1419	REV3L	-0.953184	-0.750429	0.0175239	0.162549
MPZL1_T235	MPZL1	0.948831	0.451725	0.0250784	0.178231
E2F7_T105	E2F7	-0.945331	-0.592684	0.0178867	0.200494
MPZL1_S233	MPZL1	0.944716	0.605233	0.0450697	0.191156
ANKS1A_S683	ANKS1A	-0.94276	-0.410546	0.0322236	0.1515
OFD1_S859	OFD1	-0.942517	-0.567356	0.0203454	0.177857
SPECC1L_S195	SPECC1L	0.940257	0.312684	0.0175239	0.311955
CD2AP_S470	CD2AP	-0.939495	0.119044	0.0316622	0.658449
RBL1_S1058	RBL1	-0.939157	-0.787612	0.0230536	0.0689267
PDE3B_S455	PDE3B	0.9333	0.236228	0.0308245	0.364498
MAP1S_S654	MAP1S	-0.929487	-0.989788	0.0423445	0.0631412
SCRIB_S1245	SCRIB	0.929427	0.774057	0.0324042	0.0651029
HSP90B1_S342	HSP90B1	-0.926551	-0.112139	0.029228	0.891601
NUP153_S352	NUP153	0.926473	0.652636	0.0272258	0.0550136
HOMER3_S275	HOMER3	-0.923836	-0.566891	0.0155677	0.0888477
POGZ_T272	POGZ	0.921694	0.510491	0.0145708	0.0952111
PDE3B_S309	PDE3B	0.920749	0.375893	0.0155677	0.135969
PDE3B_S321	PDE3B	0.920749	0.375893	0.0155677	0.135969
EGFR_S1051	EGFR	0.920345	0.350489	0.0155677	0.245018
EGFR_S1065	EGFR	0.920345	0.350489	0.0155677	0.245018
IGF2R_S2360	IGF2R	0.917356	0.123606	0.0315401	0.806213
CAMK2D_S343	CAMK2D	-0.913569	-0.911005	0.0383518	0.0878449
NUP50_T235	NUP50	0.909126	0.533489	0.0391859	0.0902589
C19orf47_S350	C19orf47	-0.90539	-0.55469	0.0324042	0.0636462
C19orf47_S362	C19orf47	-0.90539	-0.55469	0.0324042	0.0636462
TNKS1BP1_S1042	TNKS1BP1	0.903235	0.124996	0.0286434	0.528734
ESCO1_S426	ESCO1	0.901775	0.709602	0.028973	0.0627171
PATL1_T211	PATL1	-0.897295	-0.375237	0.031963	0.141841
NUP153_S363	NUP153	0.895952	0.675978	0.0452245	0.0594995
PPP1R12A_S521	PPP1R12A	0.892294	0.634486	0.0324042	0.162549
KLF16_S121	KLF16	-0.891796	-0.263266	0.0261244	0.278319
PHF2_S943	PHF2	0.891593	0.661454	0.030109	0.130814
TANK_S141	TANK	-0.890343	-0.512879	0.0458373	0.0829915
AFDN_S1527	AFDN	-0.890156	-0.301966	0.0238276	0.209442
RBMXL1_S328	RBMXL1	0.889845	1.05574	0.0411487	0.155734
ZDHHC5_S323	ZDHHC5	-0.889742	-0.923252	0.0296503	0.0801899
GIT2_S441	GIT2	-0.889019	-0.858316	0.0291772	0.0801899
GIT2_S455	GIT2	-0.889019	-0.858316	0.0291772	0.0801899
PRKD1_S219	PRKD1	0.887702	0.808827	0.0310489	0.20348
TMEM131_S1355	TMEM131	0.886913	0.979239	0.0238276	0.0685087
CTNND1_S932	CTNND1	-0.886762	-0.457294	0.0228491	0.0733755
CLK2_S508	CLK2	0.885822	0.609536	0.0397719	0.122588
PUM1_S722	PUM1	0.881156	0.237815	0.0307233	0.311728
HJURP_S500	HJURP	0.877754	0.227109	0.030109	0.367272
JPT1_S117	JPT1	-0.877001	-0.127014	0.0411356	0.742137
PPFIA1_S680	PPFIA1	-0.876449	-0.32397	0.0190863	0.199679
ERC1_S47	ERC1	-0.876194	-0.371584	0.0390656	0.211752
LARP6_S70	LARP6	-0.875639	0.0998515	0.0381042	0.674894
OSBPL11_S193	OSBPL11	-0.873814	-0.576813	0.0254421	0.0460548
DACH1_T592	DACH1	0.872887	0.79562	0.0484617	0.0552061
DACH1_T607	DACH1	0.872887	0.79562	0.0484617	0.0552061
PCNX1_S144	PCNX1	0.871272	0.476457	0.0381465	0.0708985
RANBP2_S1402	RANBP2	-0.869358	-0.223662	0.0291772	0.362351
TBC1D9B_S437	TBC1D9B	0.867307	0.39806	0.0408749	0.140634
DNMT1_S155	DNMT1	0.864165	0.621432	0.0227235	0.194195
TXLNG_S145	TXLNG	0.863365	0.430251	0.0231441	0.286418
PARG_S176	PARG	-0.863272	-0.803914	0.0261244	0.13619
NF1_S2548	NF1	0.861038	0.245752	0.0368969	0.418999
NACA_T2053	NACA	-0.858579	-0.551988	0.045496	0.081676
SIPA1L1_S1405	SIPA1L1	-0.858335	-0.453231	0.0155677	0.0991941
SCRIB_S1327	SCRIB	0.856981	0.432925	0.0231441	0.114047
SPEN_T1578	SPEN	0.854904	0.569734	0.028973	0.0937728
NEK4_S676	NEK4	0.854527	0.139308	0.0254421	0.402887
ZC3H13_S264	ZC3H13	0.853428	0.724934	0.0322236	0.100003
PEAK1_T825	PEAK1	-0.852867	-0.314172	0.0408749	0.212885
GTF3C1_S780	GTF3C1	0.85057	0.661077	0.0396226	0.175214
STX17_T300	STX17	-0.848376	-0.552509	0.0315401	0.0952111
SLC12A7_T985	SLC12A7	-0.848369	-0.510911	0.0471029	0.0962723
FKBP3_S125	FKBP3	-0.845771	-0.568232	0.03006	0.119698
E2F7_S664	E2F7	0.843105	0.730735	0.028973	0.052545
PRKAA2_S409	PRKAA2	-0.84254	-0.244862	0.0261244	0.368246
PCF11_S198	PCF11	0.840245	0.462499	0.0290762	0.0932357
APPL1_S416	APPL1	-0.837384	-0.576262	0.0259176	0.0735108
PAPOLG_S534	PAPOLG	0.835725	0.597409	0.0468197	0.187063
PHLDB1_S697	PHLDB1	-0.833156	-0.617377	0.0155677	0.0811824
USP36_S726	USP36	0.832121	0.526607	0.0169263	0.0655117
PRRC2B_T762	PRRC2B	0.831419	0.442182	0.0349486	0.0900138
UPF3B_S423	UPF3B	-0.827911	-0.628067	0.0275068	0.0544753
NEDD1_S436	NEDD1	0.823187	0.542846	0.0275308	0.11363
NFATC3_S356	NFATC3	0.82275	0.583895	0.0442221	0.0740634
AHNAK_S5762	AHNAK	-0.821569	-0.345843	0.0155677	0.137211
NACA_T2040	NACA	-0.821462	-0.536598	0.0477713	0.0852085
APC_S2809	APC	0.81986	0.300302	0.0438307	0.23534
RTN4_S121	RTN4	0.818802	0.11733	0.0467013	0.711357
C15orf39_S468	C15orf39	0.818749	0.882493	0.0408749	0.120466
ARFGEF2_S1545	ARFGEF2	-0.816266	-0.529343	0.0429859	0.14206
ARFGEF2_S1557	ARFGEF2	-0.816266	-0.529343	0.0429859	0.14206
ZMYM4_S908	ZMYM4	0.81591	0.321743	0.0323147	0.267528
PARG_S149	PARG	-0.81341	-0.732884	0.0484617	0.0996781
TGIF2_S169	TGIF2	0.811883	0.549749	0.032763	0.112011
SRSF9_Y204	SRSF9	0.810633	0.391474	0.0412249	0.493675
HECTD1_S1583	HECTD1	-0.810615	-0.536407	0.0450697	0.0728013
SCAF1_T348	SCAF1	-0.810022	-0.810006	0.038208	0.0760103
ANKS1A_T656	ANKS1A	-0.809974	-0.336021	0.0467221	0.180036
CRYBG3_S157	CRYBG3	-0.80739	-0.167755	0.0463861	0.636354
AP1AR_S186	AP1AR	0.803364	0.403594	0.028014	0.178315
SLC23A2_S93	SLC23A2	0.799078	0.413495	0.0426888	0.126293
GIGYF2_S289	GIGYF2	-0.798953	-0.601676	0.0390656	0.15484
AHCTF1_S2240	AHCTF1	-0.79769	-0.723415	0.0414733	0.0626575
NAV1_S229	NAV1	-0.796054	-0.352052	0.03006	0.15269
BEND3_S78	BEND3	0.791593	0.844602	0.0411487	0.0733755
MYBL2_T423	MYBL2	-0.787889	-0.493037	0.0317517	0.160174
MICAL3_S1021	MICAL3	-0.787381	-0.419274	0.0337942	0.222522
ASH1L_S1675	ASH1L	0.786041	0.339427	0.0401935	0.166654
PARD3B_S722	PARD3B	-0.78411	-0.287932	0.0265652	0.240885
FLNA_S2166	FLNA	0.779872	0.826684	0.0316579	0.136374
CLASRP_S220	CLASRP	0.779096	0.633476	0.0265652	0.0651029
CLASRP_S237	CLASRP	0.779096	0.633476	0.0265652	0.0651029
CLASRP_S250	CLASRP	0.779096	0.633476	0.0265652	0.0651029
NIBAN1_S616	NIBAN1	0.776868	0.604393	0.0395296	0.0657978
CABLES2_S157	CABLES2	-0.776711	-0.398825	0.0296503	0.265832
RPS6KA4_S374	RPS6KA4	0.775166	0.18053	0.04788	0.331082
PRPF40A_S50	PRPF40A	0.774634	0.200643	0.030086	0.383879
SLC12A6_S1042	SLC12A6	0.773561	0.351841	0.04788	0.242034
SLC12A6_S1056	SLC12A6	0.773561	0.351841	0.04788	0.242034
UTP14A_S460	UTP14A	0.773173	0.578185	0.0390656	0.110336
UBR4_S374	UBR4	0.77051	0.970069	0.0408749	0.0716303
BCLAF3_S206	BCLAF3	0.768601	0.211634	0.0411487	0.387978
ARID2_S1325	ARID2	0.767801	0.553079	0.0296503	0.116166
CDAN1_S297	CDAN1	0.767215	0.162715	0.0175239	0.456094
BCL11A_S104	BCL11A	0.766564	0.217889	0.0498689	0.368246
HID1_S684	HID1	0.766544	0.515012	0.0411356	0.118136
SH2D3A_S171	SH2D3A	0.764704	0.278089	0.0320099	0.468808
PARN_S571	PARN	0.759539	0.416327	0.029982	0.183594
PRR11_S367	PRR11	-0.758464	-0.521205	0.0484587	0.195213
PRKAB1_S120	PRKAB1	0.758097	0.542426	0.0467013	0.129038
TICRR_S1328	TICRR	-0.754985	-0.55409	0.0207636	0.0554195
MTUS1_S1217	MTUS1	0.753197	0.462603	0.0467221	0.20819
ZFP91_S108	ZFP91	0.751055	0.539195	0.0300839	0.0858819
BCL7B_S110	BCL7B	0.748125	0.930071	0.0446795	0.0935086
BASP1_T48	BASP1	-0.746854	-0.285348	0.0306366	0.311038
XRCC1_S268	XRCC1	-0.74651	-0.25956	0.0407066	0.51267
PCLO_S920	PCLO	0.742691	0.318306	0.0324042	0.306669
AFAP1_S723	AFAP1	-0.740735	-0.373559	0.0397719	0.119015
POGZ_S297	POGZ	0.737957	0.595761	0.0336297	0.053351
POGZ_T264	POGZ	0.737957	0.595761	0.0336297	0.053351
WDHD1_S388	WDHD1	0.737378	0.330178	0.0319444	0.264098
RIF1_S2205	RIF1	-0.737121	-0.308746	0.0261244	0.19659
DYNC1LI1_S421	DYNC1LI1	-0.736	-0.214475	0.0390656	0.247614
NFATC2IP_S210	NFATC2IP	-0.73555	-0.505622	0.0427366	0.162666
TTC14_S664	TTC14	-0.735317	-0.327623	0.0311462	0.162254
TOM1L2_S449	TOM1L2	0.734093	0.30259	0.0326983	0.175795
SMARCC2_T349	SMARCC2	-0.73206	-0.381568	0.0383518	0.231218
MKNK1_T50	MKNK1	0.729454	0.342992	0.0397719	0.144648
CDT1_S403	CDT1	-0.723594	-0.269615	0.0401935	0.387655
SYAP1_S328	SYAP1	-0.722836	-0.513503	0.0367246	0.0845657
NCOA5_S132	NCOA5	0.7227	0.510935	0.0322236	0.127091
NAB1_S409	NAB1	0.722255	-0.117406	0.0352076	0.686792
KSR1_S349	KSR1	-0.721627	-0.155774	0.0495858	0.398232
C2orf49_T209	C2orf49	-0.721493	-0.345593	0.0368176	0.247614
DIAPH1_S1267	DIAPH1	0.720449	0.666659	0.0230558	0.0544753
WDR59_S616	WDR59	-0.72031	-0.367082	0.0398745	0.141166
PRR12_S399	PRR12	-0.718579	-0.624358	0.0255524	0.0501064
MATR3_S219	MATR3	0.718368	0.539832	0.0463861	0.262499
RCC2_S78	RCC2	-0.716288	-0.660901	0.0352076	0.0733755
PARD3_S864	PARD3	-0.714	-0.197896	0.0383518	0.406521
CLASP1_S561	CLASP1	-0.713726	-0.333758	0.0277751	0.229553
CLASP1_S583	CLASP1	-0.713726	-0.333758	0.0277751	0.229553
LYSMD1_S59	LYSMD1	-0.71297	-0.261714	0.0426888	0.246391
SYNRG_S932	SYNRG	-0.70425	-0.375603	0.030086	0.175214
RRAGC_T408	RRAGC	-0.703952	0.0614342	0.0494019	0.846073
ITPRID2_S137	ITPRID2	-0.703938	-0.455997	0.0408749	0.181753
ITPRID2_T116	ITPRID2	-0.703938	-0.455997	0.0408749	0.181753
CASK_S68	CASK	-0.702161	-0.62482	0.0465726	0.104941
DVL1_S198	DVL1	0.701113	0.449475	0.0471029	0.210283
CSPP1_S996	CSPP1	-0.700653	-0.502609	0.0331205	0.0878449
ATF7_T76	ATF7	0.700087	0.471666	0.0390656	0.117359
ATF7_S130	ATF7	0.699214	0.578019	0.0324042	0.137391
ATF7_T145	ATF7	0.699214	0.578019	0.0324042	0.137391
MYCBP2_S3438	MYCBP2	0.698641	0.592267	0.0377359	0.0544753
ATXN2L_S353	ATXN2L	-0.697075	-0.297212	0.0384909	0.195513
LATS2_S1042	LATS2	0.695863	0.317066	0.0349486	0.243154
ARHGAP31_S1192	ARHGAP31	0.694774	0.310507	0.0315401	0.248585
RBL1_S1069	RBL1	-0.694222	-0.372544	0.0386153	0.223207
PI4KB_S281	PI4KB	-0.693871	-0.293528	0.0303141	0.185255
SCRIB_S1335	SCRIB	0.693027	0.345159	0.0381042	0.162549
RGCC_S104	RGCC	-0.692918	-0.436129	0.028973	0.116166
IQSEC2_S441	IQSEC2	-0.692868	-0.520283	0.0383518	0.118802
CDR2L_S344	CDR2L	0.692628	0.133943	0.0421618	0.638125
TIAM2_S213	TIAM2	0.692275	0.345406	0.0484617	0.26274
TIAM2_S232	TIAM2	0.692275	0.345406	0.0484617	0.26274
CALU_T77	CALU	-0.690488	-0.599967	0.0377359	0.0733755
ICE1_S529	ICE1	-0.689919	-0.164204	0.0408749	0.466359
RAD9A_S339	RAD9A	-0.685549	-0.398374	0.0369808	0.290922
ZMYM3_S1068	ZMYM3	0.68492	1.03057	0.0457052	0.0503363
PLEKHA5_S834	PLEKHA5	-0.6845	-0.319144	0.0292549	0.233051
AHNAK_S5787	AHNAK	-0.684163	-0.674994	0.04788	0.0789074
BCLAF1_S593	BCLAF1	0.682369	0.667307	0.0411356	0.330214
SENP5_S477	SENP5	0.682178	0.509332	0.0315401	0.103324
CCDC88A_S1714	CCDC88A	-0.675957	-0.174198	0.04788	0.466119
POGZ_S266	POGZ	0.673856	0.456703	0.0331205	0.0985642
SETD1A_S1181	SETD1A	-0.672061	-0.265583	0.0369808	0.342874
PLEKHO1_S299	PLEKHO1	-0.671919	-0.105102	0.0306366	0.624845
ANO8_S688	ANO8	0.671097	0.304752	0.0322236	0.169421
TNRC18_S276	TNRC18	-0.670593	-0.5418	0.0254421	0.0544753
LIN9_T109	LIN9	-0.670257	-0.43375	0.0496552	0.281993
STX17_S302	STX17	-0.668599	-0.494368	0.0365595	0.0698717
ZNF318_S1909	ZNF318	-0.668194	-0.515527	0.0316785	0.0594995
LDB1_S403	LDB1	-0.662793	-0.423596	0.0408749	0.251934
PRCC_S264	PRCC	0.661733	0.76962	0.0324042	0.0904433
PRCC_T250	PRCC	0.661733	0.76962	0.0324042	0.0904433
ARHGAP11A_S801	ARHGAP11A	-0.6608	-0.307143	0.0421486	0.229111
BCOR_S597	BCOR	-0.660338	-0.581407	0.0324042	0.0466588
TMEM94_S824	TMEM94	-0.65965	-0.574028	0.0395296	0.0550136
TMEM94_S836	TMEM94	-0.65965	-0.574028	0.0395296	0.0550136
SCRIB_S1349	SCRIB	0.659518	0.348973	0.0401935	0.19007
AMOT_S228	AMOT	-0.658894	-0.220266	0.0448953	0.251185
RFX7_S370	RFX7	-0.656346	-0.272058	0.0384743	0.315392
SHROOM2_S1196	SHROOM2	-0.65437	-0.376805	0.0324042	0.137351
SHROOM2_S1209	SHROOM2	-0.65437	-0.376805	0.0324042	0.137351
MBD3_S52	MBD3	-0.654053	-0.550065	0.030086	0.0645683
LUZP1_S1038	LUZP1	-0.653777	-0.213685	0.03006	0.344531
RYBP_S165	RYBP	0.652124	0.803823	0.0482437	0.105417
PCM1_S131	PCM1	0.65049	0.47614	0.0421486	0.196531
GYS1_S752	GYS1	0.650348	0.0315923	0.0396226	0.904288
TMCC3_S239	TMCC3	-0.649668	-0.341094	0.0479637	0.333183
DIAPH1_S1279	DIAPH1	0.64873	0.440849	0.0292549	0.149579
RAB11FIP5_S216	RAB11FIP5	-0.648635	-0.146094	0.0408733	0.636117
LIMA1_S243	LIMA1	-0.645902	-0.510134	0.0439618	0.0807857
UBE2O_T432	UBE2O	-0.645673	-0.66469	0.0495858	0.0506007
RECQL5_S827	RECQL5	-0.644592	-0.520567	0.0411487	0.0792657
MEF2A_T148	MEF2A	0.643997	0.60003	0.0324042	0.0503363
RBL1_T353	RBL1	-0.642781	-0.438685	0.0390656	0.227867
AKAP12_S657	AKAP12	-0.642644	-0.519347	0.028014	0.137596
MPHOSPH8_S429	MPHOSPH8	0.642537	0.807784	0.030086	0.0661975
INTS12_S405	INTS12	0.637791	0.529708	0.0401935	0.0594995
MTA1_T576	MTA1	-0.636785	-0.217471	0.0400243	0.413411
SRRM2_S2546	SRRM2	0.636658	0.317464	0.0384909	0.234716
SRRM2_S2562	SRRM2	0.636658	0.317464	0.0384909	0.234716
KDM4A_S519	KDM4A	-0.636116	0.101143	0.0463861	0.690881
PPFIA3_S31	PPFIA3	0.633406	0.497623	0.0393171	0.0590917
PAF1_S138	PAF1	0.633341	0.573322	0.0383518	0.263646
DENND2B_S117	DENND2B	-0.633004	-0.338265	0.0326983	0.187413
RACGAP1_T593	RACGAP1	-0.632305	-0.4683	0.0326983	0.122051
ZMYND8_S1177	ZMYND8	0.630725	0.500648	0.0473424	0.10241
COIL_T318	COIL	-0.630368	-0.528449	0.0369808	0.0549628
CDCA3_S108	CDCA3	-0.628515	-0.410755	0.0381465	0.119015
AKAP12_S544	AKAP12	-0.623366	-0.512567	0.0306366	0.0649128
FAM219A_S83	FAM219A	-0.623156	-0.0370943	0.0450697	0.940098
EPS15_S867	EPS15	-0.621982	-0.395188	0.0498689	0.103397
DACH1_T743	DACH1	0.617643	0.309343	0.0326983	0.143748
C2orf49_S239	C2orf49	0.617184	0.594755	0.0381465	0.204478
TMPO_S399	TMPO	0.616441	0.707883	0.0408749	0.170182
DUSP16_S476	DUSP16	0.615982	0.502871	0.0449533	0.105671
WDR44_S110	WDR44	-0.615781	-0.343611	0.0329208	0.231289
NOPCHAP1_S195	NOPCHAP1	-0.614787	-0.419607	0.0434818	0.128464
WDFY3_S3352	WDFY3	-0.61442	-0.48447	0.0463861	0.0802718
FAM120A_S1045	FAM120A	-0.611517	-0.519417	0.0455071	0.0792657
NOS1AP_S397	NOS1AP	-0.611144	-0.370203	0.0292549	0.128914
TNS1_S1499	TNS1	-0.610772	-0.209709	0.0484617	0.550396
RPRD2_S812	RPRD2	-0.609505	-0.413291	0.0319444	0.113355
PDS5A_T1222	PDS5A	-0.606841	-0.497429	0.0429859	0.0726612
ESCO1_S224	ESCO1	-0.604781	-0.363231	0.0465336	0.121368
HEATR6_S660	HEATR6	-0.603554	-0.180809	0.0384909	0.532124
AHNAK_S5776	AHNAK	-0.602828	-0.0782072	0.0320099	0.665258
RPRD2_T737	RPRD2	-0.601698	-0.634588	0.0425026	0.0554195
MAP1A_S1184	MAP1A	0.596301	0.646936	0.0434818	0.101565
EIF4EBP1_T75	EIF4EBP1	0.595959	0.361418	0.0397719	0.296651
ITPRID2_S332	ITPRID2	0.594099	0.197211	0.0457752	0.332706
ZNF280C_S92	ZNF280C	0.592321	0.323397	0.0390656	0.185836
EIF5B_S152	EIF5B	-0.590754	-0.167584	0.0420721	0.455774
C2orf49_S224	C2orf49	0.585885	0.5661	0.0408749	0.21887

## Sheet: S3-4
Supplementary Table S3-4: AI-specific serum-responsive phosphosites
Description: Phosphosites significantly changing in AI but not WT cells
Criteria: Padj < 0.05 in AI
Total sites: 184
Phosphosite_ID	Gene	logFC_WT	logFC_AI	Padj_WT	Padj_AI
CEP97_S426	CEP97	1.59889	7.15934	0.665186	3.26e-05
CEP97_S450	CEP97	1.59889	7.15934	0.665186	3.26e-05
CEP97_S467	CEP97	1.59889	7.15934	0.665186	3.26e-05
KIAA1671_S392	KIAA1671	-0.693115	-2.6685	0.166383	0.0350377
IGF2R_S2509	IGF2R	-1.17837	-1.73438	0.0662213	0.0390767
HECTD1_S2531	HECTD1	-0.740472	1.6828	0.618322	0.0480745
BCORL1_T1049	BCORL1	1.01715	1.67608	0.27334	0.0291744
SNX5_S205	SNX5	-1.01174	-1.60461	0.134967	0.0490581
SETD2_S657	SETD2	1.12199	1.5311	0.0934432	0.0199847
SETD2_S671	SETD2	1.12199	1.5311	0.0934432	0.0199847
PPHLN1_S214	PPHLN1	1.34594	1.50729	0.108235	0.0377461
PPHLN1_T244	PPHLN1	1.0566	1.49764	0.211394	0.040483
LMF2_S710	LMF2	1.04704	1.45142	0.601813	0.0112776
YTHDF2_S408	YTHDF2	1.5835	1.44034	0.0541174	0.0199847
GLYR1_S159	GLYR1	1.6585	1.38975	0.242914	0.0199847
MYO9A_S1231	MYO9A	-1.235	-1.3773	0.207733	0.0199915
SEC61B_S61	SEC61B	1.50153	1.36251	0.0713326	0.0187219
WASHC2A_S923	WASHC2A	-0.917811	-1.35265	0.0819846	0.0258038
PCM1_S410	PCM1	2.65468	1.34145	0.162613	0.0151197
MCM9_S1121	MCM9	2.2118	1.33527	0.0513935	0.040483
NCOA1_S583	NCOA1	-0.648403	-1.26726	0.4498	0.0466588
GAB2_S434	GAB2	-1.16613	-1.26016	0.0992761	0.0408911
STK10_S429	STK10	0.831749	1.25464	0.0610433	0.0472801
XRCC4_S313	XRCC4	0.813547	1.243	0.128648	0.0267627
LMF2_S709	LMF2	0.82541	1.235	0.489506	0.0389828
AMOT_S725	AMOT	0.00362623	1.23072	0.997414	0.0352801
C17orf100_S102	C17orf100	-0.418586	-1.22496	0.620057	0.0460548
PSMD4_T53	PSMD4	0.514228	1.22193	0.559852	0.0371665
CIZ1_S576	CIZ1	1.38651	1.21157	0.128565	0.0305247
TSC22D4_S291	TSC22D4	0.639052	1.18037	0.241395	0.0267627
MPHOSPH10_S319	MPHOSPH10	0.201224	1.17949	0.838745	0.0199847
ATF7IP_S571	ATF7IP	0.698597	1.17686	0.0574387	0.0371665
BMAL1_S69	BMAL1	1.11536	1.17385	0.0583217	0.0151197
MRTFA_S398	MRTFA	1.10831	1.17304	0.0735473	0.0166592
PEAK1_S1109	PEAK1	-1.05407	-1.16879	0.0512378	0.0350377
SART1_S461	SART1	0.869221	1.16144	0.0706148	0.0261812
BCL9_S116	BCL9	1.19843	1.14803	0.0503284	0.0377461
TPX2_S200	TPX2	-0.286199	-1.13356	0.879824	0.0424777
EIF4B_S609	EIF4B	-0.465386	-1.12071	0.358406	0.0310054
BCL9_S119	BCL9	1.72532	1.11689	0.118928	0.040483
TMEM45A_S284	TMEM45A	1.34243	1.11448	0.207824	0.037306
OIP5_S239	OIP5	0.821777	1.10717	0.186163	0.0422636
SUGT1_S338	SUGT1	0.670171	1.08849	0.0557971	0.0371665
PHC2_S717	PHC2	0.906836	1.06667	0.0585995	0.0442262
LYSMD3_S141	LYSMD3	0.932877	1.0617	0.0942648	0.0432298
PHAX_T370	PHAX	0.904337	1.05921	0.0734157	0.0182621
CDC5L_S312	CDC5L	-0.280581	-1.04575	0.637803	0.0453942
ATF7IP_S583	ATF7IP	0.643143	1.03315	0.439778	0.0475867
PPHLN1_S256	PPHLN1	0.893143	1.02792	0.146642	0.0331907
SLTM_S911	SLTM	0.753967	1.01894	0.0977227	0.0485191
MKI67_S2389	MKI67	0.947595	1.01747	0.0734157	0.0468958
MKI67_T2375	MKI67	0.947595	1.01747	0.0734157	0.0468958
C1orf198_S187	C1orf198	-1.05599	-1.01393	0.0769675	0.040483
ANK2_S3870	ANK2	1.60928	1.00854	0.114766	0.0339087
APC_S1044	APC	-1.15167	-1.00652	0.0803626	0.0157769
SAFB_S820	SAFB	0.796761	1.00595	0.0789025	0.0371665
UNC13B_S218	UNC13B	-0.270295	-1.00446	0.841024	0.0338405
ARID1A_S1334	ARID1A	-0.441278	-1.00319	0.436642	0.040483
TRIM28_S699	TRIM28	0.590936	1.00293	0.0848998	0.0306467
NFATC1_S279	NFATC1	1.05103	1.00163	0.0819069	0.027228
SCRIB_S722	SCRIB	-0.748798	-0.992754	0.599873	0.0353214
THRAP3_S472	THRAP3	0.840635	0.99157	0.0685798	0.040483
SMARCA4_S629	SMARCA4	0.651792	0.98754	0.0563077	0.0291744
RIF1_S1853	RIF1	0.662593	0.978289	0.605344	0.0291744
TOP2B_S1356	TOP2B	0.341637	0.977442	0.641468	0.040483
AFF4_T363	AFF4	0.683218	0.973406	0.0557971	0.0355802
LYSMD3_S129	LYSMD3	0.956605	0.973199	0.0501114	0.0350377
TSHZ1_S551	TSHZ1	0.318844	0.969632	0.217335	0.040483
CABIN1_S38	CABIN1	0.450445	0.968985	0.197711	0.0430758
KDM3A_S290	KDM3A	-0.670342	-0.950114	0.760293	0.0199847
SLTM_T899	SLTM	0.71612	0.949274	0.0889602	0.0478965
THRAP3_S404	THRAP3	0.545328	0.940009	0.24276	0.040483
THRAP3_S417	THRAP3	0.545328	0.940009	0.24276	0.040483
BCORL1_S1047	BCORL1	1.07345	0.939681	0.0546479	0.0478238
FYTTD1_S37	FYTTD1	0.647536	0.938266	0.081831	0.0287759
TAF9B_T193	TAF9B	0.321944	0.931037	0.541869	0.0466588
MARCKS_S142	MARCKS	1.11811	0.926233	0.0861118	0.028649
ITPR1_S1612	ITPR1	0.792118	0.916627	0.21471	0.040483
SHROOM3_S1254	SHROOM3	-1.02644	-0.916205	0.0755108	0.0475867
SMARCA4_S643	SMARCA4	0.543889	0.91458	0.0788071	0.0270162
SMARCA4_T615	SMARCA4	0.577682	0.914419	0.115085	0.0322475
OCIAD1_S155	OCIAD1	0.967991	0.912245	0.408211	0.0275031
CLIP2_S365	CLIP2	1.49218	0.909432	0.0742834	0.037306
PPHLN1_S241	PPHLN1	1.05226	0.908098	0.242904	0.040483
GLI2_S984	GLI2	0.771864	0.901139	0.313904	0.0431862
TRIM28_S697	TRIM28	0.613851	0.880692	0.0905129	0.0431862
MORC2_S751	MORC2	1.06621	0.880448	0.0511499	0.0466588
MORC2_S766	MORC2	1.06621	0.880448	0.0511499	0.0466588
NCAPD3_S1495	NCAPD3	0.646726	0.8791	0.420234	0.040483
NCAPD3_S1534	NCAPD3	0.646726	0.8791	0.420234	0.040483
TBC1D4_S582	TBC1D4	-0.837067	-0.878822	0.23596	0.0486471
THOC2_S1262	THOC2	0.265908	0.876906	0.715817	0.0466588
GAREM1_T737	GAREM1	0.744192	0.876688	0.051877	0.0291744
MIS18BP1_S147	MIS18BP1	0.600025	0.873095	0.126101	0.0408911
HIRA_S452	HIRA	0.619791	0.872466	0.0637667	0.0466588
UBE4B_S111	UBE4B	-0.7268	-0.872176	0.286109	0.0431862
UBE4B_S124	UBE4B	-0.7268	-0.872176	0.286109	0.0431862
UBE4B_S96	UBE4B	-0.7268	-0.872176	0.286109	0.0431862
SRRM2_S1688	SRRM2	-1.10185	-0.866001	0.154623	0.0485641
NCOR2_S1268	NCOR2	-0.796083	-0.861668	0.491013	0.0387596
BCLAF1_S438	BCLAF1	0.774416	0.856743	0.6819	0.0322475
GLYR1_S157	GLYR1	0.714575	0.85196	0.443118	0.037306
GLYR1_S170	GLYR1	0.714575	0.85196	0.443118	0.037306
MIS18BP1_S148	MIS18BP1	0.685446	0.847993	0.123875	0.0407676
ARK2N_S80	ARK2N	0.774781	0.842357	0.225149	0.0355391
PPHLN1_T255	PPHLN1	1.01218	0.841232	0.238147	0.0480531
AKAP8_S711	AKAP8	0.513178	0.834956	0.152418	0.0431862
KAT6A_S460	KAT6A	0.53599	0.830972	0.0724995	0.0350377
CUX1_S1352	CUX1	0.509771	0.821242	0.0713326	0.0351573
UBN2_S343	UBN2	0.451717	0.819697	0.501525	0.0408911
NOP58_S501	NOP58	0.502298	0.818979	0.184629	0.0389828
PPP1R9A_S200	PPP1R9A	-0.565171	-0.818187	0.0495858	0.0371665
PSIP1_S512	PSIP1	0.37184	0.816526	0.48043	0.0306467
DLG1_S676	DLG1	0.981901	0.81465	0.374222	0.0306467
DLG1_T701	DLG1	0.981901	0.81465	0.374222	0.0306467
CBL_S828	CBL	-0.610221	-0.814331	0.282085	0.0470652
CBL_T802	CBL	-0.610221	-0.814331	0.282085	0.0470652
MAST3_S819	MAST3	-0.705996	-0.81291	0.11861	0.0306467
VAPB_S160	VAPB	0.627146	0.811394	0.115085	0.0311443
PKN2_S670	PKN2	1.34	0.808377	0.20023	0.0466588
SMARCA4_S656	SMARCA4	0.471128	0.804217	0.073803	0.0305247
PHIP_S1297	PHIP	0.379182	0.802268	0.368035	0.040483
MARK2_T222	MARK2	0.106957	0.801016	0.85942	0.0475882
ERF_S44	ERF	0.725773	0.794364	0.156143	0.040483
STK10_S461	STK10	0.19076	0.791378	0.523447	0.028649
GAREM1_T741	GAREM1	0.716127	0.790942	0.153033	0.0466588
PDE1C_S482	PDE1C	0.684772	0.786411	0.0857241	0.0475867
VASP_S334	VASP	-0.797584	-0.781094	0.069482	0.0322475
TOP2B_S1577	TOP2B	1.19447	0.776218	0.515383	0.040483
TOP2B_Y1596	TOP2B	1.19447	0.776218	0.515383	0.040483
KDM3B_S301	KDM3B	1.01779	0.774357	0.0845972	0.037306
NEFL_S558	NEFL	0.0966465	0.772713	0.928823	0.0352801
NUP214_S445	NUP214	0.590064	0.771699	0.0769719	0.040483
ATRX_S823	ATRX	0.483916	0.764701	0.688475	0.040483
ATRX_S836	ATRX	0.483916	0.764701	0.688475	0.040483
ATRX_T811	ATRX	0.483916	0.764701	0.688475	0.040483
LIN9_T325	LIN9	-0.619915	-0.75449	0.158983	0.0322475
NUP214_T460	NUP214	0.553549	0.753544	0.0867315	0.0460548
ZKSCAN4_S515	ZKSCAN4	0.555735	0.751228	0.172837	0.037306
TOP2B_S1448	TOP2B	0.336431	0.750193	0.383678	0.040483
TOP2B_T1427	TOP2B	0.336431	0.750193	0.383678	0.040483
AHNAK_S5461	AHNAK	0.527069	0.745367	0.397516	0.0389828
PLEKHM2_S277	PLEKHM2	0.229411	-0.744873	0.756798	0.0408911
ZMYM3_S1062	ZMYM3	0.641616	0.740596	0.0629387	0.0355391
ZMYM3_S1108	ZMYM3	0.641616	0.740596	0.0629387	0.0355391
SMARCA4_T628	SMARCA4	0.439256	0.73885	0.0908978	0.0338405
AKAP11_S30	AKAP11	0.63416	0.733966	0.0840302	0.0475882
GTF3C2_S103	GTF3C2	0.497938	0.732605	0.0630377	0.040483
DBNDD1_S146	DBNDD1	1.32247	0.727072	0.255522	0.0475882
EME1_S129	EME1	0.439651	0.726214	0.089521	0.0408911
EME1_S142	EME1	0.439651	0.726214	0.089521	0.0408911
DMTN_S386	DMTN	-0.635266	-0.725582	0.0678534	0.0460548
DNAJC21_S525	DNAJC21	-0.618871	-0.722081	0.10965	0.0365726
ERCC5_S403	ERCC5	0.493407	0.712629	0.110462	0.0460548
ERCC5_S416	ERCC5	0.493407	0.712629	0.110462	0.0460548
NEDD1_S539	NEDD1	0.56382	0.704388	0.106124	0.0468606
SVIL_S251	SVIL	0.366666	0.700859	0.155245	0.0475867
SVIL_S269	SVIL	0.366666	0.700859	0.155245	0.0475867
MKI67_T1879	MKI67	0.443248	0.697859	0.0669951	0.0486471
AHNAK_S5765	AHNAK	-0.587152	-0.696989	0.0521585	0.0448615
FAM76B_S350	FAM76B	-0.542859	-0.69624	0.0588988	0.0389828
PEAK1_T1160	PEAK1	0.38226	0.694683	0.114332	0.040483
LMO7_S943	LMO7	0.334826	0.693496	0.288843	0.040483
FAM76B_S263	FAM76B	0.562995	0.685511	0.181563	0.040483
RIF1_T1893	RIF1	0.613281	0.67995	0.0591039	0.0466588
RALGPS2_T306	RALGPS2	-0.747843	-0.671791	0.0663868	0.0448615
MAST3_S807	MAST3	-0.647762	-0.65944	0.0953686	0.040483
SRSF12_S148	SRSF12	-0.265082	-0.651923	0.630649	0.0408911
NAV1_S323	NAV1	-0.73978	-0.651359	0.0583217	0.0371665
NAV1_S335	NAV1	-0.73978	-0.651359	0.0583217	0.0371665
MTDH_S126	MTDH	0.519323	0.644085	0.107178	0.0448852
STIM1_S272	STIM1	0.288134	0.642783	0.49776	0.0466588
MTDH_S506	MTDH	0.585539	0.642442	0.0938818	0.0410694
CCNB2_S413	CCNB2	0.489735	0.641803	0.214137	0.0480745
ZNF326_S132	ZNF326	0.818434	0.636477	0.0629387	0.0455987
CABIN1_S1425	CABIN1	0.383515	0.634213	0.404041	0.0448615
BARD1_S163	BARD1	-0.448469	-0.631465	0.162992	0.0393279
ZRANB2_S292	ZRANB2	-0.482812	-0.627789	0.0794542	0.0448615
KIF4A_S1222	KIF4A	0.300355	0.620021	0.225113	0.0431862
KIF4A_T1206	KIF4A	0.300355	0.620021	0.225113	0.0431862
LMO7_S984	LMO7	0.309625	0.615338	0.567787	0.0486471
LMO7_T969	LMO7	0.309625	0.615338	0.567787	0.0486471
RIF1_S2209	RIF1	-0.590243	-0.595824	0.102551	0.0472801
PHF6_S177	PHF6	0.408043	0.593487	0.167636	0.0468958

## Sheet: S3-5
Supplementary Table S3-5: Shared serum-responsive phosphosites
Description: Phosphosites significantly changing in both cell lines
Criteria: Padj < 0.05 in both WT and AI
Total sites: 174
Phosphosite_ID	Gene	logFC_WT	logFC_AI	Padj_WT	Padj_AI	diagonal_distance
REPS1_S298	REPS1	1.95434	0.8144	0.00801917	0.0475867	1.13994
ITPR3_S1846	ITPR3	1.88962	0.897877	0.0155677	0.0373096	0.991742
CKAP5_S1886	CKAP5	1.95135	1.013	0.0390656	0.040483	0.938346
USP8_S166	USP8	-2.31816	-1.41597	0.0127581	0.0199847	0.902191
RPS6KB2_S431	RPS6KB2	1.99464	1.09964	0.0155677	0.0389828	0.895001
RPS6KB2_S443	RPS6KB2	1.99464	1.09964	0.0155677	0.0389828	0.895001
RPS6KB2_S460	RPS6KB2	1.99464	1.09964	0.0155677	0.0389828	0.895001
REPS1_Y300	REPS1	2.1719	1.35202	0.0123169	0.0183515	0.819878
PHF2_S1070	PHF2	1.71518	0.929861	0.0388964	0.0478965	0.785317
MCF2L_S603	MCF2L	1.45125	0.705358	0.0204135	0.0410694	0.745894
NPAT_S1310	NPAT	2.35457	1.65958	0.00801917	0.0151197	0.694993
SRCAP_S2739	SRCAP	2.19741	1.52165	0.013113	0.0322475	0.675762
SOX6_S139	SOX6	2.17898	1.55464	0.0157667	0.0141467	0.624338
KIF18B_S676	KIF18B	1.42869	0.814606	0.0324042	0.03528	0.614088
PAPOLG_S539	PAPOLG	1.32153	0.708391	0.0145708	0.0466588	0.613135
ZC3H11A_S303	ZC3H11A	1.90897	1.31547	0.0300721	0.0215702	0.593504
JMY_S902	JMY	1.21377	0.624597	0.0362347	0.0489664	0.58917
MYCBP2_S2345	MYCBP2	1.83683	1.25146	0.0259176	0.0291744	0.58537
PBRM1_S53	PBRM1	1.43851	0.85514	0.0127581	0.0371665	0.583369
RANBP2_S1522	RANBP2	2.04176	1.49114	0.0326478	0.0151197	0.550624
MGA_S585	MGA	0.893168	1.43969	0.0484617	0.0279124	0.546522
MGA_S611	MGA	0.893168	1.43969	0.0484617	0.0279124	0.546522
NUP153_T644	NUP153	1.19699	0.658682	0.0203454	0.0475882	0.53831
RPS6KA5_S412	RPS6KA5	2.2277	1.70273	0.0127581	0.0171125	0.524972
REPS1_S286	REPS1	1.31682	0.795652	0.0127581	0.0291744	0.52117
PPP3CC_S477	PPP3CC	-1.29609	-1.7922	0.0175239	0.0449435	0.496113
FHIP2B_S542	FHIP2B	1.35269	0.86048	0.0467221	0.0460548	0.492205
BCL11A_S655	BCL11A	1.06703	1.55551	0.0397719	0.0475867	0.488487
BCL11A_S668	BCL11A	1.06703	1.55551	0.0397719	0.0475867	0.488487
NUP153_S647	NUP153	1.13515	0.646722	0.030086	0.040483	0.488428
SCRIB_S1346	SCRIB	1.089	0.609435	0.0155677	0.0453942	0.479564
SCRIB_S1360	SCRIB	1.089	0.609435	0.0155677	0.0453942	0.479564
ZNF687_S292	ZNF687	0.751646	1.22987	0.0460344	0.0199847	0.47822
WDTC1_S519	WDTC1	1.16336	0.701297	0.0194389	0.0460548	0.462058
WDTC1_S546	WDTC1	1.16336	0.701297	0.0194389	0.0460548	0.462058
PHACTR4_S529	PHACTR4	0.975357	1.43651	0.0169305	0.0187219	0.461157
MTDH_S311	MTDH	1.49568	1.05924	0.0127581	0.0334404	0.436443
CLSPN_S854	CLSPN	0.919482	1.3497	0.0383612	0.0151197	0.430222
CLSPN_S881	CLSPN	0.919482	1.3497	0.0383612	0.0151197	0.430222
HECTD1_S1397	HECTD1	1.24304	0.816578	0.0306146	0.0458002	0.426465
ELF2_S435	ELF2	0.688393	1.11457	0.0322236	0.028649	0.426175
WDR33_S1231	WDR33	1.11138	0.685368	0.0254421	0.0430758	0.426013
LIMA1_S267	LIMA1	-1.61082	-1.18575	0.0155677	0.0453942	0.42507
NUP153_S364	NUP153	1.25161	0.827599	0.0155677	0.0455618	0.424007
MARK2_T492	MARK2	-1.24093	-0.826481	0.029228	0.040483	0.414445
MACO1_S324	MACO1	-1.04486	-0.649775	0.0194389	0.0480745	0.395088
BRWD1_S710	BRWD1	1.58905	1.20147	0.0127581	0.0142725	0.387579
MIER1_S514	MIER1	-1.19941	-0.814139	0.0261244	0.0462417	0.385271
SNX29_S281	SNX29	-1.10618	-0.723205	0.0175239	0.0470652	0.382975
RAB11FIP1_S447	RAB11FIP1	1.11017	0.729783	0.0397719	0.0448615	0.380391
NIPBL_T418	NIPBL	1.52157	1.14631	0.0127581	0.0142725	0.375261
PALLD_S907	PALLD	1.15605	0.781045	0.049984	0.040483	0.375009
NCOA6_S1393	NCOA6	1.19686	0.829314	0.0148512	0.0439505	0.367544
ERBIN_S621	ERBIN	-1.36945	-1.00333	0.0127581	0.040483	0.366125
ERBIN_S636	ERBIN	-1.36945	-1.00333	0.0127581	0.040483	0.366125
ERBIN_S648	ERBIN	-1.36945	-1.00333	0.0127581	0.040483	0.366125
ATP2B4_S340	ATP2B4	-1.10693	-0.743449	0.013113	0.0336953	0.363483
SEC22B_S152	SEC22B	1.36244	1.01019	0.0155677	0.0199847	0.352246
NUP50_S237	NUP50	1.42947	1.08227	0.0140444	0.0215702	0.347199
KMT2D_S3223	KMT2D	1.54864	1.20806	0.0194389	0.0182688	0.340582
PHIP_S1329	PHIP	1.53651	1.19644	0.0420721	0.0142725	0.340071
ENAH_T477	ENAH	-1.71395	-1.38281	0.0140444	0.0279856	0.331138
ADAR_S611	ADAR	1.35967	1.03334	0.0194389	0.0389828	0.32633
FAM171A1_S452	FAM171A1	-1.27865	-0.953757	0.0140444	0.0199847	0.324895
COBL_S247	COBL	1.12486	0.80079	0.0315401	0.0351572	0.324073
ZC3HC1_S366	ZC3HC1	1.06796	0.745712	0.0426602	0.0305247	0.322248
PHF14_S847	PHF14	1.94975	1.63555	0.0123169	0.0199847	0.314193
MEN1_S506	MEN1	1.17132	0.85958	0.0265652	0.0466588	0.311736
SRRM2_S1700	SRRM2	-1.26681	-0.955201	0.0319444	0.0371665	0.311606
TACC2_S2084	TACC2	1.1255	0.814719	0.0398745	0.0448615	0.310777
CIC_S1422	CIC	-1.51473	-1.21056	0.013113	0.0291744	0.304173
MRTFB_S584	MRTFB	0.649396	0.951409	0.0408749	0.0291744	0.302014
DACH1_T596	DACH1	1.10041	0.798534	0.028973	0.0389828	0.301872
NFIL3_S366	NFIL3	1.13887	0.838789	0.0170424	0.0362999	0.300077
TAF9_S162	TAF9	1.54176	1.24238	0.0409573	0.028649	0.299381
SETD1A_S234	SETD1A	1.9604	1.66301	0.0326127	0.0199847	0.297387
SPEN_T2952	SPEN	1.11194	0.816229	0.0146608	0.0400812	0.295707
SHROOM3_S1233	SHROOM3	-1.18609	-0.891413	0.013966	0.0199847	0.294681
ZNF687_T390	ZNF687	1.55074	1.25815	0.0131445	0.0431343	0.29259
ADAR_T615	ADAR	1.40981	1.12294	0.0127581	0.0227502	0.286869
HDGFL2_S383	HDGFL2	-1.33624	-1.06278	0.0194389	0.0322475	0.273462
MYBL2_T522	MYBL2	-1.77377	-1.5082	0.0127581	0.0142725	0.265569
WASHC2A_S688	WASHC2A	1.13363	0.868454	0.0154107	0.0449435	0.26518
ASF1A_S183	ASF1A	0.672495	0.93659	0.0434818	0.0355802	0.264096
RAB3GAP1_S562	RAB3GAP1	1.09917	0.835644	0.0264531	0.0355802	0.263529
MACO1_S270	MACO1	1.68869	1.43162	0.0140444	0.0199847	0.257073
CAMKK2_S521	CAMKK2	1.11026	0.853826	0.0154107	0.0291744	0.256433
NIPBL_S379	NIPBL	1.10442	0.848413	0.0365595	0.0365836	0.256004
MGA_S2147	MGA	0.752209	1.00424	0.0250784	0.0291744	0.252032
TJP1_S1065	TJP1	-0.808511	-1.06004	0.0227235	0.03528	0.251525
ZC3H11C_S775	ZC3H11C	2.10737	1.87758	0.0175239	0.0362999	0.229794
ZC3H11C_T787	ZC3H11C	2.10737	1.87758	0.0175239	0.0362999	0.229794
RPS6KA5_T423	RPS6KA5	1.47133	1.24385	0.0155677	0.0291744	0.227475
LRCH2_S347	LRCH2	-1.34019	-1.11581	0.0203454	0.0199847	0.224381
NIPBL_T415	NIPBL	1.58391	1.36189	0.0140444	0.0151197	0.222022
NCBP1_S34	NCBP1	1.55298	1.76784	0.0137414	0.0109671	0.214862
MAP1S_S665	MAP1S	-0.757351	-0.972078	0.0389047	0.0345849	0.214727
ZC3H11C_S773	ZC3H11C	1.50024	1.28558	0.0232337	0.0291744	0.214655
RHBDF2_S355	RHBDF2	1.2958	1.08332	0.0127581	0.0362755	0.212486
MELK_S368	MELK	-1.15821	-0.948713	0.0484617	0.0365964	0.209493
NUP153_T543	NUP153	1.17339	0.964988	0.0127581	0.0319203	0.2084
ZC3H11C_S787	ZC3H11C	1.84021	1.63606	0.0223213	0.0384089	0.204152
ALG3_S38	ALG3	1.05788	0.857196	0.0140444	0.0466588	0.200682
RIF1_S1183	RIF1	0.916606	1.11501	0.0261244	0.03528	0.198409
SSH2_S810	SSH2	1.78896	1.5936	0.0145708	0.027228	0.195367
RHBDF2_S339	RHBDF2	1.1559	0.963465	0.028973	0.0466588	0.192434
RHBDF2_S352	RHBDF2	1.1559	0.963465	0.028973	0.0466588	0.192434
RHBDF2_S366	RHBDF2	1.1559	0.963465	0.028973	0.0466588	0.192434
EEPD1_S51	EEPD1	1.16274	0.972629	0.0296503	0.0306467	0.190112
SETD5_S604	SETD5	1.2163	1.02653	0.0306328	0.0336364	0.189767
ACIN1_S724	ACIN1	1.8679	1.68215	0.0154936	0.0141467	0.185754
SPICE1_S823	SPICE1	1.40331	1.22014	0.0365595	0.0475867	0.183168
ATXN1L_S627	ATXN1L	1.68634	1.86856	0.0254421	0.0258038	0.182217
PBRM1_S960	PBRM1	1.0083	0.82718	0.0155677	0.0486471	0.181117
DIDO1_S1469	DIDO1	1.45883	1.27792	0.0155677	0.0141467	0.180914
GAB1_S416	GAB1	-0.862583	-0.684217	0.0456532	0.0486471	0.178367
ATRX_S980	ATRX	0.765231	0.942478	0.030086	0.0389828	0.177247
HCFC1_S678	HCFC1	0.965453	1.13476	0.0167443	0.0263644	0.169302
CHAF1B_T533	CHAF1B	0.989734	0.826905	0.0155677	0.0412095	0.162829
NCBP1_T33	NCBP1	1.48787	1.64696	0.0139272	0.0141467	0.159091
ZNF106_S892	ZNF106	0.949004	1.09849	0.0211206	0.0199847	0.149482
DIDO1_T1678	DIDO1	1.27582	1.12747	0.0342188	0.040483	0.14835
ILRUN_S237	ILRUN	-1.09483	-0.948617	0.0250784	0.0299843	0.146212
SEC63_T563	SEC63	1.46087	1.60524	0.0265652	0.0199847	0.144369
PHF2_T945	PHF2	1.1108	0.967883	0.0401935	0.0408911	0.142914
PTPN1_S62	PTPN1	-0.982096	-0.846909	0.0463861	0.028649	0.135187
SETD1A_S1192	SETD1A	1.47504	1.34466	0.0127581	0.0142725	0.130378
SETD1A_T1179	SETD1A	1.47504	1.34466	0.0127581	0.0142725	0.130378
KDM3A_S276	KDM3A	1.22782	1.10061	0.0157667	0.0291744	0.12721
CIC_S463	CIC	-1.54907	-1.67036	0.0155677	0.0199847	0.121282
STRADA_S58	STRADA	-1.00455	-0.887273	0.0300408	0.0448615	0.117277
NAB2_S229	NAB2	0.889198	0.772395	0.0320099	0.0416011	0.116803
CD2AP_T266	CD2AP	-1.78702	-1.89863	0.0127581	0.0353214	0.111605
NUP153_S544	NUP153	1.11619	1.00525	0.0127581	0.0199847	0.110941
WDR44_T171	WDR44	-0.760098	-0.649412	0.0356529	0.0486471	0.110686
SON_S122	SON	1.18314	1.29363	0.0484617	0.0331907	0.110491
NUP153_S531	NUP153	0.907401	0.797378	0.0155677	0.028649	0.110023
RANBP2_S1909	RANBP2	1.36944	1.26079	0.0176339	0.0199847	0.108646
EPB41_S138	EPB41	-1.07205	-1.17745	0.0390656	0.0305247	0.105404
CHAF1B_S561	CHAF1B	0.927001	0.825694	0.0260383	0.040483	0.101307
C17orf75_S50	C17orf75	-1.14739	-1.24477	0.0463861	0.0142725	0.0973805
SKA3_S275	SKA3	-0.821639	-0.916352	0.0250784	0.0389828	0.0947125
CABIN1_S1468	CABIN1	0.788206	0.880504	0.0383612	0.0291744	0.0922989
ZNF106_S464	ZNF106	1.17412	1.08202	0.0275068	0.0291744	0.0920958
GTF3C1_S769	GTF3C1	0.66664	0.758084	0.0401935	0.040483	0.0914439
GCC2_S1597	GCC2	1.84511	1.75607	0.0175239	0.00952175	0.0890389
AMOTL1_T821	AMOTL1	-0.85631	-0.767571	0.0365595	0.0453348	0.0887392
BCOR_S610	BCOR	-0.714988	-0.632898	0.0316579	0.0442262	0.0820904
ADD1_S599	ADD1	-2.23343	-2.15162	0.0123169	0.00255077	0.0818081
DEAF1_S205	DEAF1	0.847919	0.770327	0.0198411	0.0431862	0.0775918
AUTS2_T1251	AUTS2	-1.01267	-0.943664	0.049342	0.0202086	0.0690101
ELF2_T436	ELF2	0.859727	0.921941	0.0488753	0.0313997	0.0622146
NFKB1_S963	NFKB1	0.846245	0.78445	0.0404246	0.040483	0.0617943
RHBDF2_S341	RHBDF2	0.913531	0.852576	0.0155677	0.0306467	0.0609549
TMEM94_S461	TMEM94	-0.846361	-0.904655	0.028973	0.0199847	0.0582932
TMEM94_S473	TMEM94	-0.846361	-0.904655	0.028973	0.0199847	0.0582932
PHF20L1_S446	PHF20L1	0.681774	0.62697	0.0335365	0.0453942	0.0548043
ELF2_S437	ELF2	0.782992	0.829628	0.0397719	0.0431862	0.0466364
GEMIN5_S771	GEMIN5	-1.41661	-1.46296	0.028973	0.0430758	0.0463458
DEAF1_T189	DEAF1	0.835423	0.794865	0.0222482	0.040483	0.0405576
RAPGEF1_T266	RAPGEF1	-1.09472	-1.05847	0.0196243	0.0233401	0.0362572
DTNA_S688	DTNA	0.711955	0.68276	0.030086	0.040483	0.0291952
WDR44_T176	WDR44	-0.65198	-0.680768	0.0467964	0.0449435	0.0287886
ZMYM3_S1078	ZMYM3	0.992073	0.965255	0.0326983	0.0199847	0.026818
CDC42EP1_S363	CDC42EP1	-1.15903	-1.13346	0.0170128	0.0151197	0.0255746
PLCB1_S1211	PLCB1	-0.940159	-0.91567	0.021955	0.0284969	0.0244895
MKNK1_S52	MKNK1	0.89861	0.875632	0.0376206	0.0417524	0.0229787
FAM76B_S253	FAM76B	0.766488	0.749257	0.0337942	0.0389828	0.0172314
ZC3H11C_T788	ZC3H11C	2.13799	2.12117	0.028973	0.0475867	0.0168186
ZMYM3_S1092	ZMYM3	1.08043	1.08956	0.0222482	0.028649	0.00913819
TENM3_S39	TENM3	-0.864879	-0.87385	0.0194389	0.0279124	0.00897111
ZC3H11C_T776	ZC3H11C	1.07251	1.07728	0.0463861	0.0291744	0.00476272
RIF1_S1626	RIF1	0.808684	0.812446	0.0320099	0.0448615	0.00376223
TNKS1BP1_S1170	TNKS1BP1	-0.907997	-0.904438	0.0194389	0.0270162	0.00355861

## Sheet: S3-6
Supplementary Table S3-6: Pathway enrichment analysis (Treatment effect)
Description: Over-representation analysis of genes with changed phosphosites
Method: g:Profiler with Benjamini-Hochberg FDR correction
Databases: KEGG, Reactome
Background: All genes with detected phosphosites
Significance: Padj < 0.05
Comparisons: Treated (10% FBS) vs Un-treated (serum-free) in WT and AI cells
Total pathways: 207
WT up: 77
WT down: 38
AI up: 73
AI down: 19
Cell_Line	Direction	Database	Pathway_Name	Genes_In_Query	Padj	Neg_Log10_Padj
AI	Downregulated	Reactome	Signaling by MET	5	0.00566254	2.24699
AI	Downregulated	Reactome	Negative regulation of MET activity	3	0.0145044	1.8385
AI	Downregulated	Reactome	Signal Transduction	22	0.0205102	1.68803
AI	Downregulated	Reactome	NR1H3 & NR1H2 regulate gene expression linked to cholesterol transport and efflux	3	0.0376678	1.42403
AI	Downregulated	Reactome	Apoptotic cleavage of cellular proteins	3	0.0376678	1.42403
AI	Downregulated	Reactome	MET activates RAP1 and RAC1	2	0.0398468	1.39961
AI	Downregulated	Reactome	NR1H2 & NR1H3 regulate gene expression to control bile acid homeostasis	2	0.0398468	1.39961
AI	Downregulated	Reactome	NR1H2 and NR1H3-mediated signaling	3	0.0398468	1.39961
AI	Downregulated	Reactome	Signaling by ERBB2	3	0.0398468	1.39961
AI	Downregulated	Reactome	Constitutive Signaling by EGFRvIII	2	0.0398551	1.39952
AI	Downregulated	Reactome	Apoptotic execution phase	3	0.0398551	1.39952
AI	Downregulated	Reactome	Signaling by EGFRvIII in Cancer	2	0.0398551	1.39952
AI	Downregulated	Reactome	Interleukin-3, Interleukin-5 and GM-CSF signaling	3	0.0398551	1.39952
AI	Downregulated	Reactome	Signaling by ERBB2 ECD mutants	2	0.0430641	1.36588
AI	Downregulated	Reactome	Polo-like kinase mediated events	2	0.0433653	1.36286
AI	Downregulated	Reactome	Transcription of E2F targets under negative control by p107 (RBL1) and p130 (RBL2) in complex with HDAC1	2	0.0433653	1.36286
AI	Downregulated	Reactome	Constitutive Signaling by Ligand-Responsive EGFR Cancer Variants	2	0.0470544	1.3274
AI	Downregulated	Reactome	RHO GTPase cycle	7	0.0470544	1.3274
AI	Downregulated	Reactome	Signaling by Ligand-Responsive EGFR Variants in Cancer	2	0.0470544	1.3274
AI	Upregulated	Reactome	Transport of Mature Transcript to Cytoplasm	9	3.39422e-05	4.46926
AI	Upregulated	Reactome	Formation of WDR5-containing histone-modifying complexes	7	3.39422e-05	4.46926
AI	Upregulated	Reactome	Epigenetic regulation by WDR5-containing histone modifying complexes	7	3.39422e-05	4.46926
AI	Upregulated	Reactome	Transport of Mature mRNA derived from an Intron-Containing Transcript	8	6.74847e-05	4.17079
AI	Upregulated	Reactome	Chromatin modifying enzymes	14	6.74847e-05	4.17079
AI	Upregulated	Reactome	Chromatin organization	14	6.74847e-05	4.17079
AI	Upregulated	Reactome	SUMO E3 ligases SUMOylate target proteins	11	0.000125047	3.90293
AI	Upregulated	Reactome	Transport of Mature mRNA Derived from an Intronless Transcript	6	0.000131136	3.88228
AI	Upregulated	Reactome	Gene expression (Transcription)	35	0.000131136	3.88228
AI	Upregulated	Reactome	SUMOylation	11	0.000131136	3.88228
AI	Upregulated	Reactome	Transport of Mature mRNAs Derived from Intronless Transcripts	6	0.000139719	3.85474
AI	Upregulated	Reactome	SUMOylation of RNA binding proteins	6	0.000231463	3.63552
AI	Upregulated	Reactome	Vpr-mediated nuclear import of PICs	5	0.000542439	3.26565
AI	Upregulated	Reactome	Transport of the SLBP independent Mature mRNA	5	0.000542439	3.26565
AI	Upregulated	Reactome	snRNP Assembly	6	0.000542439	3.26565
AI	Upregulated	Reactome	Metabolism of non-coding RNA	6	0.000542439	3.26565
AI	Upregulated	Reactome	HIV Life Cycle	9	0.000585659	3.23236
AI	Upregulated	Reactome	Transport of the SLBP Dependant Mature mRNA	5	0.000585659	3.23236
AI	Upregulated	Reactome	Nuclear Pore Complex (NPC) Disassembly	5	0.000627703	3.20225
AI	Upregulated	Reactome	Interactions of Vpr with host cellular proteins	5	0.000802421	3.0956
AI	Upregulated	KEGG	Nucleocytoplasmic transport	8	0.00134024	2.87282
AI	Upregulated	Reactome	SUMOylation of DNA replication proteins	5	0.00212266	2.67312
AI	Upregulated	Reactome	SUMOylation of DNA damage response and repair proteins	6	0.00254126	2.59495
AI	Upregulated	Reactome	HIV Infection	10	0.00281838	2.55
AI	Upregulated	Reactome	Nuclear Envelope Breakdown	5	0.00286466	2.54293
AI	Upregulated	Reactome	Processing of Capped Intron-Containing Pre-mRNA	11	0.00295531	2.5294
AI	Upregulated	Reactome	CLEC7A (Dectin-1) induces NFAT activation	3	0.00381275	2.41876
AI	Upregulated	Reactome	Regulation of Glucokinase by Glucokinase Regulatory Protein	4	0.00385623	2.41384
AI	Upregulated	Reactome	Defective TPR may confer susceptibility towards thyroid papillary carcinoma (TPC)	4	0.00385623	2.41384
AI	Upregulated	Reactome	Transport of Ribonucleoproteins into the Host Nucleus	4	0.00414213	2.38278
AI	Upregulated	Reactome	NEP/NS2 Interacts with the Cellular Export Machinery	4	0.00414213	2.38278
AI	Upregulated	Reactome	Export of Viral Ribonucleoproteins from Nucleus	4	0.00458879	2.3383
AI	Upregulated	Reactome	Nuclear import of Rev protein	4	0.00491033	2.30889
AI	Upregulated	Reactome	mRNA 3'-end processing	5	0.00491033	2.30889
AI	Upregulated	Reactome	SUMOylation of SUMOylation proteins	4	0.00524949	2.27988
AI	Upregulated	Reactome	Rev-mediated nuclear export of HIV RNA	4	0.00524949	2.27988
AI	Upregulated	Reactome	Interactions of Rev with host cellular proteins	4	0.00647883	2.1885
AI	Upregulated	Reactome	Late Phase of HIV Life Cycle	7	0.00670131	2.17384
AI	Upregulated	Reactome	SUMOylation of ubiquitinylation proteins	4	0.00687532	2.16271
AI	Upregulated	Reactome	Formation of Senescence-Associated Heterochromatin Foci (SAHF)	3	0.00790419	2.10214
AI	Upregulated	Reactome	RNA Polymerase II Transcription Termination	5	0.00790419	2.10214
AI	Upregulated	Reactome	Elevation of cytosolic Ca2+ levels	3	0.00790419	2.10214
AI	Upregulated	Reactome	NS1 Mediated Effects on Host Pathways	4	0.00855347	2.06786
AI	Upregulated	Reactome	SUMOylation of chromatin organization proteins	5	0.00855347	2.06786
AI	Upregulated	Reactome	DAG and IP3 signaling	4	0.00974169	2.01137
AI	Upregulated	Reactome	Viral Messenger RNA Synthesis	4	0.00974169	2.01137
AI	Upregulated	Reactome	PKMTs methylate histone lysines	5	0.00977884	2.00971
AI	Upregulated	Reactome	SUMOylation of transcription cofactors	4	0.0102544	1.98909
AI	Upregulated	Reactome	Deactivation of the beta-catenin transactivating complex	4	0.0110105	1.95819
AI	Upregulated	Reactome	RHOC GTPase cycle	5	0.011828	1.92709
AI	Upregulated	Reactome	PLC beta mediated events	4	0.0175276	1.75628
AI	Upregulated	Reactome	Signaling by WNT	10	0.0225524	1.64681
AI	Upregulated	Reactome	Host Interactions of HIV factors	6	0.0225524	1.64681
AI	Upregulated	Reactome	Signaling by ALK fusions and activated point mutants	5	0.0236146	1.62682
AI	Upregulated	Reactome	G-protein mediated events	4	0.0236146	1.62682
AI	Upregulated	Reactome	2-LTR circle formation	2	0.0236146	1.62682
AI	Upregulated	Reactome	Signaling by ALK in cancer	5	0.0236146	1.62682
AI	Upregulated	Reactome	tRNA processing in the nucleus	4	0.0246424	1.60832
AI	Upregulated	Reactome	RNA Polymerase II Transcription	25	0.0246424	1.60832
AI	Upregulated	Reactome	Metabolism of RNA	16	0.0246424	1.60832
AI	Upregulated	Reactome	HCMV Early Events	6	0.0251969	1.59865
AI	Upregulated	Reactome	Mitotic Prophase	6	0.0251969	1.59865
AI	Upregulated	Reactome	C-type lectin receptors (CLRs)	6	0.026697	1.57354
AI	Upregulated	Reactome	Platelet calcium homeostasis	3	0.0275136	1.56045
AI	Upregulated	Reactome	Epigenetic regulation of gene expression	7	0.0276684	1.55802
AI	Upregulated	Reactome	M Phase	11	0.0283497	1.54745
AI	Upregulated	Reactome	CLEC7A (Dectin-1) signaling	5	0.0291607	1.5352
AI	Upregulated	Reactome	Integration of provirus	2	0.0324153	1.48925
AI	Upregulated	Reactome	Cell Cycle	15	0.0348782	1.45745
AI	Upregulated	Reactome	Regulation of HSF1-mediated heat shock response	4	0.0431058	1.36546
AI	Upregulated	Reactome	Glycolysis	4	0.044794	1.34878
AI	Upregulated	Reactome	HCMV Infection	6	0.0485853	1.31349
AI	Upregulated	Reactome	RUNX1 interacts with co-factors whose precise effect on RUNX1 targets is not known	3	0.0494412	1.30591
WT	Downregulated	Reactome	Signal Transduction	49	0.000142086	3.84745
WT	Downregulated	Reactome	MTOR signalling	6	0.000813663	3.08956
WT	Downregulated	Reactome	Signaling by Rho GTPases	20	0.00248536	2.60461
WT	Downregulated	Reactome	Signaling by Rho GTPases, Miro GTPases and RHOBTB3	20	0.00254265	2.59471
WT	Downregulated	Reactome	RHO GTPase cycle	15	0.00356419	2.44804
WT	Downregulated	KEGG	Endocytosis	11	0.00615398	2.21084
WT	Downregulated	Reactome	mTORC1-mediated signalling	4	0.00837374	2.07708
WT	Downregulated	Reactome	Energy dependent regulation of mTOR by LKB1-AMPK	4	0.0154542	1.81095
WT	Downregulated	Reactome	Signaling by ERBB2 ECD mutants	3	0.0244538	1.61165
WT	Downregulated	Reactome	Transcription of E2F targets under negative control by p107 (RBL1) and p130 (RBL2) in complex with HDAC1	3	0.0269792	1.56897
WT	Downregulated	KEGG	Adherens junction	6	0.0294322	1.53118
WT	Downregulated	Reactome	GAB1 signalosome	3	0.0296737	1.52763
WT	Downregulated	Reactome	Transcriptional Regulation by TP53	11	0.0424785	1.37183
WT	Downregulated	Reactome	Signaling by MET	5	0.0451709	1.34514
WT	Downregulated	Reactome	Negative regulation of MET activity	3	0.0451709	1.34514
WT	Downregulated	Reactome	Signaling by ERBB2	4	0.0453512	1.34341
WT	Downregulated	Reactome	Signaling by ERBB2 KD Mutants	3	0.0453512	1.34341
WT	Downregulated	KEGG	ErbB signaling pathway	5	0.0454029	1.34292
WT	Downregulated	KEGG	Rap1 signaling pathway	8	0.0454029	1.34292
WT	Downregulated	KEGG	Autophagy - animal	7	0.0454029	1.34292
WT	Downregulated	KEGG	mTOR signaling pathway	7	0.0454029	1.34292
WT	Downregulated	Reactome	VEGFR2 mediated vascular permeability	3	0.0462603	1.33479
WT	Downregulated	Reactome	TP53 Regulates Transcription of Cell Cycle Genes	4	0.0462603	1.33479
WT	Downregulated	Reactome	Amplification of signal from unattached kinetochores via a MAD2 inhibitory signal	5	0.0462603	1.33479
WT	Downregulated	Reactome	Amplification of signal from the kinetochores	5	0.0462603	1.33479
WT	Downregulated	Reactome	Signaling by ERBB2 in Cancer	3	0.0462603	1.33479
WT	Downregulated	Reactome	Downregulation of ERBB2 signaling	3	0.0462603	1.33479
WT	Downregulated	Reactome	G0 and Early G1	3	0.0462603	1.33479
WT	Downregulated	Reactome	G1/S-Specific Transcription	3	0.0462603	1.33479
WT	Downregulated	Reactome	Signaling by EGFR	4	0.0462603	1.33479
WT	Downregulated	Reactome	Resolution of Sister Chromatid Cohesion	6	0.0462603	1.33479
WT	Downregulated	Reactome	Intracellular signaling by second messengers	9	0.0462603	1.33479
WT	Downregulated	Reactome	RAC3 GTPase cycle	5	0.0462603	1.33479
WT	Downregulated	Reactome	RAC2 GTPase cycle	5	0.0462603	1.33479
WT	Downregulated	Reactome	Protein-protein interactions at synapses	5	0.0462603	1.33479
WT	Downregulated	Reactome	Ion homeostasis	4	0.0462603	1.33479
WT	Downregulated	Reactome	Neurexins and neuroligins	4	0.0462603	1.33479
WT	Downregulated	Reactome	Gene expression (Transcription)	26	0.0486492	1.31292
WT	Upregulated	Reactome	Signal Transduction	62	0.000728474	3.13759
WT	Upregulated	Reactome	Signaling by Rho GTPases, Miro GTPases and RHOBTB3	27	0.000728474	3.13759
WT	Upregulated	KEGG	cGMP-PKG signaling pathway	11	0.00100936	2.99595
WT	Upregulated	KEGG	Oxytocin signaling pathway	11	0.00100936	2.99595
WT	Upregulated	Reactome	Signaling by Rho GTPases	26	0.00104888	2.97927
WT	Upregulated	Reactome	Processing of Capped Intron-Containing Pre-mRNA	15	0.00126937	2.89641
WT	Upregulated	Reactome	RHO GTPases activate PAKs	5	0.00126937	2.89641
WT	Upregulated	Reactome	Transport of Mature Transcript to Cytoplasm	8	0.0014101	2.85075
WT	Upregulated	Reactome	Transport of Mature mRNAs Derived from Intronless Transcripts	6	0.0014101	2.85075
WT	Upregulated	Reactome	Transport of Mature mRNA Derived from an Intronless Transcript	6	0.0014101	2.85075
WT	Upregulated	Reactome	Epigenetic regulation by WDR5-containing histone modifying complexes	6	0.00151921	2.81838
WT	Upregulated	Reactome	Formation of WDR5-containing histone-modifying complexes	6	0.00151921	2.81838
WT	Upregulated	Reactome	Gene expression (Transcription)	40	0.00269626	2.56924
WT	Upregulated	Reactome	Transport of Mature mRNA derived from an Intron-Containing Transcript	7	0.00356751	2.44763
WT	Upregulated	Reactome	Transport of the SLBP independent Mature mRNA	5	0.00364124	2.43875
WT	Upregulated	Reactome	RHOC GTPase cycle	7	0.0037291	2.4284
WT	Upregulated	Reactome	Transport of the SLBP Dependant Mature mRNA	5	0.0037291	2.4284
WT	Upregulated	Reactome	Chromatin organization	13	0.00475778	2.3226
WT	Upregulated	Reactome	Chromatin modifying enzymes	13	0.00475778	2.3226
WT	Upregulated	Reactome	RHO GTPase Effectors	14	0.0060476	2.21842
WT	Upregulated	Reactome	Nuclear Events (kinase and transcription factor activation)	6	0.00715394	2.14545
WT	Upregulated	Reactome	RHOA GTPase cycle	9	0.00891765	2.04975
WT	Upregulated	Reactome	SUMOylation of RNA binding proteins	5	0.0111563	1.95248
WT	Upregulated	KEGG	Longevity regulating pathway	7	0.0112337	1.94948
WT	Upregulated	Reactome	SUMOylation of chromatin organization proteins	6	0.0113648	1.94444
WT	Upregulated	KEGG	Focal adhesion	10	0.0165315	1.78169
WT	Upregulated	Reactome	Regulation of Glucokinase by Glucokinase Regulatory Protein	4	0.0172794	1.76247
WT	Upregulated	Reactome	Defective TPR may confer susceptibility towards thyroid papillary carcinoma (TPC)	4	0.0172794	1.76247
WT	Upregulated	Reactome	RHO GTPase cycle	16	0.0172794	1.76247
WT	Upregulated	KEGG	Nucleocytoplasmic transport	7	0.0173392	1.76097
WT	Upregulated	KEGG	Insulin signaling pathway	8	0.0173392	1.76097
WT	Upregulated	KEGG	MAPK signaling pathway	12	0.0173392	1.76097
WT	Upregulated	Reactome	NEP/NS2 Interacts with the Cellular Export Machinery	4	0.0180213	1.74421
WT	Upregulated	Reactome	Metabolism of non-coding RNA	5	0.0180213	1.74421
WT	Upregulated	Reactome	Transport of Ribonucleoproteins into the Host Nucleus	4	0.0180213	1.74421
WT	Upregulated	Reactome	snRNP Assembly	5	0.0180213	1.74421
WT	Upregulated	Reactome	SUMOylation	9	0.0187355	1.72734
WT	Upregulated	Reactome	Signaling by Receptor Tyrosine Kinases	17	0.0187355	1.72734
WT	Upregulated	Reactome	Export of Viral Ribonucleoproteins from Nucleus	4	0.0187355	1.72734
WT	Upregulated	Reactome	Metabolism of RNA	21	0.0187355	1.72734
WT	Upregulated	Reactome	Nuclear import of Rev protein	4	0.0187355	1.72734
WT	Upregulated	Reactome	Vpr-mediated nuclear import of PICs	4	0.0187355	1.72734
WT	Upregulated	KEGG	Regulation of actin cytoskeleton	10	0.0189288	1.72288
WT	Upregulated	KEGG	ATP-dependent chromatin remodeling	7	0.0189288	1.72288
WT	Upregulated	Reactome	SUMOylation of SUMOylation proteins	4	0.0194743	1.71054
WT	Upregulated	Reactome	Rev-mediated nuclear export of HIV RNA	4	0.0194743	1.71054
WT	Upregulated	Reactome	tRNA processing in the nucleus	5	0.0194743	1.71054
WT	Upregulated	Reactome	Nuclear Pore Complex (NPC) Disassembly	4	0.0204433	1.68945
WT	Upregulated	Reactome	mRNA 3'-end processing	5	0.0204433	1.68945
WT	Upregulated	KEGG	AMPK signaling pathway	7	0.0208169	1.68158
WT	Upregulated	Reactome	Interactions of Rev with host cellular proteins	4	0.0223602	1.65052
WT	Upregulated	Reactome	Interactions of Vpr with host cellular proteins	4	0.0234803	1.6293
WT	Upregulated	Reactome	Diseases of signal transduction by growth factor receptors and second messengers	15	0.0234803	1.6293
WT	Upregulated	Reactome	SUMOylation of ubiquitinylation proteins	4	0.0234803	1.6293
WT	Upregulated	Reactome	Signaling by ALK in cancer	6	0.0242444	1.61539
WT	Upregulated	Reactome	Signaling by ALK fusions and activated point mutants	6	0.0242444	1.61539
WT	Upregulated	Reactome	RUNX1 interacts with co-factors whose precise effect on RUNX1 targets is not known	4	0.0242444	1.61539
WT	Upregulated	Reactome	MAP kinase activation	5	0.0265178	1.57646
WT	Upregulated	Reactome	NGF-stimulated transcription	4	0.0279467	1.55367
WT	Upregulated	Reactome	NS1 Mediated Effects on Host Pathways	4	0.0279467	1.55367
WT	Upregulated	KEGG	mRNA surveillance pathway	6	0.0306478	1.5136
WT	Upregulated	Reactome	RNA Polymerase II Transcription Termination	5	0.0308074	1.51134
WT	Upregulated	Reactome	Processing of Intronless Pre-mRNAs	3	0.0309739	1.509
WT	Upregulated	Reactome	RHO GTPases Activate ROCKs	3	0.0309739	1.509
WT	Upregulated	Reactome	Viral Messenger RNA Synthesis	4	0.0313521	1.50373
WT	Upregulated	Reactome	CD209 (DC-SIGN) signaling	3	0.034757	1.45896
WT	Upregulated	Reactome	Deactivation of the beta-catenin transactivating complex	4	0.0362355	1.44087
WT	Upregulated	Reactome	Interleukin-17 signaling	5	0.0368881	1.43311
WT	Upregulated	Reactome	RHOB GTPase cycle	5	0.0368881	1.43311
WT	Upregulated	Reactome	SUMO E3 ligases SUMOylate target proteins	8	0.0368881	1.43311
WT	Upregulated	Reactome	SUMOylation of DNA replication proteins	4	0.0368881	1.43311
WT	Upregulated	KEGG	Apelin signaling pathway	7	0.0389218	1.40981
WT	Upregulated	Reactome	SUMOylation of DNA damage response and repair proteins	5	0.0403532	1.39412
WT	Upregulated	KEGG	Human cytomegalovirus infection	9	0.0424967	1.37164
WT	Upregulated	Reactome	RNA Polymerase II Transcription	31	0.0439914	1.35663
WT	Upregulated	Reactome	RHOG GTPase cycle	5	0.0439935	1.35661
WT	Upregulated	Reactome	Nuclear Envelope Breakdown	4	0.0478717	1.31992

## Sheet: S3-7
Supplementary Table S3-7: Phosphosites in upregulated pathways (heatmap data)
Description: Phosphosite-level data for pathway heatmap visualization
Method: Top 75 phosphosites per heatmap ranked by absolute fold change
Pathways: Enriched in g:Profiler ORA (KEGG, Reactome; Padj < 0.05)
Direction: Upregulated (Treated > Un-treated)
Total phosphosites: 104
Total pathways: 8
Pathway	Cell_Line	Gene	Phosphosite_ID	Residue	Log2FC	P_Value	Padj	Significant	Direction
AI Chromatin Organization	AI	SETD1A	SETD1A_S234	S234	1.66301	2.73017e-05	0.0199847	TRUE	Up
AI Chromatin Organization	AI	SETD2	SETD2_S657	S657	1.5311	2.80083e-05	0.0199847	TRUE	Up
AI Chromatin Organization	AI	SETD2	SETD2_S671	S671	1.5311	2.80083e-05	0.0199847	TRUE	Up
AI Chromatin Organization	AI	SETD1A	SETD1A_S1192	S1192	1.34466	5.91714e-06	0.0142725	TRUE	Up
AI Chromatin Organization	AI	SETD1A	SETD1A_T1179	T1179	1.34466	5.91714e-06	0.0142725	TRUE	Up
AI Chromatin Organization	AI	TAF9	TAF9_S162	S162	1.24238	6.24723e-05	0.028649	TRUE	Up
AI Chromatin Organization	AI	KMT2D	KMT2D_S3223	S3223	1.20806	1.46045e-05	0.0182688	TRUE	Up
AI Chromatin Organization	AI	BRWD1	BRWD1_S710	S710	1.20147	5.56023e-06	0.0142725	TRUE	Up
AI Chromatin Organization	AI	ATF7IP	ATF7IP_S571	S571	1.17686	0.000156189	0.0371665	TRUE	Up
AI Chromatin Organization	AI	HCFC1	HCFC1_S678	S678	1.13476	4.55519e-05	0.0263644	TRUE	Up
AI Chromatin Organization	AI	PHC2	PHC2_S717	S717	1.06667	0.000309074	0.0442262	TRUE	Up
AI Chromatin Organization	AI	NUP153	NUP153_S544	S544	1.00525	2.66529e-05	0.0199847	TRUE	Up
AI Chromatin Organization	AI	NUP153	NUP153_S531	S531	0.797378	5.99353e-05	0.028649	TRUE	Up
AI Sumoylation	AI	XRCC4	XRCC4_S313	S313	1.243	4.74275e-05	0.0267627	TRUE	Up
AI Sumoylation	AI	MRTFA	MRTFA_S398	S398	1.17304	1.20289e-05	0.0166592	TRUE	Up
AI Sumoylation	AI	PHC2	PHC2_S717	S717	1.06667	0.000309074	0.0442262	TRUE	Up
AI Sumoylation	AI	SAFB	SAFB_S820	S820	1.00595	0.000161646	0.0371665	TRUE	Up
AI Sumoylation	AI	NUP153	NUP153_S544	S544	1.00525	2.66529e-05	0.0199847	TRUE	Up
AI Sumoylation	AI	TRIM28	TRIM28_S699	S699	1.00293	9.08507e-05	0.0306467	TRUE	Up
AI Sumoylation	AI	TOP2B	TOP2B_S1356	S1356	0.977442	0.000243681	0.040483	TRUE	Up
AI Sumoylation	AI	TRIM28	TRIM28_S697	S697	0.880692	0.000296667	0.0431862	TRUE	Up
AI Sumoylation	AI	NOP58	NOP58_S501	S501	0.818979	0.000190532	0.0389828	TRUE	Up
AI Sumoylation	AI	NUP153	NUP153_S531	S531	0.797378	5.99353e-05	0.028649	TRUE	Up
WT Ampk Signaling	WT	RPS6KB2	RPS6KB2_S431	S431	1.99464	3.58925e-05	0.0155677	TRUE	Up
WT Ampk Signaling	WT	RPS6KB2	RPS6KB2_S443	S443	1.99464	3.58925e-05	0.0155677	TRUE	Up
WT Ampk Signaling	WT	RPS6KB2	RPS6KB2_S460	S460	1.99464	3.58925e-05	0.0155677	TRUE	Up
WT Ampk Signaling	WT	IRS4	IRS4_S945	S945	1.21961	0.000680994	0.0459263	TRUE	Up
WT Ampk Signaling	WT	CAMKK2	CAMKK2_S521	S521	1.11026	2.84263e-05	0.0154107	TRUE	Up
WT Ampk Signaling	WT	TSC2	TSC2_S1266	S1266	0.990141	0.000148862	0.0260383	TRUE	Up
WT Ampk Signaling	WT	PRKAB1	PRKAB1_S120	S120	0.758097	0.000710121	0.0467013	TRUE	Up
WT Ampk Signaling	WT	GYS1	GYS1_S752	S752	0.650348	0.000485346	0.0396226	TRUE	Up
WT Ampk Signaling	WT	EIF4EBP1	EIF4EBP1_T75	T75	0.595959	0.000488783	0.0397719	TRUE	Up
WT Cgmp Pkg	WT	ITPR3	ITPR3_S1846	S1846	1.88962	4.62304e-05	0.0155677	TRUE	Up
WT Cgmp Pkg	WT	MEF2D	MEF2D_S135	S135	1.44579	0.000123507	0.0238276	TRUE	Up
WT Cgmp Pkg	WT	ROCK2	ROCK2_S1144	S1144	1.4236	0.000203033	0.028973	TRUE	Up
WT Cgmp Pkg	WT	GTF2I	GTF2I_S129	S129	1.3261	0.000429327	0.0383518	TRUE	Up
WT Cgmp Pkg	WT	ROCK2	ROCK2_S1160	S1160	1.25373	0.000239602	0.030086	TRUE	Up
WT Cgmp Pkg	WT	IRS4	IRS4_S945	S945	1.21961	0.000680994	0.0459263	TRUE	Up
WT Cgmp Pkg	WT	NFATC4	NFATC4_S229	S229	1.14689	0.000229632	0.029982	TRUE	Up
WT Cgmp Pkg	WT	MYLK	MYLK_S1791	S1791	1.00664	2.47356e-05	0.0147569	TRUE	Up
WT Cgmp Pkg	WT	PDE3B	PDE3B_S455	S455	0.9333	0.000258341	0.0308245	TRUE	Up
WT Cgmp Pkg	WT	PDE3B	PDE3B_S309	S309	0.920749	4.32142e-05	0.0155677	TRUE	Up
WT Cgmp Pkg	WT	PDE3B	PDE3B_S321	S321	0.920749	4.32142e-05	0.0155677	TRUE	Up
WT Cgmp Pkg	WT	PPP1R12A	PPP1R12A_S521	S521	0.892294	0.000308257	0.0324042	TRUE	Up
WT Cgmp Pkg	WT	NFATC3	NFATC3_S356	S356	0.82275	0.000634058	0.0442221	TRUE	Up
WT Cgmp Pkg	WT	MEF2A	MEF2A_T148	T148	0.643997	0.000305132	0.0324042	TRUE	Up
WT Insulin Signaling	WT	RPS6KB2	RPS6KB2_S431	S431	1.99464	3.58925e-05	0.0155677	TRUE	Up
WT Insulin Signaling	WT	RPS6KB2	RPS6KB2_S443	S443	1.99464	3.58925e-05	0.0155677	TRUE	Up
WT Insulin Signaling	WT	RPS6KB2	RPS6KB2_S460	S460	1.99464	3.58925e-05	0.0155677	TRUE	Up
WT Insulin Signaling	WT	IRS4	IRS4_S945	S945	1.21961	0.000680994	0.0459263	TRUE	Up
WT Insulin Signaling	WT	TSC2	TSC2_S1266	S1266	0.990141	0.000148862	0.0260383	TRUE	Up
WT Insulin Signaling	WT	PDE3B	PDE3B_S455	S455	0.9333	0.000258341	0.0308245	TRUE	Up
WT Insulin Signaling	WT	PDE3B	PDE3B_S309	S309	0.920749	4.32142e-05	0.0155677	TRUE	Up
WT Insulin Signaling	WT	PDE3B	PDE3B_S321	S321	0.920749	4.32142e-05	0.0155677	TRUE	Up
WT Insulin Signaling	WT	MKNK1	MKNK1_S52	S52	0.89861	0.000410374	0.0376206	TRUE	Up
WT Insulin Signaling	WT	PRKAB1	PRKAB1_S120	S120	0.758097	0.000710121	0.0467013	TRUE	Up
WT Insulin Signaling	WT	MKNK1	MKNK1_T50	T50	0.729454	0.000491845	0.0397719	TRUE	Up
WT Insulin Signaling	WT	GYS1	GYS1_S752	S752	0.650348	0.000485346	0.0396226	TRUE	Up
WT Insulin Signaling	WT	EIF4EBP1	EIF4EBP1_T75	T75	0.595959	0.000488783	0.0397719	TRUE	Up
WT Mapk Signaling	WT	RPS6KA5	RPS6KA5_S412	S412	2.2277	4.36276e-06	0.0127581	TRUE	Up
WT Mapk Signaling	WT	TAB2	TAB2_S550	S550	1.65061	4.95756e-05	0.0160203	TRUE	Up
WT Mapk Signaling	WT	RPS6KA5	RPS6KA5_T423	T423	1.47133	4.37861e-05	0.0155677	TRUE	Up
WT Mapk Signaling	WT	PAK2	PAK2_S72	S72	1.34986	0.000295765	0.0322236	TRUE	Up
WT Mapk Signaling	WT	JUN	JUN_T75	T75	1.2682	5.37461e-05	0.0169263	TRUE	Up
WT Mapk Signaling	WT	JUN	JUN_S76	S76	1.23395	8.40094e-05	0.0196243	TRUE	Up
WT Mapk Signaling	WT	EGFR	EGFR_T711	T711	1.09366	6.51948e-05	0.0175239	TRUE	Up
WT Mapk Signaling	WT	EGFR	EGFR_S1179	S1179	-1.03845	7.57987e-05	0.0192113	TRUE	Down
WT Mapk Signaling	WT	EGFR	EGFR_S1051	S1051	0.920345	3.92184e-05	0.0155677	TRUE	Up
WT Mapk Signaling	WT	EGFR	EGFR_S1065	S1065	0.920345	3.92184e-05	0.0155677	TRUE	Up
WT Mapk Signaling	WT	MKNK1	MKNK1_S52	S52	0.89861	0.000410374	0.0376206	TRUE	Up
WT Mapk Signaling	WT	NF1	NF1_S2548	S2548	0.861038	0.000396772	0.0368969	TRUE	Up
WT Mapk Signaling	WT	NFKB1	NFKB1_S963	S963	0.846245	0.000519146	0.0404246	TRUE	Up
WT Mapk Signaling	WT	NFATC3	NFATC3_S356	S356	0.82275	0.000634058	0.0442221	TRUE	Up
WT Mapk Signaling	WT	FLNA	FLNA_S2166	S2166	0.779872	0.00027349	0.0316579	TRUE	Up
WT Mapk Signaling	WT	RPS6KA4	RPS6KA4_S374	S374	0.775166	0.000747953	0.04788	TRUE	Up
WT Mapk Signaling	WT	MKNK1	MKNK1_T50	T50	0.729454	0.000491845	0.0397719	TRUE	Up
WT Oxytocin Signaling	WT	ITPR3	ITPR3_S1846	S1846	1.88962	4.62304e-05	0.0155677	TRUE	Up
WT Oxytocin Signaling	WT	ROCK2	ROCK2_S1144	S1144	1.4236	0.000203033	0.028973	TRUE	Up
WT Oxytocin Signaling	WT	PPP1R12B	PPP1R12B_S434	S434	1.34156	0.000597495	0.0427366	TRUE	Up
WT Oxytocin Signaling	WT	JUN	JUN_T75	T75	1.2682	5.37461e-05	0.0169263	TRUE	Up
WT Oxytocin Signaling	WT	ROCK2	ROCK2_S1160	S1160	1.25373	0.000239602	0.030086	TRUE	Up
WT Oxytocin Signaling	WT	JUN	JUN_S76	S76	1.23395	8.40094e-05	0.0196243	TRUE	Up
WT Oxytocin Signaling	WT	NFATC4	NFATC4_S229	S229	1.14689	0.000229632	0.029982	TRUE	Up
WT Oxytocin Signaling	WT	CAMKK2	CAMKK2_S521	S521	1.11026	2.84263e-05	0.0154107	TRUE	Up
WT Oxytocin Signaling	WT	EGFR	EGFR_T711	T711	1.09366	6.51948e-05	0.0175239	TRUE	Up
WT Oxytocin Signaling	WT	EGFR	EGFR_S1179	S1179	-1.03845	7.57987e-05	0.0192113	TRUE	Down
WT Oxytocin Signaling	WT	MYLK	MYLK_S1791	S1791	1.00664	2.47356e-05	0.0147569	TRUE	Up
WT Oxytocin Signaling	WT	EGFR	EGFR_S1051	S1051	0.920345	3.92184e-05	0.0155677	TRUE	Up
WT Oxytocin Signaling	WT	EGFR	EGFR_S1065	S1065	0.920345	3.92184e-05	0.0155677	TRUE	Up
WT Oxytocin Signaling	WT	PPP1R12A	PPP1R12A_S521	S521	0.892294	0.000308257	0.0324042	TRUE	Up
WT Oxytocin Signaling	WT	NFATC3	NFATC3_S356	S356	0.82275	0.000634058	0.0442221	TRUE	Up
WT Oxytocin Signaling	WT	PRKAB1	PRKAB1_S120	S120	0.758097	0.000710121	0.0467013	TRUE	Up
WT Sumoylation	WT	RANBP2	RANBP2_S1522	S1522	2.04176	0.000316561	0.0326478	TRUE	Up
WT Sumoylation	WT	NUP50	NUP50_S237	S237	1.42947	2.11748e-05	0.0140444	TRUE	Up
WT Sumoylation	WT	RANBP2	RANBP2_S1909	S1909	1.36944	6.68466e-05	0.0176339	TRUE	Up
WT Sumoylation	WT	NUP153	NUP153_S364	S364	1.25161	3.45662e-05	0.0155677	TRUE	Up
WT Sumoylation	WT	RANBP2	RANBP2_S1967	S1967	1.22226	2.99249e-05	0.0154936	TRUE	Up
WT Sumoylation	WT	NUP153	NUP153_T644	T644	1.19699	8.86807e-05	0.0203454	TRUE	Up
WT Sumoylation	WT	PHC2	PHC2_T648	T648	1.18924	0.000206191	0.028973	TRUE	Up
WT Sumoylation	WT	PHC2	PHC2_S661	S661	1.18924	0.000206191	0.028973	TRUE	Up
WT Sumoylation	WT	NUP153	NUP153_S349	S349	1.18923	5.3269e-05	0.0169263	TRUE	Up
WT Sumoylation	WT	NUP153	NUP153_T543	T543	1.17339	8.56406e-06	0.0127581	TRUE	Up
WT Sumoylation	WT	MRTFA	MRTFA_S18	S18	1.14986	0.000109657	0.0229854	TRUE	Up
WT Sumoylation	WT	NUP153	NUP153_S647	S647	1.13515	0.000240074	0.030086	TRUE	Up

## Sheet: S3-8
Supplementary Table S3-8: Phosphosites in downregulated pathways (heatmap data)
Description: Phosphosite-level data for pathway heatmap visualization
Method: Top 75 phosphosites per heatmap ranked by absolute fold change
Pathways: Enriched in g:Profiler ORA (KEGG, Reactome; Padj < 0.05)
Direction: Downregulated (Treated < Un-treated)
Total phosphosites: 96
Total pathways: 9
Pathway	Cell_Line	Gene	Phosphosite_ID	Residue	Log2FC	P_Value	Padj	Significant	Direction
AI Rho Gtpase	AI	SCRIB	SCRIB_S1360	S1360	0.609435	0.000338037	0.0453942	TRUE	Up
AI Rho Gtpase	AI	SCRIB	SCRIB_S1346	S1346	0.609435	0.000338037	0.0453942	TRUE	Up
AI Rho Gtpase	AI	PEAK1	PEAK1_T1160	T1160	0.694683	0.000232657	0.040483	TRUE	Up
AI Rho Gtpase	AI	SCRIB	SCRIB_S722	S722	-0.992754	0.000133897	0.0353214	TRUE	Down
AI Rho Gtpase	AI	CDC42EP1	CDC42EP1_S363	S363	-1.13346	9.31987e-06	0.0151197	TRUE	Down
AI Rho Gtpase	AI	PEAK1	PEAK1_S1109	S1109	-1.16879	0.00012405	0.0350377	TRUE	Down
AI Rho Gtpase	AI	MYO9A	MYO9A_S1231	S1231	-1.3773	2.99012e-05	0.0199915	TRUE	Down
AI Signaling by Met	AI	CBL	CBL_S828	S828	-0.814331	0.000395669	0.0470652	TRUE	Down
AI Signaling by Met	AI	CBL	CBL_T802	T802	-0.814331	0.000395669	0.0470652	TRUE	Down
WT Endocytosis	WT	EPS15	EPS15_S867	S867	-0.621982	0.000832041	0.0498689	TRUE	Down
WT Endocytosis	WT	PARD3	PARD3_S864	S864	-0.714	0.000428351	0.0383518	TRUE	Down
WT Endocytosis	WT	ARFGEF2	ARFGEF2_S1557	S1557	-0.816266	0.000606084	0.0429859	TRUE	Down
WT Endocytosis	WT	ARFGEF2	ARFGEF2_S1545	S1545	-0.816266	0.000606084	0.0429859	TRUE	Down
WT Endocytosis	WT	GIT2	GIT2_S441	S441	-0.889019	0.000212933	0.0291772	TRUE	Down
WT Endocytosis	WT	GIT2	GIT2_S455	S455	-0.889019	0.000212933	0.0291772	TRUE	Down
WT Endocytosis	WT	EGFR	EGFR_S1051	S1051	0.920345	3.92184e-05	0.0155677	TRUE	Up
WT Endocytosis	WT	EGFR	EGFR_S1065	S1065	0.920345	3.92184e-05	0.0155677	TRUE	Up
WT Endocytosis	WT	WASHC2C	WASHC2C_T742	T742	-1.01784	0.000172343	0.0273898	TRUE	Down
WT Endocytosis	WT	WASHC2C	WASHC2C_S724	S724	-1.01784	0.000172343	0.0273898	TRUE	Down
WT Endocytosis	WT	WASHC2C	WASHC2C_S710	S710	-1.01784	0.000172343	0.0273898	TRUE	Down
WT Endocytosis	WT	ASAP1	ASAP1_S922	S922	-1.03226	0.000383098	0.0364112	TRUE	Down
WT Endocytosis	WT	EGFR	EGFR_S1179	S1179	-1.03845	7.57987e-05	0.0192113	TRUE	Down
WT Endocytosis	WT	EGFR	EGFR_T711	T711	1.09366	6.51948e-05	0.0175239	TRUE	Up
WT Endocytosis	WT	ARFGAP2	ARFGAP2_S446	S446	-1.11429	0.000769311	0.0484617	TRUE	Down
WT Endocytosis	WT	RAB11FIP5	RAB11FIP5_S559	S559	1.12318	0.000616923	0.0434818	TRUE	Up
WT Endocytosis	WT	USP8	USP8_S166	S166	-2.31816	2.05695e-06	0.0127581	TRUE	Down
WT Erbb Signaling	WT	GAB1	GAB1_S416	S416	-0.862583	0.000672236	0.0456532	TRUE	Down
WT Erbb Signaling	WT	CAMK2D	CAMK2D_S343	S343	-0.913569	0.000434175	0.0383518	TRUE	Down
WT Erbb Signaling	WT	EGFR	EGFR_S1051	S1051	0.920345	3.92184e-05	0.0155677	TRUE	Up
WT Erbb Signaling	WT	EGFR	EGFR_S1065	S1065	0.920345	3.92184e-05	0.0155677	TRUE	Up
WT Erbb Signaling	WT	EGFR	EGFR_S1179	S1179	-1.03845	7.57987e-05	0.0192113	TRUE	Down
WT Erbb Signaling	WT	EGFR	EGFR_T711	T711	1.09366	6.51948e-05	0.0175239	TRUE	Up
WT Erbb Signaling	WT	ERBIN	ERBIN_S812	S812	-1.10017	8.20388e-05	0.0194389	TRUE	Down
WT Erbb Signaling	WT	MTOR	MTOR_S2477	S2477	-1.2042	0.000270846	0.0315401	TRUE	Down
WT Erbb Signaling	WT	RPS6KB1	RPS6KB1_S487	S487	-1.27824	0.000362305	0.0349486	TRUE	Down
WT Erbb Signaling	WT	ERBIN	ERBIN_S636	S636	-1.36945	7.70117e-06	0.0127581	TRUE	Down
WT Erbb Signaling	WT	ERBIN	ERBIN_S621	S621	-1.36945	7.70117e-06	0.0127581	TRUE	Down
WT Erbb Signaling	WT	ERBIN	ERBIN_S648	S648	-1.36945	7.70117e-06	0.0127581	TRUE	Down
WT Erbb Signaling	WT	USP8	USP8_S166	S166	-2.31816	2.05695e-06	0.0127581	TRUE	Down
WT G0 Early G1	WT	RBL1	RBL1_T353	T353	-0.642781	0.000465425	0.0390656	TRUE	Down
WT G0 Early G1	WT	LIN9	LIN9_T109	T109	-0.670257	0.000822081	0.0496552	TRUE	Down
WT G0 Early G1	WT	RBL1	RBL1_S1069	S1069	-0.694222	0.000448112	0.0386153	TRUE	Down
WT G0 Early G1	WT	MYBL2	MYBL2_T423	T423	-0.787889	0.000277576	0.0317517	TRUE	Down
WT G0 Early G1	WT	RBL1	RBL1_S1058	S1058	-0.939157	0.000110578	0.0230536	TRUE	Down
WT G0 Early G1	WT	MYBL2	MYBL2_T522	T522	-1.77377	7.0516e-06	0.0127581	TRUE	Down
WT Mtor Signaling	WT	RRAGC	RRAGC_T408	T408	-0.703952	0.000811518	0.0494019	TRUE	Down
WT Mtor Signaling	WT	WDR59	WDR59_S616	S616	-0.72031	0.000499742	0.0398745	TRUE	Down
WT Mtor Signaling	WT	PRKAA2	PRKAA2_S409	S409	-0.84254	0.000155029	0.0261244	TRUE	Down
WT Mtor Signaling	WT	STRADA	STRADA_S58	S58	-1.00455	0.000231632	0.0300408	TRUE	Down
WT Mtor Signaling	WT	RICTOR	RICTOR_S1190	S1190	-1.02538	4.35134e-05	0.0155677	TRUE	Down
WT Mtor Signaling	WT	MTOR	MTOR_S2477	S2477	-1.2042	0.000270846	0.0315401	TRUE	Down
WT Mtor Signaling	WT	RICTOR	RICTOR_S1204	S1204	-1.24358	2.13682e-05	0.0140444	TRUE	Down
WT Mtor Signaling	WT	RPS6KB1	RPS6KB1_S487	S487	-1.27824	0.000362305	0.0349486	TRUE	Down
WT Rho Gtpase	WT	CLASP1	CLASP1_S583	S583	-0.713726	0.000179781	0.0277751	TRUE	Down
WT Rho Gtpase	WT	CLASP1	CLASP1_S561	S561	-0.713726	0.000179781	0.0277751	TRUE	Down
WT Rho Gtpase	WT	RCC2	RCC2_S78	S78	-0.716288	0.00036771	0.0352076	TRUE	Down
WT Rho Gtpase	WT	DYNC1LI1	DYNC1LI1_S421	S421	-0.736	0.000469457	0.0390656	TRUE	Down
WT Rho Gtpase	WT	BASP1	BASP1_T48	T48	-0.746854	0.000253701	0.0306366	TRUE	Down
WT Rho Gtpase	WT	AHCTF1	AHCTF1_S2240	S2240	-0.79769	0.000566838	0.0414733	TRUE	Down
WT Rho Gtpase	WT	PEAK1	PEAK1_T825	T825	-0.852867	0.000536572	0.0408749	TRUE	Down
WT Rho Gtpase	WT	RANBP2	RANBP2_S1402	S1402	-0.869358	0.000211053	0.0291772	TRUE	Down
WT Rho Gtpase	WT	OSBPL11	OSBPL11_S193	S193	-0.873814	0.000141351	0.0254421	TRUE	Down
WT Rho Gtpase	WT	GIT2	GIT2_S441	S441	-0.889019	0.000212933	0.0291772	TRUE	Down
WT Rho Gtpase	WT	GIT2	GIT2_S455	S455	-0.889019	0.000212933	0.0291772	TRUE	Down
WT Rho Gtpase	WT	CLASP1	CLASP1_S662	S662	-0.958495	0.000321891	0.0326983	TRUE	Down
WT Rho Gtpase	WT	RAPGEF1	RAPGEF1_S265	S265	-0.959509	0.000306341	0.0324042	TRUE	Down
WT Rho Gtpase	WT	CCDC88A	CCDC88A_S1832	S1832	0.971437	0.000191963	0.0289647	TRUE	Up
WT Rho Gtpase	WT	MACO1	MACO1_S324	S324	-1.04486	7.72691e-05	0.0194389	TRUE	Down
WT Rho Gtpase	WT	PEAK1	PEAK1_S1231	S1231	-1.06277	0.000836228	0.0499649	TRUE	Down
WT Rho Gtpase	WT	PEAK1	PEAK1_S1245	S1245	-1.06277	0.000836228	0.0499649	TRUE	Down
WT Rho Gtpase	WT	RAPGEF1	RAPGEF1_T266	T266	-1.09472	8.45131e-05	0.0196243	TRUE	Down
WT Rho Gtpase	WT	ERBIN	ERBIN_S812	S812	-1.10017	8.20388e-05	0.0194389	TRUE	Down
WT Rho Gtpase	WT	ARFGAP2	ARFGAP2_S446	S446	-1.11429	0.000769311	0.0484617	TRUE	Down
WT Rho Gtpase	WT	ARHGDIA	ARHGDIA_S46	S46	-1.12145	0.000503035	0.0400243	TRUE	Down
WT Rho Gtpase	WT	ITSN1	ITSN1_S998	S998	-1.17025	6.51427e-05	0.0175239	TRUE	Down
WT Rho Gtpase	WT	RANBP2	RANBP2_S1967	S1967	1.22226	2.99249e-05	0.0154936	TRUE	Up
WT Rho Gtpase	WT	RANBP2	RANBP2_S1909	S1909	1.36944	6.68466e-05	0.0176339	TRUE	Up
WT Rho Gtpase	WT	ERBIN	ERBIN_S636	S636	-1.36945	7.70117e-06	0.0127581	TRUE	Down
WT Rho Gtpase	WT	ERBIN	ERBIN_S621	S621	-1.36945	7.70117e-06	0.0127581	TRUE	Down
WT Rho Gtpase	WT	ERBIN	ERBIN_S648	S648	-1.36945	7.70117e-06	0.0127581	TRUE	Down
WT Rho Gtpase	WT	MACO1	MACO1_S270	S270	1.68869	1.93417e-05	0.0140444	TRUE	Up
WT Rho Gtpase	WT	RANBP2	RANBP2_S1522	S1522	2.04176	0.000316561	0.0326478	TRUE	Up
WT Signaling by Egfr	WT	EPS15	EPS15_S867	S867	-0.621982	0.000832041	0.0498689	TRUE	Down
WT Signaling by Egfr	WT	GAB1	GAB1_S416	S416	-0.862583	0.000672236	0.0456532	TRUE	Down
WT Signaling by Egfr	WT	EGFR	EGFR_S1051	S1051	0.920345	3.92184e-05	0.0155677	TRUE	Up
WT Signaling by Egfr	WT	EGFR	EGFR_S1065	S1065	0.920345	3.92184e-05	0.0155677	TRUE	Up
WT Signaling by Egfr	WT	EGFR	EGFR_S1179	S1179	-1.03845	7.57987e-05	0.0192113	TRUE	Down
WT Signaling by Egfr	WT	EGFR	EGFR_T711	T711	1.09366	6.51948e-05	0.0175239	TRUE	Up
WT Signaling by Egfr	WT	PAG1	PAG1_S195	S195	-1.13186	0.00015041	0.0260383	TRUE	Down
WT Signaling by Egfr	WT	PAG1	PAG1_S183	S183	-1.13186	0.00015041	0.0260383	TRUE	Down
WT Signaling by Met	WT	EPS15	EPS15_S867	S867	-0.621982	0.000832041	0.0498689	TRUE	Down
WT Signaling by Met	WT	GAB1	GAB1_S416	S416	-0.862583	0.000672236	0.0456532	TRUE	Down
WT Signaling by Met	WT	RAPGEF1	RAPGEF1_S265	S265	-0.959509	0.000306341	0.0324042	TRUE	Down
WT Signaling by Met	WT	PTPN1	PTPN1_S62	S62	-0.982096	0.000700708	0.0463861	TRUE	Down
WT Signaling by Met	WT	RAPGEF1	RAPGEF1_T266	T266	-1.09472	8.45131e-05	0.0196243	TRUE	Down
WT Signaling by Met	WT	USP8	USP8_S166	S166	-2.31816	2.05695e-06	0.0127581	TRUE	Down
